# Supplementary material for: Genome-wide dissection of heterosis for yield traits in two-line hybrid rice populations
Source: Sci Rep. 2017 Aug 9;7:7635. doi: 10.1038/s41598-017-06742-7 (PMC5550440; doi:10.1038/s41598-017-06742-7)
Supplement: Supplementary file 2 — Dataset 1 [file 41598_2017_6742_MOESM2_ESM.xls]

## Sheet: Sheet1
SNP	Chromosome	Pos(RiceV6)	Pos(IRGSPB4)	2293_3_1576	4363_5	3509_2_351	4363_5_3	3509_1_216	2293_39	628S	3509_2_713	3509_3_218	638S	4155K	4128S	2293_3	4155Z	ZHUNS	2293_564	3509_114	4363_1769	3509_2	3509_2_1115	4363_1749_2	2293_160	2293_584	618S	3509_2_114	4363_2	3509_2_573	3509_3_222	4363_2161	3509_649_419	4363_8_2	4363_6	2293_622	4363_7_3_2090	4363_1	4363_8_5_2177	4363_1359	2293_1162	3509_1118	3509_113	2293_589	C815S	2293_624	GZ63S	2293_330	P64S
R0100030071CT	1	30071	30071	G	G	A	G	G	A	G	A	G	A	A	G	A	A	G	G	A	G	A	G	G	G	G	G	A	G	A	G	A	A	G	G	A	G	G	G	A	G	A	A	G	A	G	G	G	A
F0100030478CT	1	30478	30478	C	C	C	C	T	C	C	C	T	C	C	C	C	C	C	C	C	C	C	T	C	C	C	C	C	C	C	T	C	C	C	C	C	C	C	C	C	C	C	C	C	C	C	C	C	C
R0100056911GA	1	56911	56911	C	C	C	C	C	C	C	C	C	C	C	C	C	C	C	T	C	C	C	C	C	T	T	C	C	C	C	C	C	C	C	C	C	C	C	C	C	T	C	C	T	C	T	C	T	C
F0100071882CT	1	71882	71882	C	T	C	T	C	C	T	C	C	C	C	T	C	C	T	T	C	T	C	C	T	T	T	T	C	T	C	C	C	C	T	T	C	T	T	T	C	T	C	C	T	C	T	T	T	C
R0100079943GA	1	79943	79943	C	C	C	C	T	C	C	C	T	C	C	C	C	C	C	C	C	C	C	T	C	C	C	C	C	C	C	T	C	C	C	C	C	C	C	C	C	C	C	C	C	C	C	C	C	C
R0100084575GT	1	84575	84575	C	A	C	A	C	C	A	C	C	C	C	A	C	C	A	C	C	A	C	C	A	C	C	A	C	A	C	C	C	C	A	A	C	A	A	A	C	C	C	C	C	C	C	A	C	C
F0100090669GT	1	90669	90669	G	G	G	G	G	G	G	G	G	G	G	G	G	G	G	T	G	G	G	G	G	T	T	G	G	G	G	G	G	G	G	G	G	G	G	G	G	T	G	G	T	G	T	G	T	G
F0100149920TA	1	149920	149920	T	A	T	A	T	T	A	T	T	T	T	A	T	T	A	T	T	A	T	T	A	T	T	A	T	A	T	T	T	T	A	A	T	A	A	A	T	T	T	T	T	T	T	A	T	T
R0100149927AT	1	149927	149927	T	A	T	A	T	T	A	T	T	T	T	A	T	T	A	A	T	A	T	T	A	A	A	A	T	A	T	T	T	T	A	A	T	A	A	A	T	A	T	T	A	T	A	A	A	T
F0100171752AG	1	171752	171752	A	G	A	G	A	A	G	A	A	A	A	G	A	A	G	G	A	G	A	A	G	G	G	G	A	G	A	A	A	A	G	G	A	G	G	G	A	G	A	A	G	A	G	G	G	A
R0100172923GA	1	172923	172923	C	C	C	C	T	C	C	C	T	C	C	C	C	C	C	C	C	C	C	T	C	C	C	C	C	C	C	T	C	C	C	C	C	C	C	C	C	C	C	C	C	C	C	C	C	C
R0100177107CT	1	177107	177107	G	G	G	G	A	G	G	G	A	G	G	G	G	G	G	G	G	G	G	A	G	G	G	G	G	G	G	A	G	G	G	G	G	G	G	G	G	G	G	G	G	G	G	G	G	G
F0100177766GA	1	177766	177766	G	A	G	A	G	G	A	G	G	G	G	A	G	G	A	G	G	A	G	G	A	G	G	A	G	A	G	G	G	G	A	A	G	A	A	A	G	G	G	G	G	G	G	A	G	G
R0100193204AG	1	193204	193204	T	T	C	T	T	C	T	C	T	C	C	T	T	C	T	T	C	T	C	T	T	T	T	T	C	T	C	T	C	C	T	T	C	T	T	T	C	T	C	C	T	C	T	T	T	C
F0100194254GA	1	194254	194254	G	A	G	H	H	G	H	G	H	G	G	A	G	G	A	G	G	A	G	A	A	G	G	A	G	A	G	A	G	G	A	A	G	A	A	A	G	G	G	G	G	G	G	A	G	G
F0100194334GT	1	194334	194334	G	T	G	T	T	G	T	G	T	G	G	T	G	G	T	G	G	T	G	T	T	G	G	T	G	T	G	T	G	G	T	T	G	T	T	T	G	G	G	G	G	G	G	T	G	G
F0100196654TC	1	196654	196654	T	T	C	T	T	C	T	C	T	C	C	T	T	C	T	T	C	T	C	T	T	T	T	T	C	T	C	T	C	C	T	T	C	T	T	T	C	T	C	C	T	C	T	T	T	C
F0100200819CA	1	200819	200819	C	C	A	C	C	A	C	A	C	A	A	C	C	A	C	C	A	C	A	C	C	C	C	C	A	C	A	C	A	A	C	C	A	C	C	C	A	C	A	A	C	A	C	C	C	A
F0100208590AG	1	208590	208590	A	G	A	G	G	A	G	A	G	A	A	G	A	A	G	A	A	G	A	G	G	A	A	G	A	G	A	G	A	A	G	G	A	G	G	G	A	A	A	A	A	A	A	G	A	A
R0100209196TG	1	209196	209196	A	A	C	A	A	C	A	C	A	C	C	A	A	C	A	A	C	A	C	A	A	A	A	A	C	A	C	A	C	C	A	A	C	A	A	A	C	A	C	C	A	C	A	A	A	C
R0100211679AG	1	211679	211679	C	C	T	C	C	T	C	T	C	T	T	C	C	T	C	C	T	C	T	C	C	C	C	C	T	C	T	C	T	T	C	C	T	C	C	C	T	C	T	T	C	T	C	C	C	T
R0100212267AG	1	212267	212267	T	T	C	T	T	C	T	C	T	C	C	T	T	C	T	T	C	T	C	T	T	T	T	T	C	T	C	T	C	C	T	T	C	T	T	T	C	T	C	C	T	C	T	T	T	C
F0100213775TG	1	213775	213775	T	T	T	T	T	T	T	T	T	G	G	T	T	G	T	T	T	T	T	T	T	T	T	T	T	T	T	T	T	T	T	T	T	T	T	T	T	T	T	T	T	G	T	T	T	G
R0100241787TG	1	241787	241787	C	A	A	A	A	A	A	A	A	A	A	A	C	A	A	C	A	A	A	A	A	C	C	A	A	A	A	A	A	A	A	A	A	A	A	A	A	C	A	A	C	A	C	A	C	A
R0100264789TC	1	264789	264789	G	A	A	A	A	A	A	A	A	A	A	A	G	A	A	G	A	A	A	A	A	G	G	A	A	A	A	A	A	A	A	A	A	A	A	A	A	G	A	A	G	A	G	A	G	A
F0100287697CT	1	287697	287697	C	T	C	T	T	C	T	C	T	C	C	T	C	C	T	C	C	T	C	T	T	C	C	T	C	T	C	T	C	C	T	T	C	T	T	T	C	C	C	C	C	C	C	T	C	C
R0100301443CT	1	301443	301443	G	A	G	A	A	G	A	G	A	G	G	G	G	G	A	G	G	A	G	A	A	G	G	G	G	A	G	A	G	G	A	A	G	A	A	A	G	G	G	G	G	G	G	A	G	G
F0100302146GT	1	302146	302146	G	G	T	G	G	T	G	T	G	T	T	T	G	T	G	G	T	G	T	G	G	G	G	T	T	G	T	G	T	T	G	G	T	G	G	G	T	G	T	T	G	T	G	G	G	T
R0100318152CT	1	318152	318152	G	G	G	G	G	G	G	G	G	G	G	G	G	G	A	G	G	G	G	G	G	G	G	G	G	G	G	G	G	G	G	G	G	G	G	G	G	G	G	G	G	G	G	A	G	G
R0100321698GA	1	321698	321698	T	C	C	C	C	C	C	C	C	C	C	C	T	C	C	T	C	C	C	C	C	T	T	C	C	C	C	C	C	C	C	C	C	C	C	C	C	T	C	C	T	C	T	C	T	C
F0100323074GT	1	323074	323074	T	G	G	G	G	G	G	G	G	G	G	G	T	G	G	T	G	G	G	G	G	T	T	G	G	G	G	G	G	G	G	G	G	G	G	G	G	T	G	G	T	G	T	G	T	G
R0100332862CA	1	332862	332862	T	G	G	G	G	G	G	G	G	G	G	G	T	G	T	T	G	G	G	G	G	T	T	G	G	G	G	G	G	G	G	G	G	G	G	G	G	T	G	G	T	G	T	T	T	G
R0100333976GA	1	333976	333976	C	T	C	T	T	C	T	C	T	C	C	C	C	C	C	C	C	T	C	T	T	C	C	C	C	T	C	T	C	C	T	T	C	T	T	T	C	C	C	C	C	C	C	C	C	C
R0100335044CT	1	335044	335044	G	A	G	A	A	G	A	G	A	G	G	G	G	G	G	G	G	A	G	A	A	G	G	G	G	A	G	A	G	G	A	A	G	A	A	A	G	G	G	G	G	G	G	G	G	G
R0100400074AG	1	400074	400074	T	T	C	T	T	C	T	C	T	C	C	C	T	C	T	T	C	T	C	T	T	T	T	C	C	T	C	T	C	C	T	T	C	T	T	T	C	T	C	C	T	C	T	T	T	C
F0100400157GA	1	400157	400157	G	G	A	G	G	A	G	A	G	A	A	A	G	A	G	G	A	G	A	G	G	G	G	A	A	G	A	G	A	A	G	G	A	G	G	G	A	G	A	A	G	A	G	G	G	A
R0100400732CA	1	400732	400732	G	T	G	T	T	G	T	G	T	G	G	G	G	G	G	G	G	T	G	T	T	G	G	G	G	T	G	T	G	G	T	T	G	T	T	T	G	G	G	G	G	G	G	G	G	G
F0100401093CT	1	401093	401093	T	C	C	C	C	C	C	C	C	C	C	C	T	C	T	T	C	C	C	C	C	T	T	C	C	C	C	C	C	C	C	C	C	C	C	C	C	T	C	C	T	C	T	T	T	C
F0100402280AG	1	402280	402280	A	A	G	A	A	G	A	G	A	G	G	G	A	G	A	A	G	A	G	A	A	A	A	G	G	A	G	A	G	G	A	A	G	A	A	A	G	A	G	G	A	G	A	A	A	G
R0100411530CT	1	411530	411530	A	G	G	G	A	G	A	G	A	G	G	G	A	G	A	A	G	G	G	A	G	A	A	G	G	G	G	A	G	G	G	G	G	G	G	G	G	A	G	G	A	G	A	A	A	G
F0100412343GT	1	412343	412343	G	G	G	G	G	G	G	G	G	G	G	T	G	G	G	G	G	G	G	G	G	G	G	T	G	G	G	G	G	G	G	G	G	G	G	G	G	G	G	G	G	G	G	G	G	G
R0100439620GA	1	439620	439620	C	T	C	T	C	C	C	C	C	C	C	C	C	C	C	C	C	T	C	C	T	C	C	C	C	T	C	C	C	C	T	T	C	T	T	T	C	C	C	C	C	C	C	C	C	C
F0100478657GT	1	478657	478657	T	T	G	T	G	G	T	G	G	G	G	G	T	G	T	T	G	T	G	G	T	T	T	G	G	T	G	G	G	G	T	T	G	T	T	T	G	T	G	G	T	G	T	T	T	G
F0100479914TG	1	479914	479914	G	G	T	G	T	T	T	T	T	T	T	T	G	T	G	G	T	G	T	T	G	G	G	T	T	G	T	T	T	T	G	G	T	G	G	G	T	G	T	T	G	T	G	G	G	T
R0100480209CT	1	480209	480209	G	G	G	G	G	G	A	G	G	G	G	G	G	G	A	G	G	G	G	G	G	G	G	G	G	G	G	G	G	G	G	G	G	G	G	G	G	G	G	G	G	G	G	A	G	G
R0100496368GT	1	496368	496368	C	C	A	C	A	A	C	A	A	A	A	A	C	A	C	C	A	C	A	A	C	C	C	A	A	C	A	A	A	A	C	C	A	C	C	C	A	C	A	A	C	A	C	C	C	A
F0100532873CT	1	532873	532873	C	T	C	T	C	C	T	C	C	C	C	C	C	C	T	C	C	T	C	C	T	C	C	C	C	T	C	C	C	C	T	T	C	T	T	T	C	C	C	C	C	C	C	T	C	C
F0100541959TC	1	541959	541959	C	C	T	C	T	T	C	T	T	T	T	T	C	T	C	C	T	C	T	T	C	C	C	T	T	C	T	T	T	T	C	C	T	C	C	C	T	C	T	T	C	T	C	C	C	T
R0100554916AG	1	554916	554916	T	T	C	T	T	C	T	C	T	C	C	C	T	C	T	T	C	T	C	T	T	T	T	C	C	T	C	T	C	C	T	T	C	T	T	T	C	T	C	C	T	C	T	T	T	C
R0100581591GA	1	581591	581591	C	C	C	C	T	C	C	C	T	C	C	C	C	C	C	C	C	C	C	T	C	C	C	C	C	C	C	T	C	C	C	C	C	C	C	C	C	C	C	C	C	C	C	C	C	C
R0100587091CT	1	587091	587091	A	G	G	G	G	G	G	G	G	G	G	G	A	G	G	A	G	G	G	G	G	A	A	G	G	G	G	G	G	G	G	G	G	G	G	G	G	A	G	G	A	G	A	G	A	G
F0100587276GA	1	587276	587276	A	G	G	G	G	G	G	G	G	G	G	G	A	G	G	A	G	G	G	G	G	A	A	G	G	G	G	G	G	G	G	G	G	G	G	G	G	A	G	G	A	G	A	G	A	G
F0100589388CT	1	589388	589388	C	C	T	C	C	T	C	T	C	T	T	T	C	T	C	C	T	C	T	C	C	C	C	T	T	C	T	C	T	T	C	C	T	C	C	C	T	C	T	T	C	T	C	C	C	T
F0100595364CG	1	595364	595364	G	G	C	G	C	C	G	C	C	C	C	C	G	C	G	G	C	G	C	C	G	G	G	C	C	G	C	C	C	C	G	G	C	G	G	G	C	G	C	C	G	C	G	G	G	C
R0100614414TG	1	614414	614414	A	A	A	A	C	A	A	A	C	A	A	A	A	A	A	A	A	A	A	C	A	A	A	A	A	A	A	C	A	A	A	A	A	A	A	A	A	A	A	A	A	A	A	A	A	A
R0100624788TA	1	624788	624788	A	A	A	A	T	A	A	A	T	A	A	A	A	A	A	A	A	A	A	T	A	A	A	A	A	A	A	T	A	A	A	A	A	A	A	A	A	A	A	A	A	A	A	A	A	A
R0100625865CT	1	625865	625865	A	A	G	A	A	G	A	G	A	G	G	G	A	G	A	A	G	A	G	A	A	A	A	G	G	A	G	A	G	G	A	A	G	A	A	A	G	A	G	G	A	G	A	A	A	G
R0100626145CG	1	626145	626145	G	G	G	G	C	G	G	G	C	G	G	G	G	G	G	G	G	G	G	C	G	G	G	G	G	G	G	C	G	G	G	G	G	G	G	G	G	G	G	G	G	G	G	G	G	G
F0100630562GA	1	630562	630562	G	G	G	G	A	G	G	G	A	G	G	G	G	G	G	G	G	G	G	A	G	G	G	G	G	G	G	A	G	G	G	G	G	G	G	G	G	G	G	G	G	G	G	G	G	G
F0100645720CT	1	645720	645720	C	C	T	C	C	T	C	T	C	T	T	T	C	T	C	C	T	C	T	C	C	C	C	T	T	C	T	C	T	T	C	C	T	C	C	C	T	C	T	T	C	T	C	C	C	T
R0100652581GA	1	652581	652581	C	C	C	C	T	C	C	C	T	C	C	C	C	C	C	C	C	C	C	T	C	C	C	C	C	C	C	T	C	C	C	C	C	C	C	C	C	C	C	C	C	C	C	C	C	C
F0100653730CT	1	653730	653730	T	T	C	T	T	C	T	C	T	C	C	C	T	C	T	T	C	T	C	T	T	T	T	C	C	T	C	T	C	C	T	T	C	T	T	T	C	T	C	C	T	C	T	T	T	C
F0100657582AC	1	657582	657582	A	A	C	A	C	C	A	C	C	C	C	C	A	C	A	A	C	A	C	C	A	A	A	C	C	A	C	C	C	C	A	A	C	A	A	A	C	A	C	C	A	C	A	A	A	C
F0100689367CT	1	689367	689367	C	C	C	C	T	C	C	C	T	C	C	C	C	C	C	C	C	C	C	T	C	C	C	C	C	C	C	T	C	C	C	C	C	C	C	C	C	C	C	C	C	C	C	C	C	C
F0100689681CT	1	689681	689681	C	C	C	C	T	C	C	C	T	C	C	T	C	C	C	C	C	C	C	T	C	C	C	T	C	C	C	T	C	C	C	C	C	C	C	C	C	C	C	C	C	C	C	C	C	C
R0100693597GA	1	693597	693597	C	C	C	C	T	C	C	C	T	H	H	C	C	H	C	C	C	C	C	T	C	C	C	C	C	C	C	T	C	C	C	C	C	C	C	C	C	C	C	C	C	H	C	C	C	H
R0100714169GA	1	714169	714169	T	T	C	T	T	C	T	C	T	C	C	T	T	C	T	T	C	T	C	T	T	T	T	T	C	T	C	T	C	C	T	T	C	T	T	T	C	T	C	C	T	C	T	T	T	C
R0100715019CT	1	715019	715019	G	G	G	G	G	G	A	G	G	G	G	A	G	G	G	G	G	G	G	G	G	G	G	A	G	G	G	G	G	G	G	G	G	G	G	G	G	G	G	G	G	G	G	A	G	G
F0100716021GA	1	716021	716021	G	G	A	G	A	A	G	A	A	A	A	G	G	A	G	G	A	G	A	A	G	G	G	G	A	G	A	A	A	A	G	G	A	G	G	G	A	G	A	A	G	A	G	G	G	A
R0100732541GA	1	732541	732541	C	C	T	C	T	T	C	T	T	C	C	T	C	C	C	C	T	C	T	T	C	C	C	T	T	C	T	T	T	T	C	C	T	C	C	C	T	C	T	T	C	C	C	C	C	C
R0100738694GA	1	738694	738694	C	C	T	C	C	T	C	T	C	C	C	C	C	C	C	C	T	C	T	C	C	C	C	C	T	C	T	C	T	T	C	C	T	C	C	C	T	C	T	T	C	C	C	C	C	C
F0100740575TG	1	740575	740575	T	T	G	T	G	G	T	G	G	T	T	G	T	T	T	T	G	T	G	G	T	T	T	G	G	T	G	G	G	G	T	T	G	T	T	T	G	T	G	G	T	T	T	T	T	T
R0100742720TG	1	742720	742720	A	A	C	A	C	C	A	C	C	A	A	C	A	A	A	A	C	A	C	C	A	A	A	C	C	A	C	C	C	C	A	A	C	A	A	A	C	A	C	C	A	A	A	A	A	A
R0100743475AG	1	743475	743475	T	T	C	T	C	C	T	C	C	T	T	T	T	T	T	T	C	T	C	C	T	T	T	T	C	T	C	C	C	C	T	T	C	T	T	T	C	T	C	C	T	T	T	T	T	T
F0100780460GA	1	780460	780460	G	G	G	G	G	G	G	G	G	G	G	A	G	G	G	G	G	G	G	G	G	G	G	A	G	G	G	G	G	G	G	G	G	G	G	G	G	G	G	G	G	G	G	G	G	G
R0100803935CT	1	803935	803935	G	G	G	G	G	G	G	G	G	A	H	G	G	H	G	G	G	G	G	G	G	G	G	G	G	G	G	G	G	G	G	G	G	G	G	G	G	G	G	G	G	H	G	G	G	H
F0100841564CT	1	841564	841564	C	C	T	C	T	T	C	T	T	C	C	T	C	C	C	C	T	C	T	T	C	C	C	T	T	C	T	T	T	T	C	C	T	C	C	C	T	C	T	T	C	C	C	C	C	C
R0100841747TG	1	841747	841747	A	A	C	A	A	C	A	C	A	A	A	A	A	A	A	A	C	A	C	A	A	A	A	A	C	A	C	A	C	C	A	A	C	A	A	A	C	A	C	C	A	A	A	A	A	A
F0100843089AG	1	843089	843089	A	A	A	A	G	A	A	A	G	A	A	G	A	A	A	A	A	A	A	G	A	A	A	G	A	A	A	G	A	A	A	A	A	A	A	A	A	A	A	A	A	A	A	A	A	A
F0100852739CT	1	852739	852739	C	C	T	C	T	T	C	T	T	C	C	T	C	C	C	C	T	C	T	T	C	C	C	T	T	C	T	T	T	T	C	C	T	C	C	C	T	C	T	T	C	C	C	C	C	C
F0100857021GT	1	857021	857021	G	G	T	G	T	T	G	T	T	G	G	G	G	G	G	G	T	G	T	T	G	G	G	G	T	G	T	T	T	T	G	G	T	G	G	G	T	G	T	T	G	G	G	G	G	G
F0100864211CT	1	864211	864211	T	T	C	T	C	C	T	C	C	C	C	C	T	C	T	T	C	T	C	C	T	T	T	C	C	T	C	C	C	C	T	T	C	T	T	T	C	T	C	C	T	C	T	T	T	C
R0100866225GT	1	866225	866225	C	C	C	C	A	C	C	C	A	C	C	H	C	C	C	C	C	C	C	A	C	C	C	H	C	C	C	A	C	C	C	C	C	C	C	C	C	C	C	C	C	C	C	C	C	C
R0100911913GA	1	911913	911913	C	C	T	C	C	T	C	T	C	T	T	C	C	T	C	C	T	C	T	C	C	C	C	C	T	C	T	C	T	T	C	C	T	C	C	C	T	C	T	T	C	T	C	C	C	T
F0100911974AG	1	911974	911974	G	G	A	G	G	A	G	A	G	A	A	G	G	A	G	G	A	G	A	G	G	G	G	G	A	G	A	G	A	A	G	G	A	G	G	G	A	G	A	A	G	A	G	G	G	A
R0100920661GA	1	920661	920661	C	C	T	C	C	T	C	T	C	C	C	T	C	C	C	C	T	C	T	C	C	C	C	T	T	C	T	C	T	T	C	C	T	C	C	C	T	C	T	T	C	C	C	C	C	C
F0100934988GA	1	934988	934988	G	G	G	G	G	G	G	G	G	A	A	G	G	A	G	G	G	G	G	G	G	G	G	G	G	G	G	G	G	G	G	G	G	G	G	G	G	G	G	G	G	A	G	G	G	A
F0100935060TC	1	935060	935060	T	T	T	T	T	T	T	T	T	C	C	T	T	C	T	T	T	T	T	T	T	T	T	T	T	T	T	T	T	T	T	T	T	T	T	T	T	T	T	T	T	C	T	T	T	C
F0100935862AG	1	935862	935862	A	A	A	A	A	A	A	A	A	G	G	A	A	G	A	A	A	A	A	A	A	A	A	A	A	A	A	A	A	A	A	A	A	A	A	A	A	A	A	A	A	G	A	A	A	G
F0100936883CT	1	936883	936883	C	C	C	C	C	C	C	C	C	C	C	T	C	C	C	C	C	C	C	C	C	C	C	T	C	C	C	C	C	C	C	C	C	C	C	C	C	C	C	C	C	C	C	C	C	C
F0100953124TC	1	953124	953124	T	T	C	T	T	C	T	C	T	T	T	T	T	T	T	T	C	T	C	T	T	T	T	T	C	T	C	T	C	C	T	T	C	T	T	T	C	T	C	C	T	T	T	T	T	T
F0100960577AG	1	960577	960577	A	A	G	A	G	G	A	G	G	G	G	G	A	G	A	A	G	A	G	G	A	A	A	G	G	A	G	G	G	G	A	A	G	A	A	A	G	A	G	G	A	G	A	A	A	G
F0100961331GT	1	961331	961331	G	G	G	G	T	G	G	G	T	G	G	H	G	G	G	G	G	G	G	T	G	G	G	H	G	G	G	T	G	G	G	G	G	G	G	G	G	G	G	G	G	G	G	G	G	G
R0100988964TG	1	988964	988964	C	C	A	C	A	A	C	A	A	A	A	A	C	A	C	C	A	C	A	A	C	C	C	A	A	C	A	A	A	A	C	C	A	C	C	C	A	C	A	A	C	A	C	C	C	A
F0100989033GC	1	989033	989033	C	C	G	C	C	G	C	G	C	G	G	H	C	G	C	C	G	C	G	C	C	C	C	H	G	C	G	C	G	G	C	C	G	C	C	C	G	C	G	G	C	G	C	C	C	G
R0101000306GA	1	1000306	1000306	C	C	T	C	C	T	C	T	C	T	T	C	C	T	C	C	T	C	T	C	C	C	C	C	T	C	T	C	T	T	C	C	T	C	C	C	T	C	T	T	C	T	C	C	C	T
F0101000706AG	1	1000706	1000706	A	A	G	A	A	G	A	G	A	G	G	A	A	G	A	A	G	A	G	A	A	A	A	A	G	A	G	A	G	G	A	A	G	A	A	A	G	A	G	G	A	G	A	A	A	G
F0101004385GA	1	1004385	1004385	G	G	G	G	G	G	G	G	G	G	G	A	G	G	G	G	G	G	G	G	G	G	G	A	G	G	G	G	G	G	G	G	G	G	G	G	G	G	G	G	G	G	G	G	G	G
R0101005881GA	1	1005881	1005881	C	C	T	C	C	T	C	T	C	T	T	C	C	T	C	C	T	C	T	C	C	C	C	C	T	C	T	C	T	T	C	C	T	C	C	C	T	C	T	T	C	T	C	C	C	T
F0101014040CT	1	1014040	1014040	C	C	C	C	C	C	C	C	C	C	C	T	C	C	C	C	C	C	C	C	C	C	C	T	C	C	C	C	C	C	C	C	C	C	C	C	C	C	C	C	C	C	C	C	C	C
F0101032624GA	1	1032624	1032624	G	G	G	G	G	G	G	G	G	A	A	G	G	A	G	G	G	G	G	G	G	G	G	G	G	G	G	G	G	G	G	G	G	G	G	G	G	G	G	G	G	A	G	G	G	A
R0101039490GT	1	1039490	1039490	A	A	C	A	A	C	A	C	A	C	C	A	A	C	A	A	C	A	C	A	A	A	A	A	C	A	C	A	C	C	A	A	C	A	A	A	C	A	C	C	A	C	A	A	A	C
R0101045411TC	1	1045411	1045411	A	A	G	A	G	G	A	G	G	A	A	A	A	A	A	A	G	A	G	G	A	A	A	A	G	A	G	G	G	G	A	A	G	A	A	A	G	A	G	G	A	A	A	A	A	A
R0101045858TC	1	1045858	1045858	G	A	A	A	A	A	G	A	A	A	A	A	G	A	G	G	A	A	A	A	A	G	G	A	A	A	A	A	A	A	A	A	A	A	A	A	A	G	A	A	G	A	G	G	G	A
F0101053413CT	1	1053413	1053413	C	C	T	C	C	T	C	T	C	C	C	C	C	C	C	C	T	C	T	C	C	C	C	C	T	C	T	C	T	T	C	C	T	C	C	C	T	C	T	T	C	C	C	C	C	C
R0101067783AC	1	1067783	1067783	T	G	T	G	T	T	T	T	T	T	T	T	T	T	T	T	T	G	T	T	G	T	T	T	T	G	T	T	T	T	G	G	T	G	G	G	T	T	T	T	T	T	T	T	T	T
R0101076393TG	1	1076393	1076393	A	A	C	A	A	C	A	C	A	C	C	A	A	C	A	A	C	A	C	A	A	A	A	A	C	A	C	A	C	C	A	A	C	A	A	A	C	A	C	C	A	C	A	A	A	C
F0101080724GA	1	1080724	1080724	G	G	A	G	G	A	G	A	G	G	G	G	G	G	G	G	A	G	A	G	G	G	G	G	A	G	A	G	A	A	G	G	A	G	G	G	A	G	A	A	G	G	G	G	G	G
R0101091856TC	1	1091856	1091856	G	G	A	G	A	A	G	A	A	A	A	A	G	A	G	G	A	G	A	A	G	G	G	A	A	G	A	A	A	A	G	G	A	G	G	G	A	G	A	A	G	A	G	G	G	A
F0101093196CA	1	1093196	1093196	A	A	C	A	C	C	A	C	C	C	C	C	A	C	A	A	C	A	C	C	A	A	A	C	C	A	C	C	C	C	A	A	C	A	A	A	C	A	C	C	A	C	A	A	A	C
R0101101014TC	1	1101014	1101014	A	G	A	G	G	A	A	A	G	A	A	G	A	A	A	A	A	G	A	G	G	A	A	G	A	G	A	G	A	A	G	G	A	G	G	G	A	A	A	A	A	A	A	A	A	A
R0101102222CT	1	1102222	1102222	G	A	G	A	G	G	G	G	G	G	G	G	G	G	G	G	G	A	G	G	A	G	G	G	G	A	G	G	G	G	A	A	G	A	A	A	G	G	G	G	G	G	G	G	G	G
F0101102273TC	1	1102273	1102273	T	C	T	C	C	T	T	T	C	T	T	C	T	T	T	T	T	C	T	C	C	T	T	C	T	C	T	C	T	T	C	C	T	C	C	C	T	T	T	T	T	T	T	T	T	T
R0101102556TC	1	1102556	1102556	A	G	A	G	A	A	A	A	A	A	A	A	A	A	A	A	A	G	A	A	G	A	A	A	A	G	A	A	A	A	G	G	A	G	G	G	A	A	A	A	A	A	A	A	A	A
F0101120581CA	1	1120581	1120581	A	C	C	C	A	C	A	C	A	C	C	A	A	C	A	A	C	C	C	A	C	A	A	A	C	C	C	A	C	C	C	C	C	C	C	C	C	A	C	C	A	C	A	A	A	C
R0101123378TG	1	1123378	1123378	C	A	A	A	C	A	C	A	C	A	A	C	C	A	C	C	A	A	A	C	A	C	C	C	A	A	A	C	A	A	A	A	A	A	A	A	A	C	A	A	C	A	C	C	C	A
F0101125054TC	1	1125054	1125054	C	T	T	T	C	T	C	T	C	T	T	C	C	T	C	C	T	T	T	C	T	C	C	C	T	T	T	C	T	T	T	T	T	T	T	T	T	C	T	T	C	T	C	C	C	T
R0101125726GA	1	1125726	1125726	T	C	C	C	T	C	T	C	T	C	C	T	T	C	T	T	C	C	C	T	C	T	T	T	C	C	C	T	C	C	C	C	C	C	C	C	C	T	C	C	T	C	T	T	T	C
R0101145628GA	1	1145628	1145628	C	C	C	C	C	C	C	C	C	C	C	C	C	C	T	C	C	C	C	C	C	C	C	C	C	C	C	C	C	C	C	C	C	C	C	C	C	C	C	C	C	C	C	T	C	C
F0101175090CT	1	1175090	1175090	C	C	C	C	C	C	C	C	C	T	T	C	C	T	C	C	C	C	C	C	C	C	C	C	C	C	C	C	C	C	C	C	C	C	C	C	C	C	C	C	C	T	C	C	C	T
F0101212069CT	1	1212069	1212069	T	C	C	C	C	C	C	C	C	C	C	T	T	C	T	T	C	C	C	C	C	T	T	T	C	C	C	C	C	C	C	C	C	C	C	C	C	T	C	C	T	C	T	T	T	C
R0101221015AG	1	1221015	1221015	C	T	T	T	T	T	T	T	T	T	T	C	C	T	C	C	T	T	T	T	T	C	C	C	T	T	T	T	T	T	T	T	T	T	T	T	T	C	T	T	C	T	C	C	C	T
R0101226261GT	1	1226261	1226261	C	A	C	A	C	C	C	C	C	C	C	C	C	C	C	C	C	A	C	C	A	C	C	C	C	A	C	C	C	C	A	A	C	A	A	A	C	C	C	C	C	C	C	C	C	C
F0101240025GA	1	1240025	1240025	G	A	G	A	G	G	G	G	G	G	G	G	G	G	G	G	G	A	G	G	A	G	G	G	G	A	G	G	G	G	A	A	G	A	A	A	G	G	G	G	G	G	G	G	G	G
R0101241265TG	1	1241265	1241265	A	C	A	C	A	A	A	A	A	A	A	A	A	A	A	A	A	C	A	A	C	A	A	A	A	C	A	A	A	A	C	C	A	C	C	C	A	A	A	A	A	A	A	A	A	A
R0101264209TC	1	1264209	1264209	A	G	A	G	A	A	A	A	A	A	A	A	A	A	A	A	A	G	A	A	G	A	A	A	A	G	A	A	A	A	G	G	A	G	G	G	A	A	A	A	A	A	A	A	A	A
R0101296326GT	1	1296326	1296326	C	C	C	C	C	C	A	C	C	C	C	C	C	A	C	C	C	C	C	C	C	C	C	C	C	C	C	C	C	C	C	C	C	C	C	C	C	C	C	C	C	C	C	C	C	C
R0101300800CT	1	1300800	1300800	G	A	G	A	G	G	G	G	G	G	G	G	G	G	G	G	G	A	G	G	A	G	G	G	G	A	G	G	G	G	A	A	G	A	A	A	G	G	G	G	G	G	G	G	G	G
F0101319621GA	1	1319621	1319621	G	G	A	G	A	A	A	A	A	G	G	G	G	A	G	G	A	G	A	A	G	G	G	G	A	G	A	A	A	A	G	G	A	G	G	G	A	G	A	A	G	G	G	G	G	G
F0101344286TG	1	1344286	1344286	T	G	T	G	T	T	T	T	T	T	T	T	T	T	T	T	T	G	T	T	G	T	T	T	T	G	T	T	T	T	G	G	T	G	G	G	T	T	T	T	T	T	T	T	T	T
F0101367147AG	1	1367147	1367147	A	G	A	G	A	A	A	A	A	A	A	A	G	A	A	G	A	G	A	A	G	G	G	A	A	G	A	A	A	A	G	G	A	G	G	G	A	G	A	A	G	A	G	A	G	A
R0101374026CT	1	1374026	1374026	G	G	A	G	A	A	G	A	A	A	A	A	G	G	G	G	A	G	A	A	G	G	G	A	A	G	A	A	A	A	G	G	A	G	G	G	A	G	A	A	G	A	G	G	G	A
R0101398790AG	1	1398790	1398790	C	T	C	T	C	C	T	C	C	C	C	C	C	T	T	C	C	T	C	C	T	C	C	C	C	T	C	C	C	C	T	T	C	T	T	T	C	C	C	C	C	C	C	T	C	C
R0101414421CT	1	1414421	1414421	A	G	A	G	A	A	G	A	A	A	A	A	A	G	G	A	A	G	A	A	G	A	A	A	A	G	A	A	A	A	G	G	A	G	G	G	A	A	A	A	A	A	A	G	A	A
F0101420300GA	1	1420300	1420300	G	G	A	G	A	A	G	A	A	A	A	A	G	G	G	G	A	G	A	A	G	G	G	A	A	G	A	A	A	A	G	G	A	G	G	G	A	G	A	A	G	A	G	G	G	A
F0101431531CT	1	1431531	1431531	C	T	C	T	C	C	C	C	C	C	C	C	C	C	C	C	C	T	C	C	T	C	C	C	C	T	C	C	C	C	T	T	C	T	T	T	C	C	C	C	C	C	C	C	C	C
F0101449334GT	1	1449334	1449334	T	G	G	G	G	G	G	G	G	G	G	G	T	G	G	T	G	G	G	G	G	T	T	G	G	G	G	G	G	G	G	G	G	G	G	G	G	T	G	G	T	G	T	G	T	G
R0101487832CT	1	1487832	1487832	A	G	G	G	G	G	G	G	G	G	G	G	A	G	G	A	G	G	G	G	G	A	A	G	G	G	G	G	G	G	G	G	G	G	G	G	G	A	G	G	A	G	A	G	A	G
R0101487851TC	1	1487851	1487851	G	A	G	A	G	G	A	G	G	G	G	G	G	A	A	G	G	A	G	G	A	G	G	G	G	A	G	G	G	G	A	A	G	A	A	A	G	G	G	G	G	G	G	A	G	G
R0101496374GA	1	1496374	1496374	C	C	C	C	C	C	T	C	C	C	C	C	C	T	T	C	C	C	C	C	C	C	C	C	C	C	C	C	C	C	C	C	C	C	C	C	C	C	C	C	C	C	C	T	C	C
R0101496483TC	1	1496483	1496483	A	A	A	A	A	A	G	A	A	A	A	A	A	G	G	A	A	A	A	A	A	A	A	A	A	A	A	A	A	A	A	A	A	A	A	A	A	A	A	A	A	A	A	G	A	A
F0101500394GT	1	1500394	1500394	G	G	G	G	G	G	T	G	G	G	G	G	G	T	T	G	G	G	G	G	G	G	G	G	G	G	G	G	G	G	G	G	G	G	G	G	G	G	G	G	G	G	G	T	G	G
R0101507872CT	1	1507872	1507872	A	G	G	G	G	G	G	G	G	G	G	G	A	G	G	A	G	G	G	G	G	A	A	G	G	G	G	G	G	G	G	G	G	G	G	G	G	A	G	G	A	G	A	G	A	G
R0101509625TC	1	1509625	1509625	G	A	A	A	A	A	G	A	A	A	A	A	G	G	G	G	A	A	A	A	A	G	G	A	A	A	A	A	A	A	A	A	A	A	A	A	A	G	A	A	G	A	G	G	G	A
F0101514891GA	1	1514891	1514891	A	G	G	G	G	G	A	G	G	G	G	G	A	A	A	A	G	G	G	G	G	A	A	G	G	G	G	G	G	G	G	G	G	G	G	G	G	A	G	G	A	G	A	A	A	G
F0101514900CT	1	1514900	1514900	T	C	C	C	C	C	T	C	C	C	C	C	T	T	T	T	C	C	C	C	C	T	T	C	C	C	C	C	C	C	C	C	C	C	C	C	C	T	C	C	T	C	T	T	T	C
R0101515945GT	1	1515945	1515945	C	A	A	A	A	A	C	A	A	A	A	A	C	C	C	C	A	A	A	A	A	C	C	A	A	A	A	A	A	A	A	A	A	A	A	A	A	C	A	A	C	A	C	C	C	A
R0101520559AC	1	1520559	1520559	T	T	G	T	G	G	T	G	G	G	G	G	T	T	T	T	G	T	G	G	T	T	T	G	G	T	G	G	G	G	T	T	G	T	T	T	G	T	G	G	T	G	T	T	T	G
F0101560566AC	1	1560566	1560566	A	C	A	C	A	A	A	A	A	A	A	A	A	A	A	A	A	C	A	A	C	A	A	A	A	C	A	A	A	A	C	C	A	C	C	C	A	A	A	A	A	A	A	A	A	A
F0101562350CT	1	1562350	1562350	T	C	T	C	T	T	T	T	T	T	T	T	T	T	T	T	T	C	T	T	C	T	T	T	T	C	T	T	T	T	C	C	T	C	C	C	T	T	T	T	T	T	T	T	T	T
R0101565361GA	1	1565361	1565361	C	T	C	T	C	C	C	C	C	C	C	C	C	C	C	C	C	T	C	C	T	C	C	C	C	T	C	C	C	C	T	T	C	T	T	T	C	C	C	C	C	C	C	C	C	C
F0101600439CT	1	1600439	1600439	C	T	T	T	T	T	C	T	T	T	T	T	C	C	C	C	T	T	T	T	T	C	C	T	T	T	T	T	T	T	T	T	T	T	T	T	T	C	T	T	C	T	C	C	C	T
F0101607368GA	1	1607368	1607368	A	G	G	G	G	G	G	G	G	G	G	G	A	G	A	A	G	G	G	G	G	A	A	G	G	G	G	G	G	G	G	G	G	G	G	G	G	A	G	G	A	G	A	A	A	G
F0101622676GA	1	1622676	1622676	A	G	G	G	G	G	A	G	G	G	G	G	A	A	A	A	G	G	G	G	G	A	A	G	G	G	G	G	G	G	G	G	G	G	G	G	G	A	G	G	A	G	A	A	A	G
F0101624187GA	1	1624187	1624187	G	A	A	A	A	A	G	A	A	A	A	A	G	G	G	G	A	A	A	A	A	G	G	A	A	A	A	A	A	A	A	A	A	A	A	A	A	G	A	A	G	A	G	G	G	A
F0101631268TC	1	1631268	1631268	T	T	C	T	C	C	T	C	C	C	C	C	T	T	C	T	C	T	C	C	T	T	T	C	C	T	C	C	C	C	T	T	C	T	T	T	C	T	C	C	T	C	T	T	T	C
R0101632032TC	1	1632032	1632032	A	A	G	A	G	G	A	G	G	G	G	G	A	A	A	A	G	A	G	G	A	A	A	G	G	A	G	G	G	G	A	A	G	A	A	A	G	A	G	G	A	G	A	A	A	G
R0101657372TG	1	1657372	1657372	A	A	C	A	C	C	A	C	C	C	C	C	A	A	A	A	C	A	C	C	A	A	A	C	C	A	C	C	C	C	A	A	C	A	A	A	C	A	C	C	A	C	A	A	A	C
R0101670440TC	1	1670440	1670440	G	A	A	A	A	A	A	A	A	A	A	A	G	A	G	G	A	A	A	A	A	G	G	A	A	A	A	A	A	A	A	A	A	A	A	A	A	G	A	A	G	A	G	G	G	A
R0101677253AG	1	1677253	1677253	C	T	T	T	T	T	T	T	T	T	T	T	C	T	C	C	T	T	T	T	T	C	C	T	T	T	T	T	T	T	T	T	T	T	T	T	T	C	T	T	C	T	C	C	C	T
F0101679557AG	1	1679557	1679557	A	G	G	G	G	G	G	G	G	G	G	G	A	G	A	A	G	G	G	G	G	A	A	G	G	G	G	G	G	G	G	G	G	G	G	G	G	A	G	G	A	G	A	A	A	G
R0101736105TC	1	1736105	1736105	A	G	G	G	G	G	G	G	G	G	G	G	A	G	A	A	G	G	G	G	G	A	A	G	G	G	G	G	G	G	G	G	G	G	G	G	G	A	G	G	A	G	A	A	A	G
R0101739851AG	1	1739851	1739851	C	T	T	T	T	T	T	T	T	T	T	T	C	T	C	C	T	T	T	T	T	C	C	T	T	T	T	T	T	T	T	T	T	T	T	T	T	C	T	T	C	T	C	C	C	T
R0101808803CT	1	1808803	1808803	G	A	A	A	A	A	A	A	A	A	A	A	G	A	G	G	A	A	A	A	A	G	G	A	A	A	A	A	A	A	A	A	A	A	A	A	A	G	A	A	G	A	G	G	G	A
R0101838642CA	1	1838642	1838642	G	T	T	T	T	T	T	T	T	T	T	T	G	T	G	G	T	T	T	T	T	G	G	T	T	T	T	T	T	T	T	T	T	T	T	T	T	G	T	T	G	T	G	G	G	T
R0101845277GA	1	1845277	1845277	T	C	C	C	C	C	C	C	C	C	C	C	T	C	T	T	C	C	C	C	C	T	T	C	C	C	C	C	C	C	C	C	C	C	C	C	C	T	C	C	T	C	T	T	T	C
R0101878392CT	1	1878392	1878392	A	G	G	G	G	G	G	G	G	G	G	G	A	G	A	A	G	G	G	G	G	A	A	G	G	G	G	G	G	G	G	G	G	G	G	G	G	A	G	G	A	G	A	A	A	G
F0101895636GA	1	1895636	1895636	G	G	G	G	G	G	G	G	G	G	G	G	G	G	A	G	G	G	G	G	G	G	G	G	G	G	G	G	G	G	G	G	G	G	G	G	G	G	G	G	G	G	G	A	G	G
R0101901545GT	1	1901545	1901545	A	C	C	C	C	C	C	C	C	C	C	C	A	C	A	A	C	C	C	C	C	A	A	C	C	C	C	C	C	C	C	C	C	C	C	C	C	A	C	C	A	C	A	A	A	C
F0101902530GA	1	1902530	1902530	G	A	A	A	A	A	A	A	A	A	A	A	G	A	G	G	A	A	A	A	A	G	G	A	A	A	A	A	A	A	A	A	A	A	A	A	A	G	A	A	G	A	G	G	G	A
F0101910748GA	1	1910748	1910748	G	G	G	G	G	G	A	G	G	G	G	G	G	A	G	G	G	G	G	G	G	G	G	G	G	G	G	G	G	G	G	G	G	G	G	G	G	G	G	G	G	G	G	G	G	G
F0101911846GT	1	1911846	1911846	G	T	T	T	T	T	T	T	T	T	T	T	G	T	G	G	T	T	T	T	T	G	G	T	T	T	T	T	T	T	T	T	T	T	T	T	T	G	T	T	G	T	G	G	G	T
F0101914078TG	1	1914078	1914078	T	T	T	T	T	T	G	T	T	T	T	T	T	G	T	T	T	T	T	T	T	T	T	T	T	T	T	T	T	T	T	T	T	T	T	T	T	T	T	T	T	T	T	T	T	T
R0101914547CT	1	1914547	1914547	G	G	G	G	G	G	A	G	G	G	G	G	G	A	G	G	G	G	G	G	G	G	G	G	G	G	G	G	G	G	G	G	G	G	G	G	G	G	G	G	G	G	G	G	G	G
R0101931140TG	1	1931140	1931140	A	A	A	A	A	A	C	A	A	A	A	A	A	C	A	A	A	A	A	A	A	A	A	A	A	A	A	A	A	A	A	A	A	A	A	A	A	A	A	A	A	A	A	A	A	A
R0101954975TC	1	1954975	1954975	A	A	A	A	A	A	G	A	A	A	A	A	A	G	A	A	A	A	A	A	A	A	A	A	A	A	A	A	A	A	A	A	A	A	A	A	A	A	A	A	A	A	A	A	A	A
F0101961769TC	1	1961769	1961769	T	T	T	T	T	T	C	T	T	T	T	T	T	C	T	T	T	T	T	T	T	T	T	T	T	T	T	T	T	T	T	T	T	T	T	T	T	T	T	T	T	T	T	T	T	T
R0102063578AG	1	2063578	2063578	T	T	T	T	T	T	C	T	T	T	T	T	T	C	T	T	T	T	T	T	T	T	T	T	T	T	T	T	T	T	T	T	T	T	T	T	T	T	T	T	T	T	T	T	T	T
R0102066487CA	1	2066487	2066487	G	G	G	G	G	G	G	G	G	G	G	G	G	G	T	G	G	G	G	G	G	G	G	G	G	G	G	G	G	G	G	G	G	G	G	G	G	G	G	G	G	G	G	T	G	G
F0102069677CT	1	2069677	2069677	T	C	C	C	C	C	C	C	C	C	C	C	T	C	T	T	C	C	C	C	C	T	T	C	C	C	C	C	C	C	C	C	C	C	C	C	C	T	C	C	T	C	T	T	T	C
R0102069966GA	1	2069966	2069966	T	C	C	C	C	C	C	C	C	C	C	C	T	C	T	T	C	C	C	C	C	T	T	C	C	C	C	C	C	C	C	C	C	C	C	C	C	T	C	C	T	C	T	T	T	C
R0102074969GA	1	2074969	2074969	C	C	C	C	C	C	T	C	C	C	C	C	C	T	C	C	C	C	C	C	C	C	C	C	C	C	C	C	C	C	C	C	C	C	C	C	C	C	C	C	C	C	C	C	C	C
R0102095353CA	1	2095353	2095353	G	G	G	G	G	G	T	G	G	G	G	G	G	T	G	G	G	G	G	G	G	G	G	G	G	G	G	G	G	G	G	G	G	G	G	G	G	G	G	G	G	G	G	G	G	G
R0102098804CA	1	2098804	2098804	G	T	T	T	T	T	G	T	T	T	T	T	G	G	G	G	T	T	T	T	T	G	G	T	T	T	T	T	T	T	T	T	T	T	T	T	T	G	T	T	G	T	G	G	G	T
R0102100327TC	1	2100327	2100327	G	A	A	A	A	A	A	A	A	A	A	A	G	A	G	G	A	A	A	A	A	G	G	A	A	A	A	A	A	A	A	A	A	A	A	A	A	G	A	A	G	A	G	G	G	A
F0102102204AC	1	2102204	2102204	C	A	A	A	A	A	A	A	A	A	A	A	C	A	C	C	A	A	A	A	A	C	C	A	A	A	A	A	A	A	A	A	A	A	A	A	A	C	A	A	C	A	C	C	C	A
F0102109353GA	1	2109353	2109353	G	G	G	G	G	G	A	G	G	G	G	G	G	A	G	G	G	G	G	G	G	G	G	G	G	G	G	G	G	G	G	G	G	G	G	G	G	G	G	G	G	G	G	G	G	G
R0102119392CT	1	2119392	2119392	G	A	A	A	A	A	G	A	A	A	A	A	G	G	G	G	A	A	A	A	A	G	G	A	A	A	A	A	A	A	A	A	A	A	A	A	A	G	A	A	G	A	G	G	G	A
F0102154844AG	1	2154844	2154844	A	A	A	A	A	A	G	A	A	A	A	A	A	G	A	A	A	A	A	A	A	A	A	A	A	A	A	A	A	A	A	A	A	A	A	A	A	A	A	A	A	A	A	A	A	A
F0102176546AG	1	2176546	2176546	A	G	G	G	G	G	A	G	G	G	G	G	A	A	A	A	G	G	G	G	G	A	A	G	G	G	G	G	G	G	G	G	G	G	G	G	G	A	G	G	A	G	A	A	A	G
R0102215420GA	1	2215420	2215420	T	C	C	C	C	C	T	C	C	C	C	C	T	T	T	T	C	C	C	C	C	T	T	C	C	C	C	C	C	C	C	C	C	C	C	C	C	T	C	C	T	C	T	T	T	C
R0102221797CA	1	2221797	2221797	T	G	G	G	G	G	T	G	G	G	G	G	T	T	T	T	G	G	G	G	G	T	T	G	G	G	G	G	G	G	G	G	G	G	G	G	G	T	G	G	T	G	T	T	T	G
F0102289674GA	1	2289674	2289674	G	A	A	A	A	A	G	A	A	A	A	A	G	G	G	G	A	A	A	A	A	G	G	A	A	A	A	A	A	A	A	A	A	A	A	A	A	G	A	A	G	A	G	G	G	A
F0102293636TC	1	2293636	2293636	T	T	T	T	T	T	C	T	T	T	T	T	T	C	T	T	T	T	T	T	T	T	T	T	T	T	T	T	T	T	T	T	T	T	T	T	T	T	T	T	T	T	T	T	T	T
F0102294836TC	1	2294836	2294836	C	T	T	T	T	T	T	T	T	T	T	T	C	T	C	C	T	T	T	T	T	C	C	T	T	T	T	T	T	T	T	T	T	T	T	T	T	C	T	T	C	T	C	C	C	T
R0102296568AG	1	2296568	2296568	T	T	T	T	T	T	C	T	T	T	T	T	T	C	T	T	T	T	T	T	T	T	T	T	T	T	T	T	T	T	T	T	T	T	T	T	T	T	T	T	T	T	T	T	T	T
R0102297298CT	1	2297298	2297298	A	G	G	G	G	G	G	G	G	G	G	G	A	G	A	A	G	G	G	G	G	A	A	G	G	G	G	G	G	G	G	G	G	G	G	G	G	A	G	G	A	G	A	A	A	G
R0102315679CT	1	2315679	2315679	A	G	G	G	G	G	G	G	G	G	G	G	A	G	A	A	G	G	G	G	G	A	A	G	G	G	G	G	G	G	G	G	G	G	G	G	G	A	G	G	A	G	A	A	A	G
F0102327782TC	1	2327782	2327782	T	T	T	T	T	T	C	T	T	T	T	T	T	C	T	T	T	T	T	T	T	T	T	T	T	T	T	T	T	T	T	T	T	T	T	T	T	T	T	T	T	T	T	T	T	T
F0102333494AT	1	2333494	2333494	T	T	T	T	T	T	A	T	T	T	T	T	T	A	A	T	T	T	T	T	T	T	T	T	T	T	T	T	T	T	T	T	T	T	T	T	T	T	T	T	T	T	T	A	T	T
R0102333664AG	1	2333664	2333664	C	C	C	C	C	C	T	C	C	C	C	C	C	T	T	C	C	C	C	C	C	C	C	C	C	C	C	C	C	C	C	C	C	C	C	C	C	C	C	C	C	C	C	T	C	C
F0102334195AC	1	2334195	2334195	A	A	A	A	A	A	C	A	A	A	A	A	A	C	A	A	A	A	A	A	A	A	A	A	A	A	A	A	A	A	A	A	A	A	A	A	A	A	A	A	A	A	A	A	A	A
R0102355189TC	1	2355189	2355189	G	G	G	G	G	G	A	G	G	G	G	G	G	A	A	G	G	G	G	G	G	G	G	G	G	G	G	G	G	G	G	G	G	G	G	G	G	G	G	G	G	G	G	A	G	G
R0102358346CT	1	2358346	2358346	G	G	G	G	G	G	G	G	G	G	G	G	G	G	A	G	G	G	G	G	G	G	G	G	G	G	G	G	G	G	G	G	G	G	G	G	G	G	G	G	G	G	G	A	G	G
F0102361290AG	1	2361290	2361290	A	A	A	A	A	A	G	A	A	A	A	A	A	G	A	A	A	A	A	A	A	A	A	A	A	A	A	A	A	A	A	A	A	A	A	A	A	A	A	A	A	A	A	A	A	A
R0102362574TC	1	2362574	2362574	A	A	A	A	A	A	G	A	A	A	A	A	A	G	A	A	A	A	A	A	A	A	A	A	A	A	A	A	A	A	A	A	A	A	A	A	A	A	A	A	A	A	A	A	A	A
F0102362715GA	1	2362715	2362715	G	G	G	G	G	G	A	G	G	G	G	G	G	A	G	G	G	G	G	G	G	G	G	G	G	G	G	G	G	G	G	G	G	G	G	G	G	G	G	G	G	G	G	G	G	G
F0102382824TC	1	2382824	2382824	C	C	C	C	C	C	C	C	C	C	C	C	C	C	T	C	C	C	C	C	C	C	C	C	C	C	C	C	C	C	C	C	C	C	C	C	C	C	C	C	C	C	C	T	C	C
R0102383773AG	1	2383773	2383773	C	C	C	C	C	C	C	C	C	C	C	C	C	C	T	C	C	C	C	C	C	C	C	C	C	C	C	C	C	C	C	C	C	C	C	C	C	C	C	C	C	C	C	T	C	C
F0102389569GA	1	2389569	2389569	A	A	A	A	A	A	G	A	A	A	A	A	A	G	G	A	A	A	A	A	A	A	A	A	A	A	A	A	A	A	A	A	A	A	A	A	A	A	A	A	A	A	A	G	A	A
F0102389723CT	1	2389723	2389723	T	T	T	T	T	T	C	T	T	T	T	T	T	C	C	T	T	T	T	T	T	T	T	T	T	T	T	T	T	T	T	T	T	T	T	T	T	T	T	T	T	T	T	C	T	T
R0102399516TC	1	2399516	2399516	A	A	A	A	A	A	G	A	A	A	A	A	A	G	G	A	A	A	A	A	A	A	A	A	A	A	A	A	A	A	A	A	A	A	A	A	A	A	A	A	A	A	A	A	A	A
R0102401261GA	1	2401261	2401261	C	C	C	C	C	C	T	C	C	C	C	C	C	T	C	C	C	C	C	C	C	C	C	C	C	C	C	C	C	C	C	C	C	C	C	C	C	C	C	C	C	C	C	C	C	C
F0102402280TG	1	2402280	2402280	T	T	T	T	T	T	T	T	T	T	T	T	T	T	G	T	T	T	T	T	T	T	T	T	T	T	T	T	T	T	T	T	T	T	T	T	T	T	T	T	T	T	T	G	T	T
F0102403445GA	1	2403445	2403445	A	A	A	A	A	A	G	A	A	A	A	A	A	G	G	A	A	A	A	A	A	A	A	A	A	A	A	A	A	A	A	A	A	A	A	A	A	A	A	A	A	A	A	G	A	A
R0102413921GT	1	2413921	2413921	C	C	C	C	C	C	A	C	C	C	C	C	C	A	C	C	C	C	C	C	C	C	C	C	C	C	C	C	C	C	C	C	C	C	C	C	C	C	C	C	C	C	C	C	C	C
R0102458568CT	1	2458568	2458568	A	A	A	A	A	A	A	A	A	A	A	A	A	A	G	A	A	A	A	A	A	A	A	A	A	A	A	A	A	A	A	A	A	A	A	A	A	A	A	A	A	A	A	G	A	A
F0102480935AC	1	2480935	2480935	C	C	C	C	C	C	A	C	C	A	C	A	C	C	A	C	C	C	C	C	C	C	C	A	C	H	C	C	C	C	C	C	C	C	H	H	A	C	C	C	C	H	C	C	C	C
F0102501214GT	1	2501214	2501214	T	T	T	T	T	T	G	T	T	G	T	G	T	G	T	T	T	T	T	T	T	T	T	G	T	T	T	T	T	T	T	T	T	T	T	T	T	T	T	T	T	T	T	T	T	T
R0102540457AG	1	2540457	2540457	C	T	T	T	T	T	C	T	T	C	T	C	C	C	T	C	T	T	T	T	T	C	C	C	T	T	T	T	T	T	T	T	T	T	T	T	T	C	T	T	C	T	C	T	C	T
R0102547276GA	1	2547276	2547276	C	C	C	C	C	C	T	C	C	C	C	C	C	T	C	C	C	C	C	C	C	C	C	C	C	C	C	C	C	C	C	C	C	C	C	C	C	C	C	C	C	C	C	C	C	C
F0102558048TC	1	2558048	2558048	C	T	T	T	T	T	C	T	T	T	T	T	C	C	T	C	T	T	T	T	T	C	C	T	T	T	T	T	T	T	T	T	T	T	T	T	T	C	T	T	C	T	C	T	C	T
R0102580387AG	1	2580387	2580387	T	T	T	T	T	T	C	T	T	C	T	C	T	C	T	T	T	T	T	T	T	T	T	C	T	T	T	T	T	T	T	T	T	T	T	T	T	T	T	T	T	T	T	T	T	T
R0102581232GA	1	2581232	2581232	C	C	C	C	C	C	C	C	C	T	C	T	C	C	C	C	C	C	C	C	C	C	C	T	C	C	C	C	C	C	C	C	C	C	C	C	C	C	C	C	C	C	C	C	C	C
R0102583205AG	1	2583205	2583205	T	T	T	T	T	T	C	T	T	C	T	C	T	C	T	T	T	T	T	T	T	T	T	C	T	T	T	T	T	T	T	T	T	T	T	T	T	T	T	T	T	T	T	T	T	T
R0102583978TC	1	2583978	2583978	G	G	G	G	G	G	A	G	G	G	G	G	G	A	A	G	G	G	G	G	G	G	G	G	G	G	G	G	G	G	G	G	G	G	G	G	G	G	G	G	G	G	G	A	G	G
F0102586522TC	1	2586522	2586522	T	T	T	T	T	T	C	T	T	T	T	T	T	C	T	T	T	T	T	T	T	T	T	T	T	T	T	T	T	T	T	T	T	T	T	T	T	T	T	T	T	T	T	T	T	T
R0102593266TC	1	2593266	2593266	G	G	G	G	G	G	A	G	G	A	G	A	G	A	A	G	G	G	G	G	G	G	G	A	G	G	G	G	G	G	G	G	G	G	G	G	G	G	G	G	G	G	G	A	G	G
F0102598234CT	1	2598234	2598234	T	T	T	T	T	T	C	T	T	C	T	C	T	C	C	T	T	T	T	T	T	T	T	C	T	T	T	T	T	T	T	T	T	T	T	T	T	T	T	T	T	T	T	C	T	T
R0102599197TC	1	2599197	2599197	G	G	G	G	G	G	G	G	G	G	G	G	G	A	A	G	G	G	G	G	G	G	G	G	G	G	G	G	G	G	G	G	G	G	G	G	G	G	G	G	G	G	G	A	G	G
F0102612442TC	1	2612442	2612442	T	T	T	T	T	T	C	T	T	T	T	T	T	C	T	T	T	T	T	T	T	T	T	T	T	T	T	T	T	T	T	T	T	T	T	T	T	T	T	T	T	T	T	T	T	T
R0102613537CT	1	2613537	2613537	G	A	A	A	A	A	A	A	A	G	A	G	G	A	G	G	A	A	A	A	A	G	G	G	A	A	A	A	A	A	A	A	A	A	A	A	A	G	A	A	G	A	G	G	G	A
R0102622183CT	1	2622183	2622183	G	G	G	G	G	G	A	G	G	A	G	A	G	A	A	G	G	G	G	G	G	G	G	A	G	G	G	G	G	G	G	G	G	G	G	G	G	G	G	G	G	G	G	A	G	G
R0102628086AC	1	2628086	2628086	G	T	T	T	T	T	G	T	T	G	T	G	G	G	T	G	T	T	T	T	T	G	G	G	T	T	T	T	T	T	T	T	T	T	T	T	T	G	T	T	G	T	G	T	G	T
R0102635503AG	1	2635503	2635503	T	T	T	T	T	T	C	T	T	T	T	T	T	C	T	T	T	T	T	T	T	T	T	T	T	T	T	T	T	T	T	T	T	T	T	T	T	T	T	T	T	T	T	T	T	T
F0102636005CA	1	2636005	2636005	C	C	C	C	C	C	A	C	C	C	C	C	C	A	C	C	C	C	C	C	C	C	C	C	C	C	C	C	C	C	C	C	C	C	C	C	C	C	C	C	C	C	C	C	C	C
R0102652801CT	1	2652801	2652801	G	A	A	A	A	A	G	A	A	A	A	A	G	G	G	G	A	A	A	A	A	G	G	A	A	A	A	A	A	A	A	A	A	A	A	A	A	G	A	A	G	A	G	G	G	A
R0102671026CT	1	2671026	2671026	G	G	G	G	G	G	A	G	G	A	G	A	G	A	G	G	G	G	G	G	G	G	G	A	G	G	G	G	G	G	G	G	G	G	G	G	G	G	G	G	G	G	G	G	G	G
F0102688012CT	1	2688012	2688012	C	C	C	C	C	C	C	C	C	T	C	T	C	C	C	C	C	C	C	C	C	C	C	T	C	C	C	C	C	C	C	C	C	C	C	C	C	C	C	C	C	C	C	C	C	C
R0102689569CA	1	2689569	2689569	G	G	G	G	G	G	T	G	G	T	G	T	G	T	G	G	G	G	G	G	G	G	G	T	G	G	G	G	G	G	G	G	G	G	G	G	G	G	G	G	G	G	G	G	G	G
F0102699617GA	1	2699617	2699617	A	G	G	G	G	G	G	G	G	G	G	G	A	G	G	A	G	G	G	G	G	A	A	G	G	G	G	G	G	G	G	G	G	G	G	G	G	A	G	G	A	G	A	G	A	G
R0102702459AG	1	2702459	2702459	T	T	T	T	T	T	C	T	T	T	T	T	T	C	T	T	T	T	T	T	T	T	T	T	T	T	T	T	T	T	T	T	T	T	T	T	T	T	T	T	T	T	T	T	T	T
F0102704366CT	1	2704366	2704366	C	C	C	C	C	C	T	C	C	T	C	T	C	T	C	C	C	C	C	C	C	C	C	T	C	C	C	C	C	C	C	C	C	C	C	C	C	C	C	C	C	C	C	C	C	C
R0102705819GA	1	2705819	2705819	T	C	C	C	C	C	C	C	C	T	C	T	T	C	C	T	C	C	C	C	C	T	T	T	C	C	C	C	C	C	C	C	C	C	C	C	C	T	C	C	T	C	T	C	T	C
F0102705839CT	1	2705839	2705839	T	C	C	C	C	C	C	C	C	T	C	T	T	C	C	T	C	C	C	C	C	T	T	T	C	C	C	C	C	C	C	C	C	C	C	C	C	T	C	C	T	C	T	C	T	C
R0102713253CT	1	2713253	2713253	A	G	G	G	G	G	A	G	G	A	G	A	A	A	G	A	G	G	G	G	G	A	A	A	G	G	G	G	G	G	G	G	G	G	G	G	G	A	G	G	A	G	A	G	A	G
F0102721098GA	1	2721098	2721098	G	G	G	G	G	G	G	G	G	G	G	A	G	G	G	G	G	G	G	G	G	G	G	A	G	G	G	G	G	G	G	G	G	G	G	G	G	G	G	G	G	G	G	G	G	G
R0102723976TG	1	2723976	2723976	C	A	A	A	A	A	C	A	A	C	A	C	C	C	A	C	A	A	A	A	A	C	C	C	A	A	A	A	A	A	A	A	A	A	A	A	A	C	A	A	C	A	C	A	C	A
F0102727493CT	1	2727493	2727493	C	C	C	C	C	C	T	C	C	T	C	T	C	T	C	C	C	C	C	C	C	C	C	T	C	C	C	C	C	C	C	C	C	C	C	C	C	C	C	C	C	C	C	C	C	C
F0102759231TC	1	2759231	2759231	T	C	C	C	C	C	C	C	C	C	C	T	T	C	T	T	C	C	C	C	C	T	T	T	C	C	C	C	C	C	C	C	C	C	C	C	C	T	C	C	T	C	T	T	T	C
R0102780368GA	1	2780368	2780368	T	C	C	C	C	C	C	C	C	C	C	T	T	C	C	T	C	C	C	C	C	T	T	T	C	C	C	C	C	C	C	C	C	C	C	C	C	T	C	C	T	C	T	C	T	C
F0102793072GT	1	2793072	2793072	T	T	T	T	T	T	G	T	T	G	T	T	T	G	G	T	T	T	T	T	T	T	T	T	T	T	T	T	T	T	T	T	T	T	T	T	T	T	T	T	T	T	T	G	T	T
R0102794867CA	1	2794867	2794867	T	G	G	G	G	G	T	G	G	T	G	T	T	T	T	T	G	G	G	G	G	T	T	T	G	G	G	G	G	G	G	G	G	G	G	G	G	T	G	G	T	G	T	T	T	G
R0102801485TC	1	2801485	2801485	A	G	G	G	G	G	G	G	G	G	G	A	A	G	A	A	G	G	G	G	G	A	A	A	G	G	G	G	G	G	G	G	G	G	G	G	G	A	G	G	A	G	A	A	A	G
R0102801904TC	1	2801904	2801904	A	G	G	G	G	G	A	G	G	A	G	A	A	A	A	A	G	G	G	G	G	A	A	A	G	G	G	G	G	G	G	G	G	G	G	G	G	A	G	G	A	G	A	A	A	G
F0102812330CT	1	2812330	2812330	C	C	C	C	C	C	C	C	C	C	C	C	C	C	T	C	C	C	C	C	C	C	C	C	C	C	C	C	C	C	C	C	C	C	C	C	C	C	C	C	C	C	C	T	C	C
F0102849600AG	1	2849600	2849600	A	A	A	A	A	A	A	A	A	A	A	G	A	A	G	A	A	A	A	A	A	A	A	G	A	A	A	A	A	A	A	A	A	A	A	A	A	A	A	A	A	A	A	G	A	A
F0102851527CA	1	2851527	2851527	C	C	C	C	C	C	C	C	C	C	C	A	C	C	A	C	C	C	C	C	C	C	C	A	C	C	C	C	C	C	C	C	C	C	C	C	C	C	C	C	C	C	C	A	C	C
R0102851631TC	1	2851631	2851631	G	A	A	A	A	A	G	A	A	G	A	A	G	G	A	G	A	A	A	A	A	G	G	A	A	A	A	A	A	A	A	A	A	A	A	A	A	G	A	A	G	A	G	A	G	A
R0102864232GA	1	2864232	2864232	C	T	T	T	T	T	C	T	T	C	T	T	C	C	C	C	T	T	T	T	T	C	C	T	T	T	T	T	T	T	T	T	T	T	T	T	T	C	T	T	C	T	C	C	C	T
R0102874940TC	1	2874940	2874940	G	G	G	G	G	G	A	G	G	A	G	G	G	A	A	G	G	G	G	G	G	G	G	G	G	G	G	G	G	G	G	G	G	G	G	G	G	G	G	G	G	G	G	A	G	G
R0102893082GA	1	2893082	2893082	C	C	C	C	C	C	T	C	C	T	C	C	C	T	C	C	C	C	C	C	C	C	C	C	C	C	C	C	C	C	C	C	C	C	C	C	C	C	C	C	C	C	C	C	C	C
F0102893226CA	1	2893226	2893226	A	C	C	C	C	C	C	C	C	C	C	C	A	C	C	A	C	C	C	C	C	A	A	C	C	C	C	C	C	C	C	C	C	C	C	C	C	A	C	C	A	C	A	C	A	C
R0102897613CA	1	2897613	2897613	T	G	G	G	G	G	G	G	G	G	G	G	T	G	G	T	G	G	G	G	G	T	T	G	G	G	G	G	G	G	G	G	G	G	G	G	G	T	G	G	T	G	T	G	T	G
F0102900833GT	1	2900833	2900833	G	G	G	G	G	G	T	G	G	T	G	G	G	T	G	G	G	G	G	G	G	G	G	G	G	G	G	G	G	G	G	G	G	G	G	G	G	G	G	G	G	G	G	G	G	G
F0102904841AT	1	2904841	2904841	T	A	A	A	A	A	T	A	A	T	A	A	T	T	A	T	A	A	A	A	A	T	T	A	A	A	A	A	A	A	A	A	A	A	A	A	A	T	A	A	T	A	T	A	T	A
F0102906027TC	1	2906027	2906027	C	T	T	T	T	T	C	T	T	C	T	T	C	C	T	C	T	T	T	T	T	C	C	T	T	T	T	T	T	T	T	T	T	T	T	T	T	C	T	T	C	T	C	T	C	T
R0102919463AG	1	2919463	2919463	C	T	T	T	T	T	T	T	T	T	T	T	C	T	T	C	T	T	T	T	T	C	C	T	T	T	T	T	T	T	T	T	T	T	T	T	T	C	T	T	C	T	C	T	C	T
R0102958267GC	1	2958267	2958267	C	G	G	G	G	G	C	G	G	C	G	C	C	C	C	C	G	G	G	G	G	C	C	C	G	G	G	G	G	G	G	G	G	G	G	G	G	C	G	G	C	G	C	C	C	G
F0102962410AG	1	2962410	2962410	G	A	A	A	A	A	G	A	A	G	A	A	G	G	A	G	A	A	A	A	A	G	G	A	A	A	A	A	A	A	A	A	A	A	A	A	A	G	A	A	G	A	G	A	G	A
R0102963449TC	1	2963449	2963449	G	A	A	A	A	A	A	A	A	A	A	A	G	A	A	G	A	A	A	A	A	G	G	A	A	A	A	A	A	A	A	A	A	A	A	A	A	G	A	A	G	A	G	A	G	A
R0102963532CT	1	2963532	2963532	A	G	G	G	G	G	G	G	G	G	G	G	A	G	G	A	G	G	G	G	G	A	A	G	G	G	G	G	G	G	G	G	G	G	G	G	G	A	G	G	A	G	A	G	A	G
R0102984876TC	1	2984876	2984876	G	A	A	A	A	A	A	A	A	A	A	A	G	A	A	G	A	A	A	A	A	G	G	A	A	A	A	A	A	A	A	A	A	A	A	A	A	G	A	A	G	A	G	A	G	A
R0103006332GA	1	3006332	3006332	T	C	C	C	C	C	C	C	C	C	C	C	T	C	C	T	C	C	C	C	C	T	T	C	C	C	C	C	C	C	C	C	C	C	C	C	C	T	C	C	T	C	T	C	T	C
R0103017995AG	1	3017995	3017995	C	T	T	T	T	T	T	T	T	T	T	T	C	T	T	C	T	T	T	T	T	C	C	T	T	T	T	T	T	T	T	T	T	T	T	T	T	C	T	T	C	T	C	T	C	T
R0103027000CA	1	3027000	3027000	T	G	G	G	G	G	G	G	G	G	G	G	T	G	G	T	G	G	G	G	G	T	T	G	G	G	G	G	G	G	G	G	G	G	G	G	G	T	G	G	T	G	T	G	T	G
F0103042592AG	1	3042592	3042592	A	G	G	G	G	G	G	G	G	G	G	G	A	G	G	A	G	G	G	G	G	A	A	G	G	G	G	G	G	G	G	G	G	G	G	G	G	A	G	G	A	G	A	G	A	G
F0103050690GA	1	3050690	3050690	G	A	A	A	A	A	G	A	A	G	A	G	G	G	G	G	A	A	A	A	A	G	G	G	A	A	A	A	A	A	A	A	A	A	A	A	A	G	A	A	G	A	G	G	G	A
F0103085406CT	1	3085406	3085406	T	C	C	C	C	C	C	C	C	C	C	C	T	C	C	T	C	C	C	C	C	T	T	C	C	C	C	C	C	C	C	C	C	C	C	C	C	T	C	C	T	C	T	C	T	C
F0103088622GA	1	3088622	3088622	G	G	G	G	G	G	A	G	G	A	G	G	G	A	A	G	G	G	G	G	G	G	G	G	G	G	G	G	G	G	G	G	G	G	G	G	G	G	G	G	G	G	G	A	G	G
F0103089081GT	1	3089081	3089081	G	G	G	G	G	G	T	G	G	T	G	G	G	T	T	G	G	G	G	G	G	G	G	G	G	G	G	G	G	G	G	G	G	G	G	G	G	G	G	G	G	G	G	T	G	G
F0103112074GA	1	3112074	3112074	G	A	A	A	A	A	G	A	A	G	A	G	G	G	G	G	A	A	A	A	A	G	G	G	A	A	A	A	A	A	A	A	A	A	A	A	A	G	A	A	G	A	G	G	G	A
F0103112752GA	1	3112752	3112752	A	G	G	G	G	G	G	G	G	G	G	G	A	G	G	A	G	G	G	G	G	A	A	G	G	G	G	G	G	G	G	G	G	G	G	G	G	A	G	G	A	G	A	G	A	G
F0103126363AG	1	3126363	3126363	G	A	A	A	A	A	A	A	A	A	A	A	G	A	A	G	A	A	A	A	A	G	G	A	A	A	A	A	A	A	A	A	A	A	A	A	A	G	A	A	G	A	G	A	G	A
F0103129054CT	1	3129054	3129054	T	C	C	C	C	C	C	C	C	C	C	C	T	C	C	T	C	C	C	C	C	T	T	C	C	C	C	C	C	C	C	C	C	C	C	C	C	T	C	C	T	C	T	C	T	C
F0103147342TC	1	3147342	3147342	H	T	T	T	T	T	T	T	T	T	T	T	H	T	T	C	T	T	T	T	T	T	C	T	T	T	T	T	T	T	T	T	T	T	T	T	T	C	T	T	C	T	C	H	T	T
F0103181927TG	1	3181927	3181927	T	T	T	T	T	T	G	T	T	G	T	G	T	G	G	T	T	T	T	T	T	T	T	G	T	T	T	T	T	T	T	T	T	T	T	T	T	T	T	T	T	T	T	G	T	T
R0103182673TG	1	3182673	3182673	C	A	A	A	A	A	A	A	A	A	A	A	C	A	A	C	A	A	A	A	A	C	C	A	A	A	A	A	A	A	A	A	A	A	A	A	A	C	A	A	C	A	C	A	C	A
F0103183312AC	1	3183312	3183312	C	A	A	A	A	A	A	A	A	A	A	A	C	A	A	C	A	A	A	A	A	C	C	A	A	A	A	A	A	A	A	A	A	A	A	A	A	C	A	A	C	A	C	A	C	A
F0103183457TG	1	3183457	3183457	T	G	G	G	G	G	T	G	G	T	G	T	T	T	T	T	G	G	G	G	G	T	T	T	G	G	G	G	G	G	G	G	G	G	G	G	G	T	G	G	T	G	T	T	T	G
F0103202586GT	1	3202586	3202586	T	G	G	G	G	G	G	G	G	G	G	G	T	G	G	T	G	G	G	G	G	T	T	G	G	G	G	G	G	G	G	G	G	G	G	G	G	T	G	G	T	G	T	G	T	G
R0103224260GA	1	3224260	3224260	T	C	C	C	C	C	C	C	C	C	C	C	T	C	C	T	C	C	C	C	C	T	T	C	C	C	C	C	C	C	C	C	C	C	C	C	C	T	C	C	T	C	T	C	T	C
F0103234942CA	1	3234942	3234942	C	A	A	A	A	A	A	A	A	A	A	A	C	A	A	C	A	A	A	A	A	C	C	A	A	A	A	A	A	A	A	A	A	A	A	A	A	C	A	A	C	A	C	A	C	A
R0103240762TC	1	3240762	3240762	G	A	A	A	A	A	A	A	A	A	A	A	G	A	A	G	A	A	A	A	A	G	G	A	A	A	A	A	A	A	A	A	A	A	A	A	A	G	A	A	G	A	G	A	G	A
R0103284262CA	1	3284262	3284262	T	G	G	G	G	G	G	G	G	G	G	G	T	G	G	T	G	G	G	G	G	T	T	G	G	G	G	G	G	G	G	G	G	G	G	G	G	T	G	G	T	G	T	G	T	G
R0103328456TC	1	3328456	3328456	A	G	G	G	G	G	A	G	G	A	G	A	A	A	A	A	G	G	G	G	G	A	A	A	G	G	G	G	G	G	G	G	G	G	G	G	G	A	G	G	A	G	A	A	A	G
F0103329329AC	1	3329329	3329329	C	A	A	A	A	A	A	A	A	A	A	A	C	A	A	C	A	A	A	A	A	C	C	A	A	A	A	A	A	A	A	A	A	A	A	A	A	C	A	A	C	A	C	A	C	A
R0103344452AG	1	3344452	3344452	C	T	T	T	T	T	T	T	T	T	T	T	C	T	T	C	T	T	T	T	T	C	C	T	T	T	T	T	T	T	T	T	T	T	T	T	T	C	T	T	C	T	C	T	C	T
R0103350977GA	1	3350977	3350977	T	C	C	C	C	C	C	C	C	C	C	C	T	C	C	T	C	C	C	C	C	T	T	C	C	C	C	C	C	C	C	C	C	C	C	C	C	T	C	C	T	C	T	C	T	C
F0103361471CT	1	3361471	3361471	T	C	C	C	C	C	T	C	C	T	C	C	T	T	T	T	C	C	C	C	C	T	T	C	C	C	C	C	C	C	C	C	C	C	C	C	C	T	C	C	T	C	T	T	T	C
R0103367410GA	1	3367410	3367410	T	C	C	C	C	C	T	C	C	T	C	C	T	T	T	T	C	C	C	C	C	T	T	C	C	C	C	C	C	C	C	C	C	C	C	C	C	T	C	C	T	C	T	T	T	C
F0103380314GA	1	3380314	3380314	A	G	G	G	G	G	A	G	G	A	G	G	A	A	A	A	G	G	G	G	G	A	A	G	G	G	G	G	G	G	G	G	G	G	G	G	G	A	G	G	A	G	A	A	A	G
F0103391546GT	1	3391546	3391546	G	T	T	T	T	T	G	T	T	G	T	T	G	G	G	G	T	T	T	T	T	G	G	T	T	T	T	T	T	T	T	T	T	T	T	T	T	G	T	T	G	T	G	G	G	T
F0103396447AG	1	3396447	3396447	G	A	A	A	A	A	A	A	A	A	A	A	G	A	A	G	A	A	A	A	A	G	G	A	A	A	A	A	A	A	A	A	A	A	A	A	A	G	A	A	G	A	G	A	G	A
F0103414083AG	1	3414083	3414083	G	A	A	A	A	A	A	A	A	A	A	A	G	A	A	G	A	A	A	A	A	G	G	A	A	A	A	A	A	A	A	A	A	A	A	A	A	G	A	A	G	A	G	A	G	A
F0103420322CT	1	3420322	3420322	T	C	C	C	C	C	C	C	C	C	C	C	T	C	C	T	C	C	C	C	C	T	T	C	C	C	C	C	C	C	C	C	C	C	C	C	C	T	C	C	T	C	T	C	T	C
F0103425681TC	1	3425681	3425681	C	T	T	T	T	T	T	T	T	T	T	T	C	T	T	C	T	T	T	T	T	C	C	T	T	T	T	T	T	T	T	T	T	T	T	T	T	C	T	T	C	T	C	T	C	T
F0103434298GT	1	3434298	3434298	T	G	G	G	G	G	G	G	G	G	G	G	T	G	G	T	G	G	G	G	G	T	T	G	G	G	G	G	G	G	G	G	G	G	G	G	G	T	G	G	T	G	T	G	T	G
F0103436992AG	1	3436992	3436992	A	A	A	A	A	A	G	A	A	G	A	A	A	G	G	A	A	A	A	A	A	A	A	A	A	A	A	A	A	A	A	A	A	A	A	A	A	A	A	A	A	A	A	G	A	A
F0103443597CT	1	3443597	3443597	T	C	C	C	C	C	C	C	C	C	C	C	T	C	C	T	C	C	C	C	C	T	T	C	C	C	C	C	C	C	C	C	C	C	C	C	C	T	C	C	T	C	T	C	T	C
F0103446634TG	1	3446634	3446634	G	G	G	G	G	G	T	G	G	T	G	T	G	T	T	G	G	G	G	G	G	G	G	T	G	G	G	G	G	G	G	G	G	G	G	G	G	G	G	G	G	G	G	T	G	G
R0103448904CA	1	3448904	3448904	T	T	T	T	T	T	G	T	T	G	T	G	T	G	G	T	T	T	T	T	T	T	T	G	T	T	T	T	T	T	T	T	T	T	T	T	T	T	T	T	T	T	T	G	T	T
R0103456868GA	1	3456868	3456868	C	T	T	T	T	T	C	T	T	C	T	C	C	C	C	C	T	T	T	T	T	C	C	C	T	T	T	T	T	T	T	T	T	T	T	T	T	C	T	T	C	T	C	C	C	T
F0103470289AG	1	3470289	3470289	A	G	G	G	G	G	A	G	G	A	G	A	A	A	A	A	G	G	G	G	G	A	A	A	G	G	G	G	G	G	G	G	G	G	G	G	G	A	G	G	A	G	A	A	A	G
R0103477979CT	1	3477979	3477979	G	G	G	G	G	G	A	G	G	A	G	G	G	A	A	G	G	G	G	G	G	G	G	G	G	G	G	G	G	G	G	G	G	G	G	G	G	G	G	G	G	G	G	A	G	G
R0103483946CT	1	3483946	3483946	A	G	G	G	G	G	G	G	G	G	G	A	A	G	G	A	G	G	G	G	G	A	A	A	G	G	G	G	G	G	G	G	G	G	G	G	G	A	G	G	A	G	A	G	A	G
F0103501887AG	1	3501887	3501887	A	A	G	A	G	G	A	G	G	A	G	A	A	A	A	A	G	A	G	G	G	A	A	A	G	G	G	G	G	G	A	G	G	G	G	A	G	A	G	G	A	G	A	A	A	G
R0103506466GA	1	3506466	3506466	C	C	C	C	C	C	C	C	C	C	C	T	C	C	C	C	C	C	C	C	C	C	C	T	C	C	C	C	C	C	C	C	C	C	C	C	C	C	C	C	C	C	C	C	C	C
R0103509199GT	1	3509199	3509199	C	A	C	A	C	C	A	C	C	A	C	C	C	A	A	C	C	A	C	C	C	C	C	C	C	C	C	C	C	C	A	C	C	C	C	A	C	C	C	C	C	C	C	A	C	C
R0103509474GA	1	3509474	3509474	C	C	T	C	T	T	C	T	T	C	T	C	C	C	C	C	T	C	T	T	T	C	C	C	T	T	T	T	T	T	C	T	T	T	T	C	T	C	T	T	C	T	C	C	C	T
F0103515875TC	1	3515875	3515875	C	T	C	T	C	C	T	C	C	T	C	T	C	T	T	C	C	T	C	C	C	C	C	T	C	C	C	C	C	C	T	C	C	C	C	T	C	C	C	C	C	C	C	T	C	C
F0103516425AC	1	3516425	3516425	A	C	A	C	A	A	C	A	A	C	A	A	A	C	C	A	A	C	A	A	A	A	A	A	A	A	A	A	A	A	C	A	A	A	A	C	A	A	A	A	A	A	A	C	A	A
R0103518687CT	1	3518687	3518687	A	G	G	G	G	G	G	G	G	G	G	A	A	G	G	A	G	G	G	G	G	A	A	A	G	G	G	G	G	G	G	G	G	G	G	G	G	A	G	G	A	G	A	G	A	G
R0103528325GT	1	3528325	3528325	C	A	A	A	A	A	A	A	A	A	A	C	C	A	A	C	A	A	A	A	A	C	C	C	A	A	A	A	A	A	A	A	A	A	A	A	A	C	A	A	C	A	C	A	C	A
F0103528895GA	1	3528895	3528895	G	A	A	A	A	A	A	A	A	A	A	G	G	A	A	G	A	A	A	A	A	G	G	G	A	A	A	A	A	A	A	A	A	A	A	A	A	G	A	A	G	A	G	A	G	A
F0103531013CT	1	3531013	3531013	C	C	T	C	T	T	C	T	T	C	T	C	C	C	C	C	T	C	T	T	T	C	C	C	T	T	T	T	T	T	C	T	T	T	T	C	T	C	T	T	C	T	C	C	C	T
R0103531599GA	1	3531599	3531599	C	C	T	C	T	T	C	T	T	C	T	C	C	C	C	C	T	C	T	T	T	C	C	C	T	T	T	T	T	T	C	T	T	T	T	C	T	C	T	T	C	T	C	C	C	T
F0103601021CT	1	3601021	3601021	C	T	C	T	C	C	T	C	C	T	C	C	C	T	T	C	C	T	C	C	C	C	C	C	C	C	C	C	C	C	T	C	C	C	C	T	C	C	C	C	C	C	C	T	C	C
R0103604384AG	1	3604384	3604384	T	C	T	C	T	T	C	T	T	C	T	T	T	C	C	T	T	C	T	T	T	T	T	T	T	T	T	T	T	T	C	T	T	T	T	C	T	T	T	T	T	T	T	C	T	T
R0103651318GA	1	3651318	3651318	C	T	C	T	C	C	T	C	C	T	C	C	C	T	T	C	C	T	C	C	C	C	C	C	C	C	C	C	C	C	T	C	C	C	C	T	C	C	C	C	C	C	C	T	C	C
F0103654272CA	1	3654272	3654272	A	C	A	C	A	A	C	A	A	C	A	A	A	C	C	A	A	C	A	A	A	A	A	A	A	A	A	A	A	A	C	A	A	A	A	C	A	A	A	A	A	A	A	C	A	A
R0103701344TG	1	3701344	3701344	A	C	A	C	A	A	C	A	A	C	A	A	A	C	C	A	A	C	A	A	A	A	A	A	A	A	A	A	A	A	C	A	A	A	A	C	A	A	A	A	A	A	A	C	A	A
R0103701535TC	1	3701535	3701535	A	G	A	G	A	A	G	A	A	G	A	A	A	G	G	A	A	G	A	A	A	A	A	A	A	A	A	A	A	A	G	A	A	A	A	G	A	A	A	A	A	A	A	G	A	A
F0103701591GT	1	3701591	3701591	T	G	T	G	T	T	G	T	T	G	T	T	T	G	G	T	T	G	T	T	T	T	T	T	T	T	T	T	T	T	G	T	T	T	T	G	T	T	T	T	T	T	T	G	T	T
F0103709379CT	1	3709379	3709379	T	C	C	C	C	C	C	C	C	C	C	C	T	C	C	T	C	C	C	C	C	T	T	C	C	C	C	C	C	C	C	C	C	C	C	C	C	T	C	C	T	C	T	C	T	C
R0103712437CT	1	3712437	3712437	A	G	A	G	A	A	G	A	A	G	A	A	G	G	G	G	A	G	A	A	A	G	G	A	A	A	A	A	A	A	G	A	A	A	A	G	A	G	A	A	G	A	G	G	G	A
R0103728341CT	1	3728341	3728341	A	G	G	G	G	G	G	G	G	G	G	G	A	G	G	A	G	G	G	G	G	A	A	G	G	G	G	G	G	G	G	G	G	G	G	G	G	A	G	G	A	G	A	G	A	G
F0103730353TC	1	3730353	3730353	C	T	T	T	T	T	T	T	T	T	T	T	C	T	T	C	T	T	T	T	T	C	C	T	T	T	T	T	T	T	T	T	T	T	T	T	T	C	T	T	C	T	C	T	C	T
F0103820172CA	1	3820172	3820172	A	C	C	C	C	C	C	C	C	C	C	C	A	C	C	A	C	C	C	C	C	A	A	C	C	C	C	C	C	C	C	C	C	C	C	C	C	A	C	C	A	C	A	C	A	C
R0103821059CT	1	3821059	3821059	G	G	A	G	A	A	G	A	A	G	A	A	G	G	G	G	A	G	A	A	A	G	G	A	A	A	A	A	A	A	G	A	A	A	A	G	A	G	A	A	G	A	G	G	G	A
R0103831479CT	1	3831479	3831479	G	A	G	A	G	G	A	G	G	A	G	G	G	A	A	G	G	A	G	G	G	G	G	G	G	G	G	G	G	G	A	G	G	G	G	A	G	G	G	G	G	G	G	A	G	G
R0103855654CT	1	3855654	3855654	G	A	G	A	G	G	A	G	G	A	G	G	G	A	A	G	G	A	G	G	G	G	G	G	G	G	G	G	G	G	A	G	G	G	G	A	G	G	G	G	G	G	G	A	G	G
R0103855828AG	1	3855828	3855828	T	T	C	T	C	C	T	C	C	T	C	C	T	T	T	T	C	T	C	C	C	T	T	C	C	C	C	C	C	C	T	C	C	C	C	T	C	T	C	C	T	C	T	T	T	C
R0103874797TC	1	3874797	3874797	G	A	A	A	A	A	A	A	A	A	A	A	G	A	A	G	A	A	A	A	A	G	G	A	A	A	A	A	A	A	A	A	A	A	A	A	A	G	A	A	G	A	G	A	G	A
R0103876087CT	1	3876087	3876087	A	G	G	G	G	G	G	G	G	G	G	G	A	G	G	A	G	G	G	G	G	A	A	G	G	G	G	G	G	G	G	G	G	G	G	G	G	A	G	G	A	G	A	G	A	G
F0103931399TC	1	3931399	3931399	C	T	T	T	T	T	T	T	T	T	T	T	C	T	T	C	T	T	T	T	T	C	C	T	T	T	T	T	T	T	T	T	T	T	T	T	T	C	T	T	C	T	C	T	C	T
R0103942033AC	1	3942033	3942033	G	T	T	T	T	T	T	T	T	T	T	T	G	T	T	G	T	T	T	T	T	G	G	T	T	T	T	T	T	T	T	T	T	T	T	T	T	G	T	T	G	T	G	T	G	T
F0103954290AG	1	3954290	3954290	G	A	A	A	A	A	A	A	A	A	A	A	G	A	A	G	A	A	A	A	A	G	G	A	A	A	A	A	A	A	A	A	A	A	A	A	A	G	A	A	G	A	G	A	G	A
R0103957083GA	1	3957083	3957083	T	C	C	C	C	C	C	C	C	C	C	C	T	C	C	T	C	C	C	C	C	T	T	C	C	C	C	C	C	C	C	C	C	C	C	C	C	T	C	C	T	C	T	C	T	C
R0103957268AG	1	3957268	3957268	C	T	T	T	T	T	T	T	T	T	T	T	C	T	T	C	T	T	T	T	T	C	C	T	T	T	T	T	T	T	T	T	T	T	T	T	T	C	T	T	C	T	C	T	C	T
R0103963019AG	1	3963019	3963019	C	T	T	T	T	T	T	T	T	T	T	T	C	T	T	C	T	T	T	T	T	C	C	T	T	T	T	T	T	T	T	T	T	T	T	T	T	C	T	T	C	T	C	T	C	T
F0103966650GA	1	3966650	3966650	A	G	G	G	G	G	G	G	G	G	G	G	A	G	G	A	G	G	G	G	G	A	A	G	G	G	G	G	G	G	G	G	G	G	G	G	G	A	G	G	A	G	A	G	A	G
F0104085582CT	1	4085582	4085582	T	C	C	C	C	C	C	C	C	C	C	C	T	C	C	T	C	C	C	C	C	T	T	C	C	C	C	C	C	C	C	C	C	C	C	C	C	T	C	C	T	C	T	C	T	C
F0104086016CT	1	4086016	4086016	T	C	C	C	C	C	C	C	C	C	C	C	T	C	C	T	C	C	C	C	C	T	T	C	C	C	C	C	C	C	C	C	C	C	C	C	C	T	C	C	T	C	T	C	T	C
F0104093923GT	1	4093923	4093923	G	T	T	T	T	T	T	T	T	T	T	T	G	T	T	G	T	T	T	T	T	G	G	T	T	T	T	T	T	T	T	T	T	T	T	T	T	G	T	T	G	T	G	T	G	T
F0104094493GT	1	4094493	4094493	G	T	T	T	T	T	T	T	T	T	T	T	G	T	T	G	T	T	T	T	T	G	G	T	T	T	T	T	T	T	T	T	T	T	T	T	T	G	T	T	G	T	G	T	G	T
R0104132242AG	1	4132242	4132242	C	C	C	C	C	C	C	C	C	T	C	C	C	C	C	C	C	C	C	C	C	C	C	T	C	C	C	C	C	C	C	C	C	C	C	C	C	C	C	C	C	C	C	C	C	C
F0104136432CT	1	4136432	4136432	T	T	T	T	T	T	T	T	T	C	T	T	T	T	T	T	T	T	T	T	T	T	T	C	T	T	T	T	T	T	T	T	T	T	T	T	T	T	T	T	T	T	T	T	T	T
F0104143011GA	1	4143011	4143011	G	G	G	G	G	G	G	G	G	A	G	G	G	G	G	G	G	G	G	G	G	G	G	A	G	G	G	G	G	G	G	G	G	G	G	G	G	G	G	G	G	G	G	G	G	G
F0104244775CT	1	4244775	4244775	T	C	C	C	C	C	C	C	C	C	C	C	T	C	C	T	C	C	C	C	C	T	T	C	C	C	C	C	C	C	C	C	C	C	C	C	C	T	C	C	T	C	T	C	T	C
F0104252904TG	1	4252904	4252904	G	T	T	T	T	T	T	T	T	T	T	T	G	T	T	G	T	T	T	T	T	G	G	T	T	T	T	T	T	T	T	T	T	T	T	T	T	G	T	T	G	T	G	T	G	T
R0104306004AG	1	4306004	4306004	T	T	T	T	T	T	T	T	T	C	T	T	T	T	C	T	T	T	T	T	T	T	T	C	T	T	T	T	T	T	T	T	T	T	T	T	T	T	T	T	T	T	T	T	T	T
R0104373692CA	1	4373692	4373692	T	G	T	G	T	T	G	T	T	T	T	G	T	T	T	T	T	G	T	T	T	T	T	T	T	T	T	T	T	T	T	T	T	G	T	G	G	T	T	T	T	T	T	G	T	T
R0104375094CA	1	4375094	4375094	G	G	G	G	G	G	G	G	G	G	G	G	G	G	G	G	G	G	G	G	G	G	G	G	G	G	G	G	G	G	G	G	G	G	G	G	G	G	G	G	G	G	G	T	G	G
R0104382999AC	1	4382999	4382999	T	G	T	G	T	T	G	T	T	T	T	G	T	T	T	T	T	G	T	T	T	T	T	T	T	T	T	T	T	T	T	T	T	G	T	G	G	T	T	T	T	T	T	G	T	T
R0104383919AT	1	4383919	4383919	A	A	A	A	A	A	A	A	A	A	A	A	A	A	A	A	A	A	A	A	A	A	A	A	A	A	A	A	A	A	A	A	A	A	A	A	A	A	A	A	A	A	A	T	A	A
R0104387045CA	1	4387045	4387045	T	G	T	G	T	T	G	T	T	T	T	G	T	T	T	T	T	G	T	T	T	T	T	T	T	T	T	T	T	T	T	T	T	G	T	G	G	T	T	T	T	T	T	G	T	T
R0104390153AC	1	4390153	4390153	T	T	T	T	T	T	T	T	T	T	T	T	T	T	T	T	T	T	T	T	T	T	T	T	T	T	T	T	T	T	T	T	T	T	T	T	T	T	T	T	T	T	T	G	T	T
R0104397344CA	1	4397344	4397344	T	G	T	G	T	T	G	T	T	T	T	G	T	T	T	T	T	G	T	T	T	T	T	T	T	T	T	T	T	T	T	T	T	G	T	G	G	T	T	T	T	T	T	T	T	T
R0104398822GA	1	4398822	4398822	T	C	T	C	T	T	C	T	T	T	T	C	T	T	T	T	T	C	T	T	T	T	T	T	T	T	T	T	T	T	T	T	T	C	T	C	C	T	T	T	T	T	T	T	T	T
F0104400758CA	1	4400758	4400758	A	C	A	C	A	A	C	A	A	A	A	C	A	A	A	A	A	C	A	A	A	A	A	A	A	A	A	A	A	A	A	A	A	C	A	C	C	A	A	A	A	A	A	A	A	A
F0104403109TC	1	4403109	4403109	C	T	C	T	C	C	T	C	C	C	C	T	C	C	C	C	C	T	C	C	C	C	C	C	C	C	C	C	C	C	C	C	C	T	C	T	T	C	C	C	C	C	C	C	C	C
R0104413686CT	1	4413686	4413686	A	G	G	G	G	G	G	G	G	G	G	G	A	G	G	A	G	G	G	G	G	A	A	G	G	G	G	G	G	G	G	G	G	G	G	G	G	A	G	G	A	G	A	A	A	G
F0104413939AG	1	4413939	4413939	G	A	A	A	A	A	A	A	A	A	A	A	G	A	A	G	A	A	A	A	A	G	G	A	A	A	A	A	A	A	A	A	A	A	A	A	A	G	A	A	G	A	G	G	G	A
F0104417172AG	1	4417172	4417172	G	A	A	A	A	A	A	A	A	A	A	A	G	A	A	G	A	A	A	A	A	G	G	A	A	A	A	A	A	A	A	A	A	A	A	A	A	G	A	A	G	A	G	G	G	A
R0104422641AG	1	4422641	4422641	T	C	T	C	T	T	C	T	T	T	T	C	T	T	T	T	T	T	T	T	T	T	T	T	T	T	T	T	T	T	T	T	T	C	T	C	C	T	T	T	T	T	T	T	T	T
R0104433359GA	1	4433359	4433359	C	C	T	C	T	T	C	T	T	T	T	C	C	T	T	C	T	T	T	T	T	C	C	T	T	T	T	T	T	T	T	T	T	C	T	C	C	C	T	T	C	T	C	T	C	T
R0104445995GT	1	4445995	4445995	C	A	C	A	C	C	A	C	C	C	C	A	C	C	C	C	C	C	C	C	C	C	C	C	C	C	C	C	C	C	C	C	C	A	C	A	A	C	C	C	C	C	C	C	C	C
F0104496285GT	1	4496285	4496285	G	T	G	T	G	G	T	G	G	G	G	T	G	G	G	G	G	G	G	G	G	G	G	G	G	G	G	G	G	G	G	G	G	T	G	T	T	G	G	G	G	G	G	T	G	G
R0104499697GA	1	4499697	4499697	T	C	T	C	T	T	C	T	T	T	T	C	T	T	T	T	T	T	T	T	T	T	T	T	T	T	T	T	T	T	T	T	T	C	T	C	C	T	T	T	T	T	T	C	T	T
R0104507472CT	1	4507472	4507472	G	A	G	A	G	G	A	G	G	G	G	A	G	G	G	G	G	G	G	G	G	G	G	G	G	G	G	G	G	G	G	G	G	A	G	A	A	G	G	G	G	G	G	A	G	G
R0104512094GA	1	4512094	4512094	T	C	T	C	T	T	C	T	T	T	T	C	T	T	T	T	T	T	T	T	T	T	T	T	T	T	T	T	T	T	T	T	T	C	T	C	C	T	T	T	T	T	T	C	T	T
F0104517310AG	1	4517310	4517310	A	A	A	A	A	A	A	A	A	A	A	A	A	A	A	A	A	A	A	A	A	A	A	A	A	A	A	A	A	A	A	A	A	A	A	A	A	A	A	A	A	A	A	G	A	A
F0104528240GT	1	4528240	4528240	G	T	G	T	G	G	T	G	G	G	G	T	G	G	G	G	G	G	G	G	G	G	G	G	G	G	G	G	G	G	G	G	G	T	G	T	T	G	G	G	G	G	G	G	G	G
R0104562430AG	1	4562430	4562430	T	C	T	C	T	T	C	T	T	T	T	C	T	T	T	T	T	T	T	T	T	T	T	T	T	T	T	T	T	T	T	T	T	C	T	C	C	T	T	T	T	T	T	T	T	T
R0104570249TC	1	4570249	4570249	A	G	A	G	A	A	G	A	A	A	A	G	A	A	A	A	A	A	A	A	A	A	A	A	A	A	A	A	A	A	A	A	A	G	A	G	G	A	A	A	A	A	A	A	A	A
R0104572929GA	1	4572929	4572929	T	C	C	C	C	C	C	C	C	C	C	C	T	C	C	T	C	C	C	C	C	T	T	C	C	C	C	C	C	C	C	C	C	C	C	C	C	T	C	C	T	C	T	T	T	C
F0104584125CT	1	4584125	4584125	C	T	T	T	T	T	T	T	T	T	T	T	C	T	T	C	T	T	T	T	T	C	C	T	T	T	T	T	T	T	T	T	T	T	T	T	T	C	T	T	C	T	C	C	C	T
R0104591595GA	1	4591595	4591595	T	C	C	C	C	C	C	C	C	C	C	C	T	C	C	T	C	C	C	C	C	T	T	C	C	C	C	C	C	C	C	C	C	C	C	C	C	T	C	C	T	C	T	C	T	C
R0104594969AC	1	4594969	4594969	G	T	T	T	T	T	T	T	T	T	T	T	G	T	T	G	T	T	T	T	T	G	G	T	T	T	T	T	T	T	T	T	T	T	T	T	T	G	T	T	G	T	G	T	G	T
F0104616060CT	1	4616060	4616060	T	C	C	C	C	C	C	C	C	C	C	C	T	C	C	T	C	C	C	C	C	T	T	C	C	C	C	C	C	C	C	C	C	C	C	C	C	T	C	C	T	C	T	C	T	C
F0104625186GA	1	4625186	4625186	A	G	G	G	G	G	G	G	G	G	G	G	A	G	G	A	G	G	G	G	G	A	A	G	G	G	G	G	G	G	G	G	G	G	G	G	G	A	G	G	A	G	A	G	A	G
F0104633071GA	1	4633071	4633071	G	A	A	A	A	A	A	A	A	A	A	A	G	A	A	G	A	A	A	A	A	G	G	A	A	A	A	A	A	A	A	A	A	A	A	A	A	G	A	A	G	A	G	G	G	A
F0104633157AC	1	4633157	4633157	C	A	A	A	A	A	A	A	A	A	A	A	C	A	A	C	A	A	A	A	A	C	C	A	A	A	A	A	A	A	A	A	A	A	A	A	A	C	A	A	C	A	C	A	C	A
F0104634511TC	1	4634511	4634511	C	T	T	T	T	T	T	T	T	T	T	T	C	T	T	C	T	T	T	T	T	C	C	T	T	T	T	T	T	T	T	T	T	T	T	T	T	C	T	T	C	T	C	C	C	T
F0104635805TC	1	4635805	4635805	T	T	T	T	T	T	T	T	T	T	T	T	T	T	T	T	T	T	T	T	T	T	T	T	T	T	T	T	T	T	T	T	T	T	T	T	T	T	T	T	T	T	T	C	T	T
F0104650543GA	1	4650543	4650543	G	G	G	G	G	G	G	G	G	G	G	G	G	G	G	G	G	G	G	G	G	G	G	G	G	G	G	G	G	G	G	G	G	G	G	G	G	G	G	G	G	G	G	A	G	G
R0104650842AG	1	4650842	4650842	T	C	C	C	C	C	C	C	C	C	C	C	T	C	C	T	C	C	C	C	C	T	T	C	C	C	C	C	C	C	C	C	C	C	C	C	C	T	C	C	T	C	T	T	T	C
R0104660289CT	1	4660289	4660289	G	A	A	A	A	A	A	A	A	A	A	A	G	A	A	G	A	A	A	A	A	G	G	A	A	A	A	A	A	A	A	A	A	A	A	A	A	G	A	A	G	A	G	G	G	A
F0104668182GA	1	4668182	4668182	G	G	G	G	G	G	G	G	G	G	G	G	G	G	G	G	G	G	G	G	G	G	G	G	G	G	G	G	G	G	G	G	G	G	G	G	G	G	G	G	G	G	G	A	G	G
R0104672170TC	1	4672170	4672170	G	A	A	A	A	A	A	A	A	A	A	A	G	A	A	G	A	A	A	A	A	G	G	A	A	A	A	A	A	A	A	A	A	A	A	A	A	G	A	A	G	A	G	A	G	A
R0104678184GA	1	4678184	4678184	T	C	C	C	C	C	C	C	C	C	C	C	T	C	C	T	C	C	C	C	C	T	T	C	C	C	C	C	C	C	C	C	C	C	C	C	C	T	C	C	T	C	T	C	T	C
R0104689121TC	1	4689121	4689121	A	G	A	G	A	A	G	A	A	A	A	G	A	A	A	A	A	A	A	A	A	A	A	A	A	A	A	A	A	A	A	A	A	G	A	G	G	A	A	A	A	A	A	G	A	A
F0104689187GA	1	4689187	4689187	G	G	A	G	A	A	G	A	A	A	A	G	G	A	A	G	A	A	A	A	A	G	G	A	A	A	A	A	A	A	A	A	A	G	A	G	G	G	A	A	G	A	G	G	G	A
F0104722058CT	1	4722058	4722058	T	C	T	C	T	T	C	T	T	T	T	C	T	T	T	T	T	T	T	T	T	T	T	T	T	T	T	T	T	T	T	T	T	C	T	C	C	T	T	T	T	T	T	C	T	T
R0104725880TC	1	4725880	4725880	G	A	A	A	A	A	A	A	A	A	A	A	G	A	A	G	A	A	A	A	A	G	G	A	A	A	A	A	A	A	A	A	A	A	A	A	A	G	A	A	G	A	G	A	G	A
F0104730000TC	1	4730000	4730000	T	T	C	T	T	T	T	C	T	C	C	T	T	C	C	T	T	T	C	T	T	T	T	C	C	T	C	T	T	T	T	T	T	T	T	T	T	T	T	C	T	C	T	T	T	C
F0104744308CT	1	4744308	4744308	C	C	T	C	T	T	C	T	T	T	T	C	C	T	T	C	T	T	T	T	T	C	C	T	T	T	T	T	T	T	T	T	T	C	T	C	C	C	T	T	C	T	C	C	C	T
F0104745682GA	1	4745682	4745682	G	G	G	G	G	G	G	G	G	G	G	G	G	G	G	G	G	G	G	G	G	G	G	G	G	G	G	G	G	G	G	G	G	G	G	G	G	G	G	G	G	G	G	A	G	G
R0104747418CT	1	4747418	4747418	G	A	G	A	G	G	A	G	G	G	G	A	G	G	G	G	G	G	G	G	G	G	G	G	G	G	G	G	G	G	G	G	G	A	G	A	A	G	G	G	G	G	G	G	G	G
F0104747945GA	1	4747945	4747945	G	G	A	G	A	A	G	A	A	A	A	G	G	A	A	G	A	A	A	A	A	G	G	A	A	A	A	A	A	A	A	A	A	G	A	G	G	G	A	A	G	A	G	G	G	A
F0104748466AC	1	4748466	4748466	C	A	C	A	C	C	A	C	C	C	C	A	C	C	C	C	C	C	C	C	C	C	C	C	C	C	C	C	C	C	C	C	C	A	C	A	A	C	C	C	C	C	C	A	C	C
F0104753175GA	1	4753175	4753175	A	G	A	G	A	A	G	A	A	A	A	G	A	A	A	A	A	A	A	A	A	A	A	A	A	A	A	A	A	A	A	A	A	G	A	G	G	A	A	A	A	A	A	G	A	A
R0104771594GA	1	4771594	4771594	C	C	T	C	T	T	C	T	T	T	T	C	C	T	T	C	T	T	T	T	T	C	C	T	T	T	T	T	T	T	T	T	T	C	T	C	C	C	T	T	C	T	C	C	C	T
F0104795732TC	1	4795732	4795732	C	T	T	T	T	T	T	T	T	T	T	T	C	T	T	C	T	T	T	T	T	C	C	T	T	T	T	T	T	T	T	T	T	T	T	T	T	C	T	T	C	T	C	T	C	T
F0104796026TC	1	4796026	4796026	T	C	T	C	T	T	C	T	T	T	T	C	T	T	T	T	T	T	T	T	T	T	T	T	T	T	T	T	T	T	T	T	T	C	T	C	C	T	T	T	T	T	T	C	T	T
F0104802631TC	1	4802631	4802631	C	T	T	T	T	T	T	T	T	T	T	T	C	T	T	C	T	T	T	T	T	C	C	T	T	T	T	T	T	T	T	T	T	T	T	T	T	C	T	T	C	T	C	T	C	T
F0104804793CT	1	4804793	4804793	C	C	T	C	T	T	C	T	T	T	T	C	C	T	T	C	T	T	T	T	T	C	C	T	T	T	T	T	T	T	T	T	T	C	T	C	C	C	T	T	C	T	C	C	C	T
F0104815737GA	1	4815737	4815737	G	A	G	A	G	G	A	G	G	G	G	A	G	G	G	G	G	G	G	G	G	G	G	G	G	G	G	G	G	G	G	G	G	A	G	A	A	G	G	G	G	G	G	A	G	G
R0104819626AG	1	4819626	4819626	T	C	T	C	T	T	C	T	T	T	T	C	T	T	T	T	T	T	T	T	T	T	T	T	T	T	T	T	T	T	T	T	T	C	T	C	C	T	T	T	T	T	T	C	T	T
R0104830260CT	1	4830260	4830260	G	A	G	A	G	G	A	G	G	G	G	A	G	G	G	G	G	G	G	G	G	G	G	G	G	G	G	G	G	G	G	G	G	A	G	A	A	G	G	G	G	G	G	G	G	G
R0104835386CT	1	4835386	4835386	A	G	G	G	G	G	G	G	G	G	G	G	A	G	G	A	G	G	G	G	G	A	A	G	G	G	G	G	G	G	G	G	G	G	G	G	G	A	G	G	A	G	A	G	A	G
R0104837836CA	1	4837836	4837836	T	G	G	G	G	G	G	G	G	G	G	G	T	G	G	T	G	G	G	G	G	T	T	G	G	G	G	G	G	G	G	G	G	G	G	G	G	T	G	G	T	G	T	G	T	G
F0104849889AG	1	4849889	4849889	G	A	A	A	A	A	A	A	A	A	A	A	G	A	A	G	A	A	A	A	A	G	G	A	A	A	A	A	A	A	A	A	A	A	A	A	A	G	A	A	G	A	G	A	G	A
R0104849925CT	1	4849925	4849925	G	G	A	G	A	A	G	A	A	A	A	G	G	A	A	G	A	A	A	A	A	G	G	A	A	A	A	A	A	A	A	A	A	G	A	G	G	G	A	A	G	A	G	G	G	A
R0104871587GA	1	4871587	4871587	T	C	C	C	C	C	C	C	C	C	C	C	T	C	C	T	C	C	C	C	C	T	T	C	C	C	C	C	C	C	C	C	C	C	C	C	C	T	C	C	T	C	T	C	T	C
R0104879470AC	1	4879470	4879470	T	T	G	T	G	G	T	G	G	G	G	T	T	G	G	T	G	G	G	G	G	T	T	G	G	G	G	G	G	G	G	G	G	T	G	T	T	T	G	G	T	G	T	T	T	G
R0104882860CT	1	4882860	4882860	G	G	G	G	G	G	G	G	G	G	G	G	G	G	G	G	G	G	G	G	G	G	G	G	G	G	G	G	G	G	G	G	G	G	G	G	G	G	G	G	G	G	G	A	G	G
F0104883660AC	1	4883660	4883660	C	A	C	A	C	C	A	C	C	C	C	A	C	C	C	C	C	C	C	C	C	C	C	C	C	C	C	C	C	C	C	C	C	A	C	A	A	C	C	C	C	C	C	A	C	C
R0104893794AT	1	4893794	4893794	A	T	A	T	A	A	T	A	A	A	A	T	A	A	A	A	A	A	A	A	A	A	A	A	A	A	A	A	A	A	A	A	A	T	A	T	T	A	A	A	A	A	A	T	A	A
R0104900876TC	1	4900876	4900876	G	A	A	A	A	A	A	A	A	A	A	A	G	A	A	G	A	A	A	A	A	G	G	A	A	A	A	A	A	A	A	A	A	A	A	A	A	G	A	A	G	A	G	A	G	A
F0104913879CA	1	4913879	4913879	A	C	A	C	A	A	C	A	A	A	A	C	A	A	A	A	A	A	A	A	A	A	A	A	A	A	A	A	A	A	A	A	A	C	A	C	C	A	A	A	A	A	A	C	A	A
R0104915189AC	1	4915189	4915189	G	T	G	T	G	G	T	G	G	G	G	T	G	G	G	G	G	G	G	G	G	G	G	G	G	G	G	G	G	G	G	G	G	T	G	T	T	G	G	G	G	G	G	T	G	G
R0104922484AC	1	4922484	4922484	G	T	T	T	T	T	T	T	T	T	T	T	G	T	T	G	T	T	T	T	T	G	G	T	T	T	T	T	T	T	T	T	T	T	T	T	T	G	T	T	G	T	G	T	G	T
R0104948360AG	1	4948360	4948360	C	T	T	T	T	C	T	T	T	T	T	T	C	T	T	C	T	C	T	T	C	C	C	T	T	C	T	T	C	T	C	C	C	T	C	T	T	C	T	T	C	T	C	T	C	T
F0104948547TC	1	4948547	4948547	T	T	C	T	C	T	T	C	C	C	C	T	T	C	C	T	C	T	C	C	T	T	T	C	C	T	C	C	T	C	T	T	T	T	T	T	T	T	C	C	T	C	T	T	T	C
R0104948553GA	1	4948553	4948553	C	C	T	C	T	C	C	T	T	T	T	C	C	T	T	C	T	C	T	T	C	C	C	T	T	C	T	T	C	T	C	C	C	C	C	C	C	C	T	T	C	T	C	C	C	T
R0104948754AC	1	4948754	4948754	T	T	G	T	G	T	T	G	G	G	G	T	T	G	G	T	G	T	G	G	T	T	T	G	G	T	G	G	T	G	T	T	T	T	T	T	T	T	G	G	T	G	T	T	T	G
R0104950081GT	1	4950081	4950081	C	C	A	C	A	C	C	A	A	A	A	C	C	A	A	C	A	C	A	A	C	C	C	A	A	C	A	A	C	A	C	C	C	C	C	C	C	C	A	A	C	A	C	C	C	A
R0104971013CT	1	4971013	4971013	A	G	A	G	A	A	G	A	A	A	A	G	A	A	A	A	A	A	A	A	A	A	A	A	A	A	A	A	A	A	A	A	A	G	A	A	G	A	A	A	A	A	A	G	A	A
F0104977093CT	1	4977093	4977093	C	C	C	C	C	C	C	C	C	C	C	C	C	C	C	C	C	C	C	C	C	C	C	C	C	C	C	C	C	C	C	C	C	C	C	C	C	C	C	C	C	C	C	T	C	C
F0104979758GT	1	4979758	4979758	T	G	G	G	G	T	G	G	G	G	G	G	T	G	G	T	G	T	G	G	T	T	T	G	G	T	G	G	T	G	T	T	T	G	T	T	G	T	G	G	T	G	T	G	T	G
F0104980270CT	1	4980270	4980270	C	T	T	T	T	C	T	T	T	T	T	T	C	T	T	C	T	C	T	T	C	C	C	T	T	C	T	T	C	T	C	C	C	T	C	C	T	C	T	T	C	T	C	T	C	T
F0104991072AG	1	4991072	4991072	A	A	G	A	G	A	A	G	G	G	G	A	A	G	G	A	G	A	G	G	A	A	A	G	G	A	G	G	A	G	A	A	A	A	A	A	A	A	G	G	A	G	A	G	A	G
R0104992791GA	1	4992791	4992791	C	T	C	T	C	C	T	C	C	C	C	T	C	C	C	C	C	C	C	C	C	C	C	C	C	C	C	C	C	C	C	C	C	T	C	C	T	C	C	C	C	C	C	C	C	C
F0105000607GA	1	5000607	5000607	A	G	G	G	G	A	G	G	G	G	G	G	A	G	G	A	G	A	G	G	A	A	A	G	G	A	G	G	A	G	A	A	A	G	A	A	G	A	G	G	A	G	A	G	A	G
F0105002199CT	1	5002199	5002199	T	C	C	C	C	T	C	C	C	C	C	C	T	C	C	T	C	T	C	C	T	T	T	C	C	T	C	C	T	C	T	T	T	C	T	T	C	T	C	C	T	C	T	C	T	C
R0105011280TG	1	5011280	5011280	C	A	A	A	A	C	A	A	A	A	A	A	C	A	A	C	A	C	A	A	C	C	C	A	A	C	A	A	C	A	C	C	C	A	C	C	A	C	A	A	C	A	C	A	C	A
R0105015057GT	1	5015057	5015057	A	C	C	C	C	A	C	C	C	C	C	C	A	C	C	A	C	A	C	C	A	A	A	C	C	A	C	C	A	C	A	A	A	C	A	A	C	A	C	C	A	C	A	C	A	C
R0105015592GT	1	5015592	5015592	C	C	A	C	A	C	C	A	A	A	A	C	C	A	A	C	A	C	A	A	C	C	C	A	A	C	A	A	C	A	C	C	C	C	C	C	C	C	A	A	C	A	C	A	C	A
R0105025386GA	1	5025386	5025386	C	C	C	C	C	C	T	C	C	C	C	T	C	C	C	C	C	C	C	C	C	C	C	C	C	C	C	C	C	C	C	C	C	C	C	C	C	C	C	C	C	C	C	C	C	C
F0105031072AC	1	5031072	5031072	A	A	C	A	C	A	A	C	C	C	C	A	A	C	C	A	C	A	C	C	A	A	A	C	C	A	C	C	A	C	A	A	A	A	A	A	A	A	C	C	A	C	A	C	A	C
R0105032490AG	1	5032490	5032490	T	C	T	C	T	T	T	T	T	T	T	T	T	T	T	T	T	T	T	T	T	T	T	T	T	T	T	T	T	T	T	T	T	C	T	T	C	T	T	T	T	T	T	T	T	T
F0105035455AC	1	5035455	5035455	C	A	A	A	A	C	A	A	A	A	A	A	C	A	A	C	A	C	A	A	C	C	C	A	A	C	A	A	C	A	C	C	C	A	C	C	A	C	A	A	C	A	C	A	C	A
R0105054261CA	1	5054261	5054261	T	G	G	G	G	T	G	G	G	G	G	G	T	G	G	T	G	T	G	G	T	T	T	G	G	T	G	G	T	G	T	T	T	G	T	T	G	T	G	G	T	G	T	G	T	G
R0105054957GC	1	5054957	5054957	G	C	C	C	C	G	C	C	C	C	C	C	G	C	C	G	C	G	C	C	G	G	G	C	C	G	C	C	G	C	G	G	G	C	G	G	C	G	C	C	G	C	G	C	G	C
F0105059516CA	1	5059516	5059516	A	C	C	C	C	A	C	C	C	C	C	C	A	C	C	A	C	A	C	C	A	A	A	C	C	A	C	C	A	C	A	A	A	C	A	A	C	A	C	C	A	C	A	C	A	C
F0105061012TC	1	5061012	5061012	C	T	C	T	C	C	C	C	C	C	C	C	C	C	C	C	C	C	C	C	C	C	C	C	C	C	C	C	C	C	C	C	C	T	C	C	T	C	C	C	C	C	C	C	C	C
F0105098242GT	1	5098242	5098242	T	G	G	G	G	T	G	G	G	G	G	G	T	G	G	T	G	T	G	G	T	T	T	G	G	T	G	G	T	G	T	T	T	G	T	T	G	T	G	G	T	G	T	G	T	G
R0105100614TG	1	5100614	5100614	A	A	C	A	C	A	A	C	C	C	C	A	A	C	C	A	C	A	C	C	A	A	A	C	C	A	C	C	A	C	A	A	A	A	A	A	A	A	C	C	A	C	A	C	A	C
R0105103809AG	1	5103809	5103809	C	T	T	T	T	C	T	T	T	T	T	T	C	T	T	C	T	C	T	T	C	C	C	T	T	C	T	T	C	T	C	C	C	T	C	C	T	C	T	T	C	T	C	T	C	T
R0105111569TC	1	5111569	5111569	A	A	A	A	A	A	G	A	A	A	A	G	A	A	A	A	A	A	A	A	A	A	A	A	A	A	A	A	A	A	A	A	A	A	A	A	A	A	A	A	A	A	A	A	A	A
F0105113629CT	1	5113629	5113629	C	C	T	C	T	C	C	T	T	T	T	C	C	T	T	C	T	C	T	T	C	C	C	T	T	C	T	T	C	T	C	C	C	C	C	C	C	C	T	T	C	T	C	T	C	T
F0105158234GA	1	5158234	5158234	A	G	A	G	A	A	A	A	A	A	A	A	A	A	A	A	A	A	A	A	A	A	A	A	A	A	A	A	A	A	A	A	A	G	A	A	G	A	A	A	A	A	A	A	A	A
F0105161196AG	1	5161196	5161196	A	A	A	A	A	A	G	A	A	A	A	G	A	A	A	A	A	A	A	A	A	A	A	A	A	A	A	A	A	A	A	A	A	A	A	A	A	A	A	A	A	A	A	A	A	A
R0105193998TC	1	5193998	5193998	G	A	G	A	G	G	G	G	G	G	G	G	G	G	G	G	G	G	G	G	G	G	G	G	G	G	G	G	G	G	G	G	G	A	G	G	A	G	G	G	G	G	G	G	G	G
F0105197009CT	1	5197009	5197009	C	T	C	T	C	C	C	C	C	C	C	C	C	C	C	C	C	C	C	C	C	C	C	C	C	C	C	C	C	C	C	C	C	T	C	C	T	C	C	C	C	C	C	C	C	C
R0105203214GA	1	5203214	5203214	C	T	T	T	T	C	C	T	T	T	T	C	C	T	T	C	T	C	T	T	C	C	C	T	T	C	T	T	C	T	C	C	C	T	C	C	T	C	T	T	C	T	C	T	C	T
F0105203790AG	1	5203790	5203790	A	G	G	G	G	A	A	G	G	G	G	A	A	G	G	A	G	A	G	G	A	A	A	G	G	A	G	G	A	G	A	A	A	G	A	A	G	A	G	G	A	G	A	G	A	G
R0105216207GA	1	5216207	5216207	C	T	T	T	T	C	C	T	T	T	T	C	C	T	T	C	T	C	T	T	C	C	C	T	T	C	T	T	C	T	C	C	C	T	C	C	T	C	T	T	C	T	C	T	C	T
R0105216476GA	1	5216476	5216476	C	C	T	C	T	C	C	T	T	T	T	C	C	T	T	C	T	C	T	T	C	C	C	T	T	C	T	T	C	T	C	C	C	C	C	C	C	C	T	T	C	T	C	T	C	T
F0105226603GA	1	5226603	5226603	G	A	G	A	G	G	G	G	G	G	G	G	G	G	G	G	G	G	G	G	G	G	G	G	G	G	G	G	G	G	G	G	G	A	G	G	A	G	G	G	G	G	G	G	G	G
F0105236810GT	1	5236810	5236810	T	G	G	G	G	T	T	G	G	G	G	T	T	G	G	T	G	T	G	G	T	T	T	G	G	T	G	G	T	G	T	T	T	G	T	T	G	T	G	G	T	G	T	G	T	G
F0105256124GA	1	5256124	5256124	G	G	A	G	A	G	G	A	A	A	A	G	G	A	A	G	A	G	A	A	G	G	G	A	A	G	A	A	G	A	G	G	G	G	G	G	G	G	A	A	G	A	G	A	G	A
F0105256611GA	1	5256611	5256611	G	G	A	G	A	G	G	A	A	A	A	G	G	A	A	G	A	G	A	A	G	G	G	A	A	G	A	A	G	A	G	G	G	G	G	G	G	G	A	A	G	A	G	A	G	A
F0105274646TC	1	5274646	5274646	C	T	C	T	T	C	C	C	T	C	C	C	C	C	C	C	T	C	C	T	C	C	C	C	C	C	C	T	C	T	C	C	C	T	C	C	T	C	T	C	C	C	C	C	C	C
R0105287678CT	1	5287678	5287678	G	G	G	G	A	G	G	G	A	G	G	G	G	G	G	G	A	G	G	A	G	G	G	G	G	G	G	A	G	A	G	G	G	G	G	G	G	G	A	G	G	G	G	G	G	G
R0105299167GT	1	5299167	5299167	C	A	C	A	C	C	C	C	C	C	C	C	C	C	C	C	C	C	C	C	C	C	C	C	C	C	C	C	C	C	C	C	C	A	C	C	A	C	C	C	C	C	C	C	C	C
R0105310628GA	1	5310628	5310628	T	C	T	C	T	T	T	T	T	T	T	T	T	T	T	T	T	T	T	T	T	T	T	T	T	T	T	T	T	T	T	T	T	C	T	T	C	T	T	T	T	T	T	T	T	T
F0105312606TC	1	5312606	5312606	C	T	C	T	T	C	C	C	T	C	C	C	C	C	C	C	T	C	C	T	C	C	C	C	C	C	C	T	C	T	C	C	C	T	C	C	T	C	T	C	C	C	C	C	C	C
R0105361989GT	1	5361989	5361989	C	A	C	A	A	C	C	C	A	C	C	C	C	C	A	C	A	C	C	A	C	C	C	C	C	C	C	A	C	A	C	C	C	A	C	C	A	C	A	C	C	C	C	C	C	C
R0105371680TC	1	5371680	5371680	G	A	A	A	G	G	A	A	G	A	A	A	G	A	A	G	G	G	A	G	G	G	G	A	A	G	A	G	G	G	G	G	G	A	G	G	A	G	G	A	G	A	G	A	G	A
R0105374904GA	1	5374904	5374904	C	T	C	T	C	C	C	C	C	C	C	C	C	C	T	C	C	C	C	C	C	C	C	C	C	C	C	C	C	C	C	C	C	T	C	C	T	C	C	C	C	C	C	C	C	C
F0105375898CT	1	5375898	5375898	C	T	C	T	T	C	C	C	T	C	C	C	C	C	T	C	T	C	C	T	C	C	C	C	C	C	C	T	C	T	C	C	C	T	C	C	T	C	T	C	C	C	C	C	C	C
F0105382328CT	1	5382328	5382328	T	C	C	C	C	T	C	C	C	C	C	C	T	C	C	T	C	T	C	C	T	T	T	C	C	T	C	C	T	C	T	T	T	C	T	T	C	T	C	C	T	C	T	C	T	C
F0105387663CT	1	5387663	5387663	T	C	C	C	C	T	C	C	C	C	C	C	T	C	C	T	C	T	C	C	T	T	T	C	C	T	C	C	T	C	T	T	T	C	T	T	C	T	C	C	T	C	T	C	T	C
F0105401123TC	1	5401123	5401123	C	T	T	T	T	C	T	T	T	T	T	T	C	T	T	C	T	C	T	T	C	C	C	T	T	C	T	T	C	T	C	C	C	T	C	C	T	C	T	T	C	T	C	T	C	T
F0105409984GA	1	5409984	5409984	A	G	G	G	G	A	G	G	G	G	G	G	A	G	G	A	G	A	G	G	A	A	A	G	G	A	G	G	A	G	A	A	A	G	A	A	G	A	G	G	A	G	A	G	A	G
R0105423903TC	1	5423903	5423903	G	A	G	A	A	G	G	G	A	G	G	G	G	G	A	G	A	G	G	A	A	G	G	G	G	A	G	A	G	A	A	A	G	A	A	A	A	G	A	G	G	G	G	G	G	G
R0105437053CT	1	5437053	5437053	A	A	G	A	G	A	G	G	G	G	G	G	A	G	A	A	G	A	G	G	A	A	A	G	G	A	G	G	A	G	A	A	A	A	A	A	A	A	G	G	A	G	A	G	A	G
R0105478645AG	1	5478645	5478645	T	T	C	T	C	T	T	C	C	C	C	C	T	C	T	T	C	T	C	C	T	T	T	C	C	T	C	C	T	C	T	T	T	T	T	T	T	T	C	C	T	C	T	C	T	C
R0105489724CT	1	5489724	5489724	G	G	A	G	A	G	G	A	A	A	A	A	G	A	G	G	A	G	A	A	G	G	G	A	A	G	A	A	G	A	G	G	G	G	G	G	G	G	A	A	G	A	G	A	G	A
F0105492152CT	1	5492152	5492152	T	T	T	T	T	T	C	T	T	T	T	T	T	T	T	T	T	T	T	T	T	T	T	T	T	T	T	T	T	T	T	T	T	T	T	T	T	T	T	T	T	T	T	T	T	T
R0105497898TC	1	5497898	5497898	A	G	G	G	G	A	A	G	G	G	G	G	A	G	G	A	G	A	G	G	G	A	A	G	G	G	G	G	A	G	G	G	A	G	G	G	G	A	G	G	A	G	A	G	A	G
R0105501090AG	1	5501090	5501090	C	T	T	T	T	C	T	T	T	T	T	T	C	T	T	C	T	C	T	T	T	C	C	T	T	T	T	T	C	T	T	T	C	T	T	T	T	C	T	T	C	T	C	T	C	T
F0105511728GA	1	5511728	5511728	A	A	A	A	A	A	G	A	A	A	A	A	A	A	A	A	A	A	A	A	A	A	A	A	A	A	A	A	A	A	A	A	A	A	A	A	A	A	A	A	A	A	A	A	A	A
R0105518810AT	1	5518810	5518810	T	T	T	T	T	T	A	T	T	T	T	T	T	T	T	T	T	T	T	T	T	T	T	T	T	T	T	T	T	T	T	T	T	T	T	T	T	T	T	T	T	T	T	T	T	T
F0105520069CT	1	5520069	5520069	T	C	T	C	T	T	C	T	T	T	T	T	T	T	C	T	T	T	T	T	C	T	T	T	T	C	T	T	T	T	C	C	T	C	C	C	C	T	T	T	T	T	T	T	T	T
R0105530271AG	1	5530271	5530271	T	T	T	T	T	T	C	T	T	T	T	T	T	T	T	T	T	T	T	T	T	T	T	T	T	T	T	T	T	T	T	T	T	T	T	T	T	T	T	T	T	T	T	T	T	T
R0105544072AG	1	5544072	5544072	C	T	C	T	C	C	T	C	C	C	C	C	C	C	T	C	C	C	C	C	T	C	C	C	C	T	C	C	C	C	T	T	C	T	T	T	T	C	C	C	C	C	C	C	C	C
F0105565206GT	1	5565206	5565206	T	T	T	T	T	T	G	T	T	T	T	T	T	T	T	T	T	T	T	T	T	T	T	T	T	T	T	T	T	T	T	T	T	T	T	T	T	T	T	T	T	T	T	T	T	T
R0105595880GA	1	5595880	5595880	C	T	C	T	C	C	C	C	C	C	C	C	C	C	T	C	C	C	C	C	T	C	C	C	C	T	C	C	C	C	T	T	C	T	T	T	T	C	C	C	C	C	C	C	C	C
F0105607892CT	1	5607892	5607892	C	C	C	C	C	C	T	C	C	C	C	C	C	C	C	C	C	C	C	C	C	C	C	C	C	C	C	C	C	C	C	C	C	C	C	C	C	C	C	C	C	C	C	C	C	C
F0105608993GA	1	5608993	5608993	A	G	A	G	A	A	G	A	A	A	A	A	A	A	G	A	A	A	A	A	G	A	A	A	A	G	A	A	A	A	G	G	A	G	G	G	G	A	A	A	A	A	A	A	A	A
R0105613625GA	1	5613625	5613625	C	T	C	T	C	C	C	C	C	C	C	C	C	C	T	C	C	C	C	C	T	C	C	C	C	T	C	C	C	C	T	T	C	T	T	T	T	C	C	C	C	C	C	C	C	C
F0105649370CT	1	5649370	5649370	C	C	C	C	C	C	T	C	C	C	C	C	C	C	C	C	C	C	C	C	C	C	C	C	C	C	C	C	C	C	C	C	C	C	C	C	C	C	C	C	C	C	C	C	C	C
F0105660905TG	1	5660905	5660905	T	T	T	T	T	T	G	T	T	T	T	T	T	T	T	T	T	T	T	T	T	T	T	T	T	T	T	T	T	T	T	T	T	T	T	T	T	T	T	T	T	T	T	T	T	T
R0105665896AG	1	5665896	5665896	C	T	C	T	T	C	T	C	T	C	C	C	C	C	T	C	T	C	C	T	T	C	C	C	C	T	C	T	C	T	T	T	C	T	T	T	T	C	T	C	C	C	C	C	C	C
F0105676704AG	1	5676704	5676704	A	A	A	A	A	A	G	A	A	A	A	A	A	A	A	A	A	A	A	A	A	A	A	A	A	A	A	A	A	A	A	A	A	A	A	A	A	A	A	A	A	A	A	A	A	A
F0105684718TC	1	5684718	5684718	C	C	C	C	C	C	T	C	C	C	C	C	C	C	C	C	C	C	C	C	C	C	C	C	C	C	C	C	C	C	C	C	C	C	C	C	C	C	C	C	C	C	C	C	C	C
F0105685079TC	1	5685079	5685079	C	T	C	T	T	C	T	C	T	C	C	T	C	C	T	C	T	C	C	T	T	C	C	T	C	T	C	T	C	T	T	T	C	T	T	T	T	C	T	C	C	C	C	C	C	C
R0105693723GT	1	5693723	5693723	A	C	A	C	C	A	A	A	C	A	A	C	A	A	C	A	C	A	A	C	C	A	A	C	A	C	A	C	A	C	C	C	A	C	C	C	C	A	C	A	A	A	A	A	A	A
F0105695450GA	1	5695450	5695450	A	G	A	G	G	A	G	A	G	A	A	A	A	A	G	A	G	A	A	G	G	A	A	A	A	G	A	G	A	G	G	G	A	G	G	G	G	A	G	A	A	A	A	A	A	A
R0105700479CA	1	5700479	5700479	T	G	T	G	G	T	T	T	G	T	T	G	T	T	G	T	G	T	T	G	G	T	T	G	T	G	T	G	T	G	G	G	T	G	G	G	G	T	G	T	T	T	T	T	T	T
F0105712668CT	1	5712668	5712668	C	C	C	C	C	C	T	C	C	C	C	C	C	C	C	C	C	C	C	C	C	C	C	C	C	C	C	C	C	C	C	C	C	C	C	C	C	C	C	C	C	C	C	C	C	C
R0105716166AG	1	5716166	5716166	C	T	C	T	C	C	C	C	C	C	C	T	C	C	T	C	C	C	C	C	C	C	C	T	C	T	C	C	C	C	T	T	C	T	T	T	T	C	C	C	C	C	C	C	C	C
F0105728595CT	1	5728595	5728595	C	T	C	T	C	C	C	C	C	C	C	T	C	C	T	C	C	C	C	C	T	C	C	T	C	T	C	C	C	C	T	T	C	T	T	T	T	C	C	C	C	C	C	C	C	C
R0105728643CA	1	5728643	5728643	G	T	G	T	G	G	G	G	G	G	G	T	G	G	T	G	G	G	G	G	T	G	G	T	G	T	G	G	G	G	T	T	G	T	T	T	T	G	G	G	G	G	G	G	G	G
F0105732212CA	1	5732212	5732212	A	C	A	C	C	A	C	A	C	A	A	C	A	A	C	A	C	A	A	C	C	A	A	C	A	C	A	C	A	C	C	C	A	C	C	C	C	A	C	A	A	A	A	A	A	A
F0105747946GA	1	5747946	5747946	A	G	A	G	G	A	G	A	G	A	A	G	A	A	G	A	G	A	A	G	G	A	A	G	A	G	A	G	A	G	G	G	A	G	G	G	G	A	G	A	A	A	A	A	A	A
F0105759182GA	1	5759182	5759182	G	A	G	A	G	G	A	G	G	G	G	A	G	G	A	G	G	G	G	G	A	G	G	A	G	A	G	G	G	G	A	A	G	A	A	A	A	G	G	G	G	G	G	G	G	G
R0105766028GA	1	5766028	5766028	C	T	C	T	C	C	T	C	C	C	C	T	C	C	T	C	C	C	C	C	T	C	C	T	C	T	C	C	C	C	T	T	C	T	T	T	T	C	C	C	C	C	C	C	C	C
F0105794145TG	1	5794145	5794145	T	T	T	T	G	T	T	T	G	T	T	T	T	T	T	T	G	T	T	G	T	T	T	T	T	T	T	G	T	G	T	T	T	T	T	T	T	T	G	T	T	T	T	T	T	T
R0105809426TC	1	5809426	5809426	A	A	A	A	G	A	A	A	G	A	A	A	A	A	A	A	G	A	A	G	A	A	A	A	A	A	A	G	A	G	A	A	A	A	A	A	A	A	G	A	A	A	A	A	A	A
R0105847105TG	1	5847105	5847105	A	A	A	A	C	A	A	A	C	A	A	A	A	A	A	C	C	A	A	C	A	A	C	A	A	A	A	C	A	C	A	A	A	A	A	A	A	C	C	A	C	A	C	A	A	A
F0105852849AG	1	5852849	5852849	A	A	A	A	G	A	A	A	G	A	A	A	A	A	A	G	G	A	A	G	A	A	G	A	A	A	A	G	A	G	A	A	A	A	A	A	A	G	G	A	G	A	G	A	A	A
R0105855488CT	1	5855488	5855488	G	G	G	G	A	G	G	G	A	G	G	G	G	G	G	A	A	G	G	A	G	G	A	G	G	G	G	A	G	A	G	G	G	G	G	G	G	A	A	G	A	G	A	G	G	G
R0105893845TG	1	5893845	5893845	A	A	A	A	C	A	A	A	C	A	A	A	A	A	A	C	C	A	A	C	A	A	C	A	A	A	A	C	A	C	A	A	A	A	A	A	A	C	C	A	C	A	C	A	A	A
F0105913160AG	1	5913160	5913160	G	A	G	A	G	G	A	G	G	G	G	A	G	G	A	G	G	G	G	G	A	G	G	A	G	A	G	G	G	G	A	A	G	A	A	A	A	G	G	G	G	G	G	G	G	G
R0105951244GA	1	5951244	5951244	T	C	T	C	C	T	C	T	C	T	T	C	T	T	C	C	C	T	T	C	C	T	C	C	T	C	T	C	T	C	C	C	T	C	C	C	C	C	C	T	C	T	C	T	T	T
R0105954406TG	1	5954406	5954406	C	A	C	A	C	C	A	C	C	C	C	C	C	C	A	C	C	C	C	C	A	C	C	C	C	A	C	C	C	C	A	A	C	A	A	A	A	C	C	C	C	C	C	C	C	C
R0105962980TC	1	5962980	5962980	G	A	G	A	G	G	A	G	G	G	G	A	G	G	A	G	G	G	G	G	A	G	G	A	G	A	G	G	G	G	A	A	G	A	A	A	A	G	G	G	G	G	G	G	G	G
F0105966031GA	1	5966031	5966031	G	G	G	G	A	G	G	G	A	G	G	G	G	G	G	A	A	G	G	A	G	G	A	G	G	G	G	A	G	A	G	G	G	G	G	G	G	A	A	G	A	G	A	G	G	G
R0105969722AG	1	5969722	5969722	C	T	C	T	C	C	T	C	C	C	C	T	C	C	T	C	C	C	C	C	T	C	C	T	C	T	C	C	C	C	T	T	C	T	T	T	T	C	C	C	C	C	C	C	C	C
F0105974518AC	1	5974518	5974518	C	A	C	A	C	C	A	C	C	C	C	A	C	C	A	C	C	C	C	C	A	C	C	A	C	A	C	C	C	C	A	A	C	A	A	A	A	C	C	C	C	C	C	C	C	C
R0106001695AT	1	6001695	6001695	T	A	T	A	T	T	T	T	T	T	T	T	T	T	A	T	T	T	T	T	A	T	T	T	T	A	T	T	T	T	A	A	T	A	A	A	A	T	T	T	T	T	T	T	T	T
R0106003740TC	1	6003740	6003740	G	A	G	A	A	G	A	G	A	G	G	A	G	G	A	A	A	G	G	A	A	G	A	A	G	A	G	A	G	A	A	A	G	A	A	A	A	A	A	G	A	G	A	G	G	G
R0106004190AC	1	6004190	6004190	G	T	G	T	G	G	T	G	G	G	G	T	G	G	T	G	G	G	G	G	T	G	G	T	G	T	G	G	G	G	T	T	G	T	T	T	T	G	G	G	G	G	G	G	G	G
R0106005185TC	1	6005185	6005185	G	A	G	A	A	G	A	G	A	G	G	A	G	G	A	A	A	G	G	A	A	G	A	A	G	A	G	A	G	A	A	A	G	A	A	A	A	A	A	G	A	G	A	G	G	G
F0106018599TC	1	6018599	6018599	C	T	C	T	C	C	T	C	C	C	C	T	C	C	T	C	C	C	C	C	T	C	C	T	C	T	C	C	C	C	T	T	C	T	T	T	T	C	C	C	C	C	C	C	C	C
R0106039697GA	1	6039697	6039697	C	T	C	T	C	C	T	C	C	C	C	C	C	C	T	C	C	C	C	C	T	C	C	C	C	T	C	C	C	C	T	T	C	T	T	T	T	C	C	C	C	C	C	C	C	C
F0106098144AG	1	6098144	6098144	A	A	A	A	G	A	A	A	G	A	A	A	A	A	A	G	G	A	A	G	A	A	G	A	A	A	A	G	A	G	A	A	A	A	A	A	A	G	G	A	G	A	G	A	A	A
F0106098386GT	1	6098386	6098386	G	T	G	T	G	G	T	G	G	G	G	G	G	G	T	G	G	G	G	G	T	G	G	G	G	T	G	G	G	G	T	T	G	T	T	T	T	G	G	G	G	G	G	G	G	G
F0106114758CT	1	6114758	6114758	C	T	C	T	C	C	T	C	C	C	C	C	C	C	T	C	C	C	C	C	T	C	C	C	C	T	C	C	C	C	T	T	C	T	T	T	T	C	C	C	C	C	C	C	C	C
F0106118830CT	1	6118830	6118830	C	C	C	C	T	C	C	C	T	C	C	C	C	C	C	T	T	C	C	T	C	C	T	C	C	C	C	T	C	T	C	C	C	C	C	C	C	T	T	C	T	C	T	C	C	C
F0106127701CT	1	6127701	6127701	C	C	C	C	T	C	C	C	T	C	C	C	C	C	C	T	T	C	C	T	C	C	T	C	C	C	C	T	C	T	C	C	C	C	C	C	C	T	T	C	T	C	T	C	C	C
R0106131399CA	1	6131399	6131399	G	G	G	G	T	G	G	G	T	G	G	G	G	G	G	T	T	G	G	T	G	G	T	G	G	G	G	T	G	T	G	G	G	G	G	G	G	T	T	G	T	G	T	G	G	G
F0106169316AG	1	6169316	6169316	G	G	G	G	A	G	G	G	A	G	G	G	G	G	G	A	A	G	G	A	G	G	A	G	G	G	G	A	G	A	G	G	G	G	G	G	G	A	A	G	A	G	A	G	G	G
R0106212388CA	1	6212388	6212388	G	T	G	T	G	G	T	G	G	G	G	G	G	G	T	G	G	G	G	G	T	G	G	G	G	T	G	G	G	G	T	T	G	T	T	T	T	G	G	G	G	G	G	G	G	G
R0106228060GA	1	6228060	6228060	T	T	T	T	C	T	T	T	C	T	T	T	T	T	T	C	C	T	T	C	T	T	C	T	T	T	T	C	T	C	T	T	T	T	T	T	T	C	C	T	C	T	C	T	T	T
R0106230271AG	1	6230271	6230271	T	C	T	C	T	T	C	T	T	T	T	C	T	T	C	T	T	T	T	T	C	T	T	T	T	C	T	T	T	T	C	C	T	C	C	C	C	T	T	T	T	T	T	T	T	T
R0106244570GT	1	6244570	6244570	C	C	C	C	A	C	C	C	A	C	C	C	C	C	C	A	A	C	C	A	C	C	A	C	C	C	C	A	C	A	C	C	C	C	C	C	C	A	A	C	A	C	A	C	C	C
F0106247679AG	1	6247679	6247679	A	A	A	A	G	A	A	A	G	A	A	A	A	A	A	G	G	A	A	G	A	A	G	A	A	A	A	G	A	G	A	A	A	A	A	A	A	G	G	A	G	A	G	A	A	A
R0106263278CT	1	6263278	6263278	G	G	G	G	G	G	A	G	G	G	G	A	G	G	G	G	G	G	G	G	G	G	G	G	G	G	G	G	G	G	G	G	G	G	G	G	G	G	G	G	G	G	G	G	G	G
F0106308619CT	1	6308619	6308619	C	C	C	C	C	C	T	C	C	C	C	T	C	C	C	C	C	C	C	C	C	C	C	C	C	C	C	C	C	C	C	C	C	C	C	C	C	C	C	C	C	C	C	C	C	C
R0106365263CA	1	6365263	6365263	T	G	T	G	G	T	G	T	G	T	T	G	T	G	G	G	G	T	T	G	G	T	G	T	T	G	T	G	T	G	G	G	T	G	G	G	G	G	G	T	G	T	G	T	T	T
R0106389886TC	1	6389886	6389886	G	A	G	A	A	G	A	G	A	G	G	A	G	A	A	A	A	G	G	A	A	G	A	G	G	A	G	A	G	A	A	A	G	A	A	A	A	A	A	G	A	G	A	G	G	G
R0106402002GA	1	6402002	6402002	T	C	T	C	T	T	C	T	T	T	T	C	T	C	C	T	T	T	T	T	C	T	T	T	T	C	T	T	T	T	C	C	T	C	C	C	C	T	T	T	T	T	T	T	T	T
F0106404016AG	1	6404016	6404016	A	G	A	G	A	A	G	A	A	A	A	G	A	G	G	A	A	A	A	A	G	A	A	A	A	G	A	A	A	A	G	G	A	G	G	G	G	A	A	A	A	A	A	A	A	A
R0106418389GA	1	6418389	6418389	C	C	C	C	T	C	C	C	T	C	C	C	C	C	C	T	T	C	C	T	C	C	T	C	C	C	C	T	C	T	C	C	C	C	C	C	C	T	T	C	T	C	T	C	C	C
F0106429334GA	1	6429334	6429334	A	G	A	G	G	A	G	A	G	A	A	G	A	G	G	G	G	A	A	G	G	A	G	A	A	G	A	G	A	G	G	G	A	G	G	G	G	G	G	A	G	A	G	A	A	A
F0106457150AG	1	6457150	6457150	G	A	G	A	G	G	A	G	G	G	G	A	G	A	A	G	G	G	G	G	A	G	G	G	G	A	G	G	G	G	A	A	G	A	A	A	A	G	G	G	G	G	G	G	G	G
F0106458394TC	1	6458394	6458394	C	T	C	T	C	C	T	C	C	C	C	T	C	T	T	C	C	C	C	C	T	C	C	C	C	T	C	C	C	C	T	T	C	T	T	T	T	C	C	C	C	C	C	C	C	C
R0106459330AG	1	6459330	6459330	C	T	C	T	C	C	T	C	C	C	C	T	C	T	T	C	C	C	C	C	T	C	C	C	C	T	C	C	C	C	T	T	C	T	T	T	T	C	C	C	C	C	C	C	C	C
F0106461474AG	1	6461474	6461474	G	A	G	A	G	G	A	G	G	G	G	A	G	A	A	G	G	G	G	G	A	G	G	G	G	A	G	G	G	G	A	A	G	A	A	A	A	G	G	G	G	G	G	G	G	G
F0106461885CT	1	6461885	6461885	T	C	T	C	T	T	C	T	T	T	T	C	T	C	C	T	T	T	T	T	C	T	T	T	T	C	T	T	T	T	C	C	T	C	C	C	C	T	T	T	T	T	T	T	T	T
F0106462385CT	1	6462385	6462385	T	C	T	C	T	T	C	T	T	T	T	C	T	C	C	T	T	T	T	T	C	T	T	T	T	C	T	T	T	T	C	C	T	C	C	C	C	T	T	T	T	T	T	T	T	T
R0106520928CT	1	6520928	6520928	G	A	G	A	G	G	A	G	G	G	G	A	G	A	A	G	G	G	G	G	A	G	G	G	G	A	G	G	G	G	A	A	G	A	A	A	A	G	G	G	G	G	G	G	G	G
F0106579998CT	1	6579998	6579998	T	C	T	C	C	T	C	T	C	T	T	C	T	C	C	C	C	T	T	C	C	T	C	T	T	C	T	C	T	C	C	C	T	C	C	C	C	C	C	T	C	T	C	T	T	T
R0106587917TC	1	6587917	6587917	G	G	G	G	A	G	A	G	A	G	G	A	G	A	G	A	A	G	G	A	G	G	A	G	G	G	G	A	G	A	G	G	G	G	G	G	G	A	A	G	A	G	A	G	G	G
R0106590369AG	1	6590369	6590369	T	C	T	C	T	T	T	T	T	T	T	T	T	T	C	T	T	T	T	T	C	T	T	T	T	C	T	T	T	T	C	C	T	C	C	C	C	T	T	T	T	T	T	T	T	T
R0106591263TG	1	6591263	6591263	A	C	A	C	A	A	A	A	A	A	A	A	A	A	C	A	A	A	A	A	C	A	A	A	A	C	A	A	A	A	C	C	A	C	C	C	C	A	A	A	A	A	A	A	A	A
R0106601170GA	1	6601170	6601170	T	C	T	C	T	T	T	T	T	T	T	T	T	T	C	T	T	T	T	T	C	T	T	C	T	C	T	T	T	T	C	C	T	C	C	C	C	T	T	T	T	T	T	T	T	T
F0106622865TG	1	6622865	6622865	T	G	T	G	T	T	T	T	T	T	T	T	T	T	G	T	T	T	T	T	G	T	T	G	T	G	T	T	T	T	G	G	T	G	G	G	G	T	T	T	T	T	T	T	T	T
R0106629170AC	1	6629170	6629170	T	G	T	G	T	T	T	T	T	T	T	T	T	T	G	T	T	T	T	T	G	T	T	G	T	G	T	T	T	T	G	G	T	G	G	G	G	T	T	T	T	T	T	T	T	T
R0106632806AG	1	6632806	6632806	T	C	T	C	T	T	T	T	T	T	T	T	T	T	C	T	T	T	T	T	C	T	T	T	T	C	T	T	T	T	C	C	T	C	C	C	C	T	T	T	T	T	T	T	T	T
R0106647755AG	1	6647755	6647755	C	T	C	T	T	C	T	C	T	C	C	T	C	T	T	T	T	C	C	T	T	C	T	T	C	T	C	T	C	T	T	T	C	T	T	T	T	T	T	C	T	C	T	C	C	C
F0106648268GA	1	6648268	6648268	A	G	A	G	G	A	G	A	G	A	A	G	A	G	G	G	G	A	A	G	G	A	G	G	A	G	A	G	A	G	G	G	A	G	G	G	G	G	G	A	G	A	G	A	A	A
F0106657903CT	1	6657903	6657903	C	C	C	C	C	C	C	C	C	C	C	C	C	C	C	C	C	C	C	C	C	C	C	T	C	C	C	C	C	C	C	C	C	C	C	C	C	C	C	C	C	C	C	C	C	C
F0106660813CT	1	6660813	6660813	T	C	T	C	C	T	C	T	C	T	T	C	T	C	C	C	C	T	T	C	C	T	C	C	T	C	T	C	T	C	C	C	T	C	C	C	C	C	C	T	C	T	C	T	T	T
R0106664299CT	1	6664299	6664299	A	G	A	G	G	A	G	A	G	A	A	G	A	G	G	G	G	A	A	G	G	A	G	A	A	G	A	G	A	G	G	G	A	G	G	G	G	G	G	A	G	A	G	A	A	A
F0106678567TC	1	6678567	6678567	C	T	C	T	T	C	T	C	T	C	C	T	C	T	T	T	T	C	C	T	T	C	T	T	C	T	C	T	C	T	T	T	C	T	T	T	T	T	T	C	T	C	T	C	C	C
F0106688864GT	1	6688864	6688864	T	G	T	G	G	T	G	T	G	T	T	G	T	G	G	G	G	T	T	G	G	T	G	T	T	G	T	G	T	G	G	G	T	G	G	G	G	G	G	T	G	T	G	T	T	T
F0106701698CT	1	6701698	6701698	T	C	T	C	C	T	C	T	C	T	T	C	T	C	C	C	C	T	T	C	C	T	C	C	T	C	T	C	T	C	C	C	T	C	C	C	C	C	C	T	C	T	C	T	T	T
R0106724146AT	1	6724146	6724146	T	A	T	A	A	T	A	T	A	T	T	A	T	A	A	A	A	T	T	A	A	T	A	A	T	A	T	A	T	A	A	A	T	A	A	A	A	A	A	T	A	T	A	T	T	T
F0106771114TG	1	6771114	6771114	G	T	G	T	T	G	T	G	T	G	G	T	G	T	T	T	T	G	G	T	T	G	T	T	G	T	G	T	G	T	T	T	G	T	T	T	T	T	T	G	T	G	T	G	G	G
F0106775846AG	1	6775846	6775846	G	A	G	A	A	G	A	G	A	G	G	A	G	A	A	A	A	G	G	A	A	G	A	A	G	A	G	A	G	A	A	A	G	A	A	A	A	A	A	G	A	G	A	G	G	G
R0106788448GT	1	6788448	6788448	A	C	A	C	C	A	C	A	C	A	A	C	A	C	C	C	C	A	A	C	C	A	C	C	A	C	A	C	A	C	C	C	A	C	C	C	C	C	C	A	C	A	C	A	A	A
F0106850770CT	1	6850770	6850770	C	T	C	T	T	C	C	C	T	C	C	C	C	C	T	T	T	C	C	T	T	C	T	C	C	T	C	T	C	T	T	T	C	T	T	T	T	T	T	C	T	C	T	C	C	C
F0106875075CT	1	6875075	6875075	C	T	C	T	T	C	C	C	T	C	C	C	C	C	C	T	T	C	C	T	T	C	T	C	C	T	C	T	C	T	T	T	C	T	T	T	T	T	T	C	T	C	T	C	C	C
R0106996852AG	1	6996852	6996852	T	C	T	C	T	T	T	T	T	T	T	T	T	T	T	T	T	T	T	T	C	T	T	T	T	C	T	T	T	T	C	C	T	C	C	C	C	T	T	T	T	T	T	T	T	T
R0107022576CA	1	7022576	7022576	G	T	G	T	G	G	T	G	G	G	G	T	G	T	G	G	G	G	G	G	T	G	G	G	G	T	G	G	G	G	T	T	G	T	T	T	T	G	G	G	G	G	G	G	G	G
F0107025427TC	1	7025427	7025427	C	T	C	T	T	C	T	C	T	C	H	T	C	T	C	T	T	C	C	T	T	C	T	C	C	T	C	T	C	T	T	T	C	T	T	T	T	T	T	C	T	C	T	C	C	C
F0107028257GT	1	7028257	7028257	T	G	T	G	G	T	G	T	G	T	H	G	T	G	T	G	G	T	T	G	G	T	G	T	T	G	T	G	T	G	G	G	T	G	G	G	G	G	G	T	G	T	G	T	T	T
F0107028477CT	1	7028477	7028477	T	C	T	C	C	T	C	T	C	T	H	C	T	C	T	C	C	T	T	C	C	T	C	T	T	C	T	C	T	C	C	C	T	C	C	C	C	C	C	T	C	T	C	T	T	T
F0107068220GA	1	7068220	7068220	A	G	A	G	G	A	G	A	G	A	H	G	A	G	A	G	G	A	A	G	G	A	G	A	A	G	A	G	A	G	G	G	A	G	G	G	G	G	G	A	G	A	G	A	A	A
F0107075369GA	1	7075369	7075369	G	G	G	G	G	G	G	G	G	G	G	G	G	G	A	G	G	G	G	G	G	G	G	A	G	G	G	G	G	G	G	G	G	G	G	G	G	G	G	G	G	G	G	G	G	G
F0107078020AG	1	7078020	7078020	G	A	G	A	A	G	A	G	A	G	H	A	G	A	A	A	A	G	G	A	A	G	A	A	G	A	G	A	G	A	A	A	G	A	A	A	A	A	A	G	A	G	A	G	G	G
R0107104564CT	1	7104564	7104564	G	A	G	A	A	G	A	G	A	G	H	A	G	A	G	A	A	G	G	A	A	G	A	G	G	A	G	A	G	A	A	A	G	A	A	A	A	A	A	G	A	G	A	G	G	G
R0107105630CT	1	7105630	7105630	G	A	G	A	A	G	A	G	A	G	H	A	G	A	G	A	A	G	G	A	A	G	A	G	G	A	G	A	G	A	A	A	G	A	A	A	A	A	A	G	A	G	A	G	G	G
F0107116075GT	1	7116075	7116075	T	G	T	G	G	T	G	T	G	T	H	G	T	G	T	G	G	T	T	G	G	T	G	T	T	G	T	G	T	G	G	G	T	G	G	G	G	G	G	T	G	T	G	T	T	T
R0107116173GA	1	7116173	7116173	T	C	T	C	C	T	C	T	C	T	H	C	T	C	T	C	C	T	T	C	C	T	C	T	T	C	T	C	T	C	C	C	T	C	C	C	C	C	C	T	C	T	C	T	T	T
R0107119972AG	1	7119972	7119972	C	T	C	T	T	C	T	C	T	C	H	T	C	T	C	T	T	C	C	T	T	C	T	C	C	T	C	T	C	T	T	T	C	T	T	T	T	T	T	C	T	C	T	C	C	C
R0107163990CT	1	7163990	7163990	G	G	G	G	G	G	G	G	G	G	G	G	G	G	A	G	G	G	G	G	G	G	G	A	G	G	G	G	G	G	G	G	G	G	G	G	G	G	G	G	G	G	G	G	G	G
F0107187503TC	1	7187503	7187503	T	T	T	T	T	T	T	T	T	T	T	T	T	T	C	T	T	T	T	T	T	T	T	C	T	T	T	T	T	T	T	T	T	T	T	T	T	T	T	T	T	T	T	T	T	T
F0107238751CT	1	7238751	7238751	C	C	C	C	C	C	C	C	C	C	C	C	C	C	T	C	C	C	C	C	C	C	C	T	C	C	C	C	C	C	C	C	C	C	C	C	C	C	C	C	C	C	C	C	C	C
F0107284361AG	1	7284361	7284361	A	A	A	A	A	A	A	A	A	A	A	A	A	A	G	A	A	A	A	A	A	A	A	G	A	A	A	A	A	A	A	A	A	A	A	A	A	A	A	A	A	A	A	A	A	A
R0107300085AG	1	7300085	7300085	C	C	C	C	C	C	C	C	C	C	C	C	C	C	T	C	C	C	C	C	C	C	C	T	C	C	C	C	C	C	C	C	C	C	C	C	C	C	C	C	C	C	C	C	C	C
F0107325258TG	1	7325258	7325258	T	T	T	T	T	T	T	T	T	T	T	T	T	T	G	T	T	T	T	T	T	T	T	G	T	T	T	T	T	T	T	T	T	T	T	T	T	T	T	T	T	T	T	T	T	T
R0107335070TG	1	7335070	7335070	A	A	A	A	A	A	A	A	A	A	A	A	A	A	C	A	A	A	A	A	A	A	A	C	A	A	A	A	A	A	A	A	A	A	A	A	A	A	A	A	A	A	A	A	A	A
F0107562923GA	1	7562923	7562923	A	A	A	A	A	A	G	A	A	A	G	G	A	G	A	A	A	A	A	A	A	A	A	A	A	A	A	A	A	A	A	A	A	A	A	A	A	A	A	A	A	A	A	A	A	A
R0107651840TC	1	7651840	7651840	G	G	A	G	A	G	G	A	A	G	G	G	G	G	A	A	A	G	A	A	G	G	A	A	A	G	A	A	A	A	G	G	G	G	G	G	G	A	A	A	A	G	A	G	G	G
R0107982776CA	1	7982776	7982776	T	T	G	T	G	T	T	G	G	T	T	T	T	T	G	G	G	T	G	G	T	T	G	G	G	T	G	G	T	G	T	T	T	T	T	T	T	G	G	G	G	T	G	T	T	T
F0107998218CT	1	7998218	7998218	T	T	T	T	T	T	T	T	T	T	T	T	T	T	C	T	T	T	T	T	T	T	T	C	T	T	T	T	H	T	T	T	T	T	T	T	T	T	T	T	T	T	T	T	T	T
F0108078394GT	1	8078394	8078394	T	G	G	G	G	T	G	G	G	T	G	G	T	G	G	G	G	T	G	G	G	T	G	G	G	G	G	G	T	G	G	G	T	G	G	G	G	G	G	G	G	T	G	T	T	T
R0108114738CT	1	8114738	8114738	A	G	G	G	G	A	G	G	G	A	G	G	A	G	G	G	G	A	G	G	G	A	G	G	G	G	G	G	A	G	G	G	A	G	G	G	G	G	G	G	G	A	G	A	A	A
R0108157721AT	1	8157721	8157721	T	A	T	A	T	T	A	T	T	T	A	A	T	A	T	T	T	A	T	T	A	T	T	T	T	A	T	T	T	T	A	A	T	A	A	A	A	T	T	T	T	T	T	T	T	T
R0108168584GA	1	8168584	8168584	T	C	C	C	C	T	C	C	C	T	C	C	T	C	C	C	C	C	C	C	C	T	C	C	C	C	C	C	T	C	C	C	T	C	C	C	C	C	C	C	C	T	C	T	T	T
F0108169158CT	1	8169158	8169158	C	T	T	T	T	C	T	T	T	C	T	T	C	T	T	T	T	T	T	T	T	C	T	T	T	T	T	T	C	T	T	T	C	T	T	T	T	T	T	T	T	C	T	C	C	C
F0108285160GA	1	8285160	8285160	G	A	G	A	G	G	A	G	G	G	A	G	G	A	G	G	G	A	G	G	A	G	G	G	G	A	G	G	G	G	A	A	G	A	A	A	A	G	G	G	G	G	G	G	G	G
R0108299940GA	1	8299940	8299940	C	C	T	C	T	C	C	T	T	C	C	C	C	C	C	T	T	C	T	T	C	C	T	C	T	C	T	T	C	T	C	C	C	C	C	C	C	T	T	T	T	C	T	C	C	C
R0108331749GA	1	8331749	8331749	C	C	T	C	T	C	C	T	T	C	C	C	C	C	C	T	T	C	T	T	C	C	T	C	T	C	T	T	C	T	C	C	C	C	C	C	C	T	T	T	T	C	T	C	C	C
R0108344498GT	1	8344498	8344498	A	A	C	A	C	A	A	C	C	A	A	C	A	A	C	C	C	A	C	C	A	A	C	C	C	A	C	C	A	C	A	A	A	A	A	A	A	C	C	C	C	A	C	A	A	A
F0108346282GT	1	8346282	8346282	T	T	G	T	G	T	T	G	G	T	T	G	T	T	G	G	G	T	G	G	T	T	G	G	G	T	G	G	T	G	T	T	T	T	T	T	T	G	G	G	G	T	G	T	T	T
R0108377407GA	1	8377407	8377407	C	C	T	C	T	C	C	T	T	C	C	T	C	C	T	T	T	C	T	T	C	C	T	T	T	C	T	T	C	T	C	C	C	C	C	C	C	T	T	T	T	C	T	C	C	C
R0108469817CA	1	8469817	8469817	T	T	G	T	G	T	T	G	G	T	T	G	T	T	G	G	G	T	G	G	T	T	G	G	G	T	G	G	T	G	T	T	T	T	T	T	T	G	G	G	G	T	G	T	T	T
F0108484772GA	1	8484772	8484772	A	A	G	A	G	A	A	G	G	A	A	G	A	A	G	G	G	A	G	G	A	A	G	G	G	A	G	G	A	G	A	A	A	A	A	A	A	G	G	G	G	A	G	A	A	A
F0108539379TC	1	8539379	8539379	T	T	T	T	T	T	T	T	T	C	T	T	T	T	T	T	T	T	T	T	T	T	T	T	T	T	T	T	T	T	T	T	T	T	T	T	T	T	T	T	T	C	T	T	T	C
R0108548494TA	1	8548494	8548494	T	T	A	T	A	T	T	A	A	T	T	A	T	T	A	A	A	T	A	A	T	T	A	A	A	T	A	A	T	A	T	T	T	T	T	T	T	A	A	A	A	T	A	T	T	T
R0108559415TG	1	8559415	8559415	A	A	C	A	C	A	A	C	C	A	A	A	A	A	A	C	C	A	C	C	A	A	C	A	C	A	C	C	A	C	A	A	A	A	A	A	A	C	C	C	C	A	C	A	A	A
F0108567732AT	1	8567732	8567732	T	T	A	T	A	T	T	A	A	T	T	A	T	T	A	A	A	T	A	A	T	T	A	A	A	T	A	A	T	A	T	T	T	T	T	T	T	A	A	A	A	T	A	T	T	T
R0108574157CA	1	8574157	8574157	G	G	T	G	T	G	G	T	T	G	G	G	G	G	G	T	T	G	T	T	G	G	T	G	T	G	T	T	G	T	G	G	G	G	G	G	G	T	T	T	T	G	T	G	G	G
R0108635706GA	1	8635706	8635706	T	T	C	T	C	T	T	C	C	T	T	C	T	T	C	C	C	T	C	C	T	T	C	C	C	T	C	C	T	C	T	T	T	T	T	T	T	C	C	C	C	T	C	T	T	T
F0108679302CT	1	8679302	8679302	C	C	T	C	T	C	C	T	T	C	C	C	C	C	C	T	T	C	T	T	C	C	T	C	T	C	T	T	C	T	C	C	C	C	C	C	C	T	T	T	T	C	T	C	C	C
R0108708777CA	1	8708777	8708777	T	T	G	T	G	T	T	G	G	T	T	G	T	T	G	G	G	T	G	G	T	T	G	G	G	T	G	G	T	G	T	T	T	T	T	T	T	G	G	G	G	T	G	T	T	T
F0108710179CG	1	8710179	8710179	G	G	C	G	C	G	G	C	C	G	G	C	G	G	C	C	C	G	C	C	G	G	C	C	C	G	C	C	G	C	G	G	G	G	G	G	G	C	C	C	C	G	C	G	G	G
F0108729746CT	1	8729746	8729746	C	C	T	C	T	C	C	T	T	C	C	C	C	C	C	T	T	C	T	T	C	C	T	C	T	C	T	T	C	T	C	C	C	C	C	C	C	T	T	T	T	C	T	C	C	C
F0108738937GA	1	8738937	8738937	A	A	G	A	G	A	A	G	G	A	A	G	A	A	G	G	G	A	G	G	A	A	G	G	G	A	G	G	A	G	A	A	A	A	A	A	A	G	G	G	G	A	G	A	A	A
F0108852928GA	1	8852928	8852928	A	A	A	A	A	A	A	A	A	A	A	G	A	A	G	A	A	A	A	A	A	A	A	G	A	A	A	A	A	A	A	A	A	A	A	A	A	A	A	A	A	A	A	A	A	A
R0108944314AG	1	8944314	8944314	C	C	C	C	C	C	C	C	C	C	C	T	C	C	T	C	C	C	C	C	C	C	C	T	C	C	C	C	C	C	C	C	C	C	C	C	C	C	C	C	C	C	C	C	C	C
R0108956658TA	1	8956658	8956658	T	T	T	T	T	T	T	T	T	T	T	A	T	T	A	T	T	T	T	T	T	T	T	A	T	T	T	T	T	T	T	T	T	T	T	T	T	T	T	T	T	T	T	T	T	T
R0108985577CA	1	8985577	8985577	T	T	T	T	T	T	T	T	T	T	T	G	T	T	G	T	T	T	T	T	T	T	T	G	T	T	T	T	T	T	T	T	T	T	T	T	T	T	T	T	T	T	T	T	T	T
F0108992275GA	1	8992275	8992275	A	A	A	A	A	A	A	A	A	A	A	G	A	A	G	A	A	A	A	A	A	A	A	G	A	A	A	A	A	A	A	A	A	A	A	A	A	A	A	A	A	A	A	A	A	A
R0108993547CT	1	8993547	8993547	A	A	A	A	A	A	A	A	A	A	A	G	A	A	G	A	A	A	A	A	A	A	A	G	A	A	A	A	A	A	A	A	A	A	A	A	A	A	A	A	A	A	A	A	A	A
F0109020211GA	1	9020211	9020211	A	A	A	A	A	A	A	A	A	A	A	G	A	A	G	A	A	A	A	A	A	A	A	G	A	A	A	A	A	A	A	A	A	A	A	A	A	A	A	A	A	A	A	A	A	A
R0109038779CT	1	9038779	9038779	G	G	G	G	G	G	G	G	G	G	G	A	G	G	A	G	G	G	G	G	G	G	G	A	G	G	G	G	G	G	G	G	G	G	G	G	G	G	G	G	G	G	G	G	G	G
R0109042945TC	1	9042945	9042945	G	G	G	G	G	G	G	G	G	G	G	A	G	G	A	G	G	G	G	G	G	G	G	A	G	G	G	G	G	G	G	G	G	G	G	G	G	G	G	G	G	G	G	G	G	G
F0109054692AG	1	9054692	9054692	G	G	G	G	G	G	G	G	G	G	G	A	G	G	A	G	G	G	G	G	G	G	G	A	G	G	G	G	G	G	G	G	G	G	G	G	G	G	G	G	G	G	G	G	G	G
R0109079220AG	1	9079220	9079220	C	C	C	C	C	C	C	C	C	C	C	T	C	C	T	C	C	C	C	C	C	C	C	T	C	C	C	C	C	C	C	C	C	C	C	C	C	C	C	C	C	C	C	C	C	C
R0109081759TC	1	9081759	9081759	G	G	G	G	G	G	G	G	G	G	G	A	G	G	A	G	G	G	G	G	G	G	G	A	G	G	G	G	G	G	G	G	G	G	G	G	G	G	G	G	G	G	G	G	G	G
R0109089468TC	1	9089468	9089468	A	A	A	A	A	A	A	A	A	A	A	G	A	A	G	A	A	A	A	A	A	A	A	G	A	A	A	A	A	A	A	A	A	A	A	A	A	A	A	A	A	A	A	A	A	A
F0109093277TC	1	9093277	9093277	T	T	T	T	T	T	T	T	T	T	T	C	T	T	C	T	T	T	T	T	T	T	T	C	T	T	T	T	T	T	T	T	T	T	T	T	T	T	T	T	T	T	T	T	T	T
F0109097377CT	1	9097377	9097377	C	C	C	C	C	C	C	C	C	C	C	T	C	C	T	C	C	C	C	C	C	C	C	T	C	C	C	C	C	C	C	C	C	C	C	C	C	C	C	C	C	C	C	C	C	C
F0109104814AG	1	9104814	9104814	G	G	G	G	G	G	G	G	G	G	G	A	G	G	A	G	G	G	G	G	G	G	G	A	G	G	G	G	G	G	G	G	G	G	G	G	G	G	G	G	G	G	G	G	G	G
R0109159711CA	1	9159711	9159711	G	G	G	G	G	G	G	G	G	G	G	T	G	G	T	G	G	G	G	G	G	G	G	T	G	G	G	G	G	G	G	G	G	G	G	G	G	G	G	G	G	G	G	G	G	G
F0109169697TC	1	9169697	9169697	C	C	C	C	C	C	C	C	C	C	C	T	C	C	T	C	C	C	C	C	C	C	C	T	C	C	C	C	C	C	C	C	C	C	C	C	C	C	C	C	C	C	C	C	C	C
R0109171471AG	1	9171471	9171471	C	C	C	C	C	C	C	C	C	C	C	T	C	C	T	C	C	C	C	C	C	C	C	T	C	C	C	C	C	C	C	C	C	C	C	C	C	C	C	C	C	C	C	C	C	C
R0109172952CT	1	9172952	9172952	A	A	A	A	A	A	A	A	A	A	A	G	A	A	G	A	A	A	A	A	A	A	A	G	A	A	A	A	A	A	A	A	A	A	A	A	A	A	A	A	A	A	A	A	A	A
R0109196921GA	1	9196921	9196921	T	T	T	T	T	T	T	T	T	T	T	C	T	T	C	T	T	T	T	T	T	T	T	C	T	T	T	T	T	T	T	T	T	T	T	T	T	T	T	T	T	T	T	T	T	T
R0109207418CA	1	9207418	9207418	T	T	T	T	T	T	T	T	T	T	T	G	T	T	G	T	T	T	T	T	T	T	T	G	T	T	T	T	T	T	T	T	T	T	T	T	T	T	T	T	T	T	T	T	T	T
R0109212459CT	1	9212459	9212459	A	A	A	A	A	A	A	A	A	A	A	G	A	A	G	A	A	A	A	A	A	A	A	G	A	A	A	A	A	A	A	A	A	A	A	A	A	A	A	A	A	A	A	A	A	A
F0109223033AG	1	9223033	9223033	A	A	A	A	A	A	A	A	A	A	A	G	A	A	G	A	A	A	A	A	A	A	A	G	A	A	A	A	A	A	A	A	A	A	A	A	A	A	A	A	A	A	A	A	A	A
F0109255527TC	1	9255527	9255527	T	T	T	T	T	T	T	T	T	T	T	C	T	T	C	T	T	T	T	T	T	T	T	C	T	T	T	T	T	T	T	T	T	T	T	T	T	T	T	T	T	T	T	T	T	T
R0109255547CT	1	9255547	9255547	G	G	G	G	G	G	G	G	G	G	G	A	G	G	A	G	G	G	G	G	G	G	G	A	G	G	G	G	G	G	G	G	G	G	G	G	G	G	G	G	G	G	G	G	G	G
R0109257991CT	1	9257991	9257991	A	A	A	A	A	A	A	A	A	A	A	G	A	A	G	A	A	A	A	A	A	A	A	G	A	A	A	A	A	A	A	A	A	A	A	A	A	A	A	A	A	A	A	A	A	A
R0109259075CT	1	9259075	9259075	A	A	A	A	A	A	A	A	A	A	A	G	A	A	G	A	A	A	A	A	A	A	A	G	A	A	A	A	A	A	A	A	A	A	A	A	A	A	A	A	A	A	A	A	A	A
R0109274392TC	1	9274392	9274392	A	A	A	A	A	A	A	A	A	A	A	G	A	A	G	A	A	A	A	A	A	A	A	G	A	A	A	A	A	A	A	A	A	A	A	A	A	A	A	A	A	A	A	A	A	A
R0109285569CT	1	9285569	9285569	A	A	A	A	A	A	A	A	A	A	A	G	A	A	G	A	A	A	A	A	A	A	A	G	A	A	A	A	A	A	A	A	A	A	A	A	A	A	A	A	A	A	A	A	A	A
R0109292146AC	1	9292146	9292146	T	T	T	T	T	T	T	T	T	T	T	G	T	T	G	T	T	T	T	T	T	T	T	G	T	T	T	T	T	T	T	T	T	T	T	T	T	T	T	T	T	T	T	T	T	T
R0109305151AC	1	9305151	9305151	T	T	T	T	T	T	T	T	T	T	T	T	T	T	T	T	G	T	T	T	T	T	T	T	T	T	T	T	T	T	T	T	T	T	T	T	T	T	G	T	T	T	T	T	T	T
R0109306720TC	1	9306720	9306720	A	A	A	A	A	A	A	A	A	A	A	A	A	A	A	A	G	A	A	A	A	A	A	A	A	A	A	A	A	A	A	A	A	A	A	A	A	A	G	A	A	A	A	A	A	A
F0109321803CA	1	9321803	9321803	A	A	A	A	A	A	A	A	A	A	A	C	A	A	C	A	C	A	A	A	A	A	A	C	A	A	A	A	A	A	A	A	A	A	A	A	A	A	C	A	A	A	A	A	A	A
F0109329218TC	1	9329218	9329218	T	T	T	T	T	T	T	T	T	T	T	C	T	T	C	T	T	T	T	T	T	T	T	C	T	T	T	T	T	T	T	T	T	T	T	T	T	T	T	T	T	T	T	T	T	T
R0109331019GT	1	9331019	9331019	A	A	A	A	A	A	A	A	A	A	A	C	A	A	C	A	C	A	A	A	A	A	A	C	A	A	A	A	A	A	A	A	A	A	A	A	A	A	C	A	A	A	A	A	A	A
F0109340751AG	1	9340751	9340751	A	A	A	A	A	A	A	A	A	A	A	G	A	A	G	A	A	A	A	A	A	A	A	G	A	A	A	A	A	A	A	A	A	A	A	A	A	A	A	A	A	A	A	A	A	A
F0109356616TC	1	9356616	9356616	T	T	T	T	T	T	T	T	T	T	T	T	T	T	C	T	T	T	T	T	T	T	T	T	T	T	T	T	T	T	T	T	T	T	T	T	T	T	T	T	T	T	T	T	T	T
F0109505920TC	1	9505920	9505920	C	C	C	C	C	C	C	C	C	C	C	C	C	C	C	C	C	C	C	C	C	C	C	C	C	C	C	C	C	C	C	C	C	C	C	C	C	C	C	C	C	C	C	T	C	C
F0109515672GA	1	9515672	9515672	A	A	A	A	A	A	A	A	A	A	A	A	A	A	G	A	G	A	A	A	A	A	A	A	A	A	A	A	A	A	A	A	A	A	A	A	A	A	G	A	A	A	A	A	A	A
R0109610600GT	1	9610600	9610600	A	C	A	C	A	A	C	A	A	A	A	A	A	A	C	A	C	C	A	A	C	A	A	A	A	C	A	A	A	C	C	C	A	C	C	C	C	A	C	A	A	A	A	A	A	A
R0109654852TC	1	9654852	9654852	G	A	G	A	G	G	A	G	G	G	G	A	G	G	A	G	A	A	G	G	A	G	G	G	G	A	G	G	G	A	A	A	G	A	A	A	A	G	A	G	G	G	G	G	G	G
F0109692808AT	1	9692808	9692808	T	A	A	A	A	T	A	A	A	T	T	A	T	T	A	A	A	A	A	A	A	T	A	T	A	A	A	A	T	A	A	A	T	A	A	A	A	A	A	A	A	T	A	T	T	T
R0109730807AC	1	9730807	9730807	T	G	T	G	T	T	T	T	T	T	T	T	T	T	T	T	T	G	T	T	G	T	T	T	T	G	T	T	T	T	G	G	T	G	G	G	G	T	T	T	T	T	T	T	T	T
F0109731253CT	1	9731253	9731253	T	C	C	C	C	T	C	C	C	T	T	C	T	T	C	C	C	C	C	C	C	T	C	T	C	C	C	C	T	C	C	C	T	C	C	C	C	C	C	C	C	T	C	T	T	T
R0109738708AT	1	9738708	9738708	T	T	A	T	A	T	T	A	A	T	T	T	T	T	T	A	T	T	A	A	T	T	A	T	A	T	A	A	T	T	T	T	T	T	T	T	T	A	T	A	A	T	A	T	T	T
F0109814605GC	1	9814605	9814605	G	G	G	G	G	G	C	G	G	G	G	C	G	G	C	G	C	G	G	G	G	G	G	G	G	G	G	G	G	C	G	G	G	G	G	G	G	G	C	G	G	G	G	G	G	G
F0109834496GA	1	9834496	9834496	G	G	G	G	G	G	A	G	G	G	G	A	G	G	A	G	A	G	G	G	G	G	G	G	G	G	G	G	G	A	G	G	G	G	G	G	G	G	A	G	G	G	G	G	G	G
R0109847988AG	1	9847988	9847988	T	T	T	T	T	T	C	T	T	T	T	C	T	T	C	T	C	T	T	T	T	T	T	T	T	T	T	T	T	C	T	T	T	T	T	T	T	T	C	T	T	T	T	T	T	T
R0109871147CT	1	9871147	9871147	A	G	G	G	G	A	G	G	G	A	A	G	A	A	G	G	G	G	G	G	G	A	G	A	G	G	G	G	A	G	G	G	A	G	G	G	G	G	G	G	G	A	G	A	A	A
F0110022009CT	1	10022009	10022009	T	T	C	T	C	T	C	C	C	T	T	C	T	T	C	C	C	T	C	C	T	T	C	T	C	T	C	C	T	C	T	T	T	T	T	T	T	C	C	C	C	C	C	T	T	T
F0110057596CT	1	10057596	10057596	C	C	T	C	T	C	T	T	T	C	C	T	C	C	C	T	C	C	T	T	C	C	T	C	T	C	T	T	C	C	C	C	C	C	C	C	C	T	C	T	T	T	T	C	C	C
R0110067980CA	1	10067980	10067980	G	G	T	G	T	G	T	T	T	G	G	T	G	G	G	T	G	G	T	T	G	G	T	G	T	G	T	T	G	G	G	G	G	G	G	G	G	T	G	T	T	T	T	G	G	G
F0110099581GA	1	10099581	10099581	A	A	G	A	G	A	G	G	G	A	A	G	A	A	G	G	G	A	G	G	A	A	G	A	G	A	G	G	A	G	A	A	A	A	A	A	A	G	G	G	G	G	G	A	A	A
R0110128123GA	1	10128123	10128123	T	T	C	T	C	T	C	C	C	T	T	C	T	T	C	C	C	T	C	C	T	T	C	T	C	T	C	C	T	C	T	T	T	T	T	T	T	C	C	C	C	C	C	T	T	T
F0110133681GA	1	10133681	10133681	A	A	G	A	G	A	G	G	G	A	A	G	A	A	G	G	G	A	G	G	A	A	G	A	G	A	G	G	A	G	A	A	A	A	A	A	A	G	G	G	G	G	G	A	A	A
F0110233368CA	1	10233368	10233368	A	A	C	A	C	A	C	C	C	A	A	C	A	A	C	C	C	A	C	C	A	A	C	A	C	A	C	C	A	C	A	A	A	A	A	A	A	C	C	C	C	C	C	A	A	A
R0110244758TC	1	10244758	10244758	A	A	A	A	A	A	G	A	A	A	A	G	A	A	A	A	A	A	A	A	A	A	A	A	A	A	A	A	A	A	A	A	A	A	A	A	A	A	A	A	A	G	A	A	A	A
R0110296552TC	1	10296552	10296552	A	A	A	A	A	A	G	A	A	A	A	G	A	A	A	A	A	A	A	A	A	A	A	A	A	A	A	A	A	A	A	A	A	A	A	A	A	A	A	A	A	G	A	A	A	A
F0110307632GA	1	10307632	10307632	G	G	G	G	G	G	A	G	G	G	G	A	G	G	G	G	G	G	G	G	G	G	G	G	G	G	G	G	G	G	G	G	G	G	G	G	G	G	G	G	G	A	G	G	G	G
R0110316813CT	1	10316813	10316813	G	G	G	G	G	G	A	G	G	G	G	A	G	G	G	G	G	G	G	G	G	G	G	G	G	G	G	G	G	G	G	G	G	G	G	G	G	G	G	G	G	A	G	G	G	G
F0110353949GA	1	10353949	10353949	A	A	G	A	G	A	A	G	G	A	A	A	A	A	G	G	G	A	G	G	A	A	G	A	G	A	G	G	G	G	A	A	G	A	A	A	A	G	G	G	G	A	G	A	A	A
F0110480926GA	1	10480926	10480926	A	A	G	A	G	A	A	G	G	A	A	A	A	A	G	G	G	A	G	G	A	A	G	A	G	A	G	G	A	G	A	A	A	A	A	A	A	G	G	G	G	A	G	A	A	A
F0110483024GT	1	10483024	10483024	T	T	G	T	G	T	G	G	G	T	T	G	T	T	G	G	G	T	G	G	T	T	G	T	G	T	G	G	T	G	T	T	T	T	T	T	T	G	G	G	G	G	G	T	T	T
F0110513149AC	1	10513149	10513149	A	A	A	A	A	A	C	A	A	A	A	C	A	A	A	A	A	A	A	A	A	A	A	A	A	A	A	A	A	A	A	A	A	A	A	A	A	A	A	A	A	A	A	A	A	A
F0110548479GA	1	10548479	10548479	A	A	A	A	A	A	A	A	A	A	A	A	A	A	G	A	G	A	A	A	A	A	A	A	A	A	A	A	A	G	A	A	A	A	A	A	A	A	G	A	A	A	A	A	A	A
R0110560281CT	1	10560281	10560281	G	G	A	G	A	G	G	A	A	G	G	G	G	G	A	A	A	G	A	A	G	G	A	G	A	G	A	A	G	A	G	G	G	G	G	G	G	A	A	A	A	G	A	G	G	G
R0110577385GA	1	10577385	10577385	T	T	C	T	C	T	T	C	C	T	T	T	T	T	C	C	C	T	C	C	T	T	C	T	C	T	C	C	T	C	T	T	T	T	T	T	T	C	C	C	C	T	C	T	T	T
R0110578090GA	1	10578090	10578090	C	C	C	C	C	C	C	C	C	C	C	C	C	C	T	C	T	C	C	C	C	C	C	C	C	C	C	C	C	T	C	C	C	C	C	C	C	C	T	C	C	C	C	C	C	C
F0110579712CT	1	10579712	10579712	T	T	C	T	C	T	C	C	C	T	T	C	T	T	C	C	C	T	C	C	T	T	C	T	C	T	C	C	T	C	T	T	T	T	T	T	T	C	C	C	C	C	C	T	T	T
F0110589265CT	1	10589265	10589265	C	C	C	C	C	C	T	C	C	C	C	T	C	C	T	C	T	C	C	C	C	C	C	C	C	C	C	C	C	T	C	C	C	C	C	C	C	C	T	C	C	T	C	C	C	C
F0110595120CT	1	10595120	10595120	C	C	C	C	C	C	T	C	C	C	C	T	C	C	T	C	T	C	C	C	C	C	C	C	C	C	C	C	C	T	C	C	C	C	C	C	C	C	T	C	C	T	C	C	C	C
F0110597069GA	1	10597069	10597069	A	A	G	A	G	A	G	G	G	A	A	G	A	A	G	G	G	A	G	G	A	A	G	A	G	A	G	G	A	G	A	A	A	A	A	A	A	G	G	G	G	G	G	A	A	A
R0110597592GA	1	10597592	10597592	C	C	C	C	C	C	T	C	C	C	C	T	C	C	C	C	C	C	C	C	C	C	C	C	C	C	C	C	C	C	C	C	C	C	C	C	C	C	C	C	C	T	C	C	C	C
F0110604698CT	1	10604698	10604698	T	T	C	T	C	T	C	C	C	T	T	C	T	T	C	C	C	T	C	C	T	T	C	T	C	T	C	C	T	C	T	T	T	T	T	T	T	C	C	C	C	C	C	T	T	T
R0110608105TC	1	10608105	10608105	G	G	A	G	A	G	A	A	A	G	G	A	G	G	A	A	A	G	A	A	G	G	A	G	A	G	A	A	G	A	G	G	G	G	G	G	G	A	A	A	A	A	A	G	G	G
F0110644235CT	1	10644235	10644235	C	T	C	T	C	C	C	C	C	C	C	C	C	C	T	C	T	C	C	C	T	C	C	C	C	T	C	C	C	T	T	T	C	T	T	T	C	C	T	C	C	C	C	C	C	C
R0110660585GA	1	10660585	10660585	C	C	C	C	C	C	C	C	C	C	C	C	C	C	C	C	C	C	C	C	C	C	C	C	C	C	C	C	C	C	C	C	C	C	C	C	C	C	C	C	C	T	C	T	C	C
F0110715368CT	1	10715368	10715368	C	C	C	C	C	C	C	C	C	C	C	C	C	C	C	C	C	C	C	C	C	C	C	C	C	C	C	C	C	C	C	C	C	C	C	C	C	C	C	C	C	T	C	T	C	C
R0110718904AG	1	10718904	10718904	C	T	T	T	T	C	T	T	T	C	C	T	C	C	T	T	T	C	T	T	T	C	T	C	T	T	T	T	C	T	T	T	C	T	T	T	C	T	T	T	T	T	T	T	C	C
R0110747842CT	1	10747842	10747842	G	G	G	G	G	G	G	G	G	G	G	G	G	G	G	G	G	G	G	G	G	G	G	G	G	G	G	G	G	G	G	G	G	G	G	G	G	G	G	G	G	A	G	A	G	G
F0110749602TC	1	10749602	10749602	T	T	T	T	T	T	T	T	T	T	T	T	T	T	T	T	T	T	T	T	T	T	T	T	T	T	T	T	T	T	T	T	T	T	T	T	T	T	T	T	T	C	T	C	T	T
R0110752778AG	1	10752778	10752778	T	T	T	T	T	T	T	T	T	T	T	T	T	T	T	T	T	T	T	T	T	T	T	T	T	T	T	T	T	T	T	T	T	T	T	T	T	T	T	T	T	C	T	C	T	T
F0110763268TC	1	10763268	10763268	C	T	T	T	T	C	T	T	T	C	C	T	C	C	T	T	T	C	T	T	T	C	T	C	T	T	T	T	C	T	T	T	C	T	T	T	C	T	T	T	T	T	T	T	C	C
F0110800202CT	1	10800202	10800202	C	C	C	C	C	C	C	C	C	C	C	C	C	C	C	C	C	C	C	C	C	C	C	C	C	C	C	C	C	C	C	C	C	C	C	C	C	C	C	C	C	T	C	T	C	C
R0110800438AG	1	10800438	10800438	C	C	C	C	C	C	C	C	C	C	C	C	C	C	C	C	C	C	C	C	C	C	C	C	C	C	C	C	C	C	C	C	C	C	C	C	C	C	C	C	C	T	C	T	C	C
F0110801330CA	1	10801330	10801330	C	C	C	C	C	C	C	C	C	C	C	C	C	C	C	C	C	C	C	C	C	C	C	C	C	C	C	C	C	C	C	C	C	C	C	C	C	C	C	C	C	A	C	A	C	C
F0110801817TC	1	10801817	10801817	T	T	T	T	T	T	T	T	T	T	T	T	T	T	T	T	T	T	T	T	T	T	T	T	T	T	T	T	T	T	T	T	T	T	T	T	T	T	T	T	T	C	T	C	T	T
R0110820943GA	1	10820943	10820943	T	T	C	T	C	T	C	C	C	T	T	C	T	T	C	C	C	T	C	C	T	T	C	T	C	T	C	C	T	C	T	T	T	T	T	T	T	C	C	C	C	C	C	C	T	T
F0110829102GA	1	10829102	10829102	G	G	A	G	A	G	G	A	A	G	G	G	G	G	A	A	A	G	A	A	G	G	A	G	A	G	A	A	G	A	G	G	G	G	G	G	G	A	A	A	A	G	A	G	G	G
R0110829801AG	1	10829801	10829801	C	T	T	T	T	C	T	T	T	C	C	T	C	C	T	T	T	C	T	T	T	C	T	C	T	T	T	T	C	T	T	T	C	T	T	T	C	T	T	T	T	T	T	T	C	C
F0110880516GT	1	10880516	10880516	G	G	T	G	T	G	T	T	T	G	G	T	G	G	T	T	T	G	T	T	G	G	T	G	T	G	T	T	G	T	G	G	G	G	G	G	G	T	T	T	T	T	T	T	G	G
R0110894604GA	1	10894604	10894604	T	T	C	T	C	T	C	C	C	T	T	C	T	T	C	C	C	T	C	C	T	T	C	T	C	T	C	C	T	C	T	T	T	T	T	T	T	C	C	C	C	C	C	C	T	T
R0110896771GA	1	10896771	10896771	T	T	C	T	C	T	C	C	C	T	T	C	T	T	C	C	C	T	C	C	T	T	C	T	C	T	C	C	T	C	T	T	T	T	T	T	T	C	C	C	C	C	C	C	T	T
F0110900038CT	1	10900038	10900038	C	C	T	C	T	C	T	T	T	C	C	T	C	C	T	T	T	C	T	T	C	C	T	C	T	C	T	T	C	T	C	C	C	C	C	C	C	T	T	T	T	T	T	T	C	C
F0110900355CT	1	10900355	10900355	T	T	C	T	C	T	C	C	C	T	T	C	T	T	C	C	C	T	C	C	T	T	C	T	C	T	C	C	T	C	T	T	T	T	T	T	T	C	C	C	C	C	C	C	T	T
F0110902950AC	1	10902950	10902950	C	C	A	C	A	C	A	A	A	C	C	A	C	C	A	A	A	C	A	A	C	C	A	C	A	C	A	A	C	A	C	C	C	C	C	C	C	A	A	A	A	A	A	A	C	C
F0110908732CT	1	10908732	10908732	C	C	T	C	T	C	T	T	T	C	C	T	C	C	T	T	T	C	T	T	C	C	T	C	T	C	T	T	C	T	C	C	C	C	C	C	C	T	T	T	T	T	T	T	T	C
F0110908990GA	1	10908990	10908990	G	G	G	G	G	G	G	G	G	G	G	G	G	G	G	G	G	G	G	G	G	G	G	G	G	G	G	G	G	G	G	G	G	G	G	G	G	G	G	G	G	A	G	A	G	G
F0110913699GT	1	10913699	10913699	G	G	T	G	T	G	T	T	T	G	G	T	G	G	T	T	T	G	T	T	G	G	T	G	T	G	T	T	G	T	G	G	G	G	G	G	G	T	T	T	T	G	T	G	T	G
F0110930093GA	1	10930093	10930093	A	A	G	A	G	A	G	G	G	A	A	G	A	A	G	G	G	A	G	G	A	A	G	A	G	A	G	G	A	G	A	A	A	A	A	A	A	G	G	G	G	A	G	A	G	A
R0110934653GT	1	10934653	10934653	A	A	C	A	C	A	C	C	C	A	A	C	A	A	C	C	C	A	C	C	A	A	C	A	C	A	C	C	A	C	A	A	A	A	A	A	A	C	C	C	C	A	C	A	C	A
F0110946272GA	1	10946272	10946272	A	G	G	G	G	A	G	G	G	A	A	G	A	A	G	G	G	A	G	G	G	A	G	A	G	G	G	G	A	G	G	G	A	G	G	G	A	G	G	G	G	G	G	G	G	A
R0110978716GA	1	10978716	10978716	C	T	C	T	C	C	T	C	C	C	C	T	C	C	C	C	C	C	C	C	T	C	C	C	C	T	C	C	C	C	T	T	C	T	T	T	C	C	C	C	C	T	C	C	C	C
F0110982452GT	1	10982452	10982452	G	T	G	T	G	G	T	G	G	G	G	T	G	G	G	G	G	G	G	G	T	G	G	G	G	T	G	G	G	G	T	T	G	T	T	T	G	G	G	G	G	T	G	G	G	G
F0111003524CT	1	11003524	11003524	C	T	C	T	C	C	T	C	C	C	C	T	C	C	C	C	C	C	C	C	T	C	C	C	C	T	C	C	C	C	T	T	C	T	T	T	C	C	C	C	C	T	C	C	C	C
F0111004270CT	1	11004270	11004270	C	C	C	C	C	C	T	C	C	C	C	T	C	C	C	C	C	C	C	C	C	C	C	C	C	C	C	C	C	C	C	C	C	C	C	C	C	C	C	C	C	C	C	C	C	C
R0111005503CT	1	11005503	11005503	G	A	G	A	G	G	A	G	G	G	G	A	G	G	G	G	G	G	G	G	A	G	G	G	G	A	G	G	G	G	A	A	G	A	A	A	G	G	G	G	G	A	G	G	G	G
R0111008454AG	1	11008454	11008454	C	T	C	T	C	C	T	C	C	C	C	T	C	C	C	C	C	C	C	C	T	C	C	C	C	T	C	C	C	C	T	T	C	T	T	T	C	C	C	C	C	T	C	C	C	C
F0111008527GT	1	11008527	11008527	T	G	T	G	T	T	G	T	T	T	T	G	T	T	T	T	T	T	T	T	G	T	T	T	T	G	T	T	T	T	G	G	T	G	G	G	T	T	T	T	T	G	T	T	T	T
F0111010204CT	1	11010204	11010204	C	C	C	C	C	C	T	C	C	C	C	T	C	C	C	C	C	C	C	C	C	C	C	C	C	C	C	C	C	C	C	C	C	C	C	C	C	C	C	C	C	C	C	C	C	C
R0111026014GA	1	11026014	11026014	T	C	C	C	C	T	C	C	C	T	T	C	T	T	C	C	C	T	C	C	C	T	C	T	C	C	C	C	T	C	C	C	T	C	C	C	T	C	C	C	C	C	C	C	C	T
F0111061165TC	1	11061165	11061165	T	T	T	T	T	T	C	T	T	T	T	C	T	T	T	T	T	T	T	T	T	T	T	T	T	T	T	T	T	T	T	T	T	T	T	T	T	T	T	T	T	T	T	T	T	T
F0111062957GA	1	11062957	11062957	G	G	G	G	G	G	A	G	G	G	G	A	G	G	G	G	G	G	G	G	G	G	G	G	G	G	G	G	G	G	G	G	G	G	G	G	G	G	G	G	G	G	G	G	G	G
F0111077542AG	1	11077542	11077542	A	A	A	A	A	A	G	A	A	A	A	G	A	A	A	A	A	A	A	A	A	A	A	A	A	A	A	A	A	A	A	A	A	A	A	A	A	A	A	A	A	A	A	A	A	A
R0111077785GA	1	11077785	11077785	C	C	C	C	C	C	T	C	C	C	C	T	C	C	C	C	C	C	C	C	C	C	C	C	C	C	C	C	C	C	C	C	C	C	C	C	C	C	C	C	C	C	C	C	C	C
R0111078234TC	1	11078234	11078234	A	A	A	A	A	A	G	A	A	A	A	G	A	A	A	A	A	A	A	A	A	A	A	A	A	A	A	A	A	A	A	A	A	A	A	A	A	A	A	A	A	A	A	A	A	A
R0111110262CT	1	11110262	11110262	G	A	G	A	G	G	G	G	G	G	G	G	G	G	G	G	G	G	G	G	A	G	G	G	G	A	G	G	G	G	A	A	G	A	A	A	G	G	G	G	G	A	G	G	G	G
R0111114674TC	1	11114674	11114674	A	G	A	G	A	A	G	A	A	A	A	G	A	A	A	A	A	A	A	A	G	A	A	A	A	G	A	A	A	A	G	G	A	G	G	G	A	A	A	A	A	G	A	A	A	A
R0111115955GA	1	11115955	11115955	C	T	C	T	C	C	C	C	C	C	C	C	C	C	C	C	C	C	C	C	T	C	C	C	C	T	C	C	C	C	T	T	C	T	T	T	C	C	C	C	C	T	C	C	C	C
F0111133713CA	1	11133713	11133713	C	C	C	C	C	C	C	C	C	C	C	C	C	C	C	C	C	C	C	C	C	C	C	C	C	C	C	C	C	C	C	C	C	C	C	C	C	C	C	C	C	C	C	A	C	C
R0111140458CT	1	11140458	11140458	G	G	G	G	G	G	A	G	G	G	G	A	G	G	G	G	G	G	G	G	G	G	G	G	G	G	G	G	G	G	G	G	G	G	G	G	G	G	G	G	G	G	G	G	G	G
R0111140536TC	1	11140536	11140536	A	A	A	A	A	A	A	A	A	A	A	A	A	A	A	A	A	A	A	A	A	A	A	A	A	A	A	A	A	A	A	A	A	A	A	A	A	A	A	A	A	A	A	G	A	A
R0111165245AG	1	11165245	11165245	T	T	T	T	T	T	C	T	T	T	T	C	T	T	T	T	T	T	T	T	T	T	T	T	T	T	T	T	T	T	T	T	T	T	T	T	T	T	T	T	T	T	T	T	T	T
R0111185722CA	1	11185722	11185722	T	T	T	T	T	T	G	T	T	T	T	G	T	T	T	T	T	T	T	T	T	T	T	T	T	T	T	T	T	T	T	T	T	T	T	T	T	T	T	T	T	T	T	T	T	T
F0111187018CT	1	11187018	11187018	T	C	C	C	C	T	C	C	C	T	T	C	T	T	C	C	C	T	C	C	C	T	C	T	C	C	C	C	T	C	C	C	T	C	C	C	T	C	C	C	C	C	C	C	C	T
F0111198022TG	1	11198022	11198022	T	T	T	T	T	T	G	T	T	T	T	G	T	T	T	T	T	T	T	T	T	T	T	T	T	T	T	T	T	T	T	T	T	T	T	T	T	T	T	T	T	T	T	T	T	T
F0111198301AC	1	11198301	11198301	A	A	A	A	A	A	C	A	A	A	A	C	A	A	A	A	A	A	A	A	A	A	A	A	A	A	A	A	A	A	A	A	A	A	A	A	A	A	A	A	A	A	A	A	A	A
F0111207687GA	1	11207687	11207687	G	G	G	G	G	G	A	G	G	G	G	A	G	G	G	G	G	G	G	G	G	G	G	G	G	G	G	G	G	G	G	G	G	G	G	G	G	G	G	G	G	G	G	G	G	G
F0111210352CT	1	11210352	11210352	C	T	T	T	T	C	C	T	T	C	C	C	C	C	T	T	T	C	T	T	T	C	T	C	T	T	T	T	C	T	T	T	C	T	T	T	C	T	T	T	T	T	T	T	T	C
R0111213056TG	1	11213056	11213056	A	A	A	A	A	A	C	A	A	A	A	C	A	A	A	A	A	A	A	A	A	A	A	A	A	A	A	A	A	A	A	A	A	A	A	A	A	A	A	A	A	A	A	A	A	A
R0111220217CT	1	11220217	11220217	G	G	G	G	G	G	A	G	G	G	G	A	G	G	G	G	G	G	G	G	G	G	G	G	G	G	G	G	G	G	G	G	G	G	G	G	G	G	G	G	G	G	G	G	G	G
R0111274018CT	1	11274018	11274018	G	G	G	G	G	G	A	G	G	G	G	A	G	G	G	G	G	G	G	G	G	G	G	G	G	G	G	G	G	G	G	G	G	G	G	G	G	G	G	G	G	G	G	G	G	G
R0111274257TC	1	11274257	11274257	A	A	A	A	A	A	G	A	A	A	A	G	A	A	A	A	A	A	A	A	A	A	A	A	A	A	A	A	A	A	A	A	A	A	A	A	A	A	A	A	A	A	A	A	A	A
R0111282368GT	1	11282368	11282368	A	C	C	C	C	A	C	C	C	A	A	C	A	A	C	C	C	A	C	C	C	A	C	A	C	C	C	C	A	C	C	C	A	C	C	C	A	C	C	C	C	C	C	C	C	A
F0111321000CT	1	11321000	11321000	C	C	C	C	C	C	T	C	C	C	C	T	C	C	C	C	C	C	C	C	C	C	C	C	C	C	C	C	C	C	C	C	C	C	C	C	C	C	C	C	C	C	C	C	C	C
R0111321342CA	1	11321342	11321342	G	G	G	G	G	G	T	G	G	G	G	T	G	G	G	G	G	G	G	G	G	G	G	G	G	G	G	G	G	G	G	G	G	G	G	G	G	G	G	G	G	G	G	G	G	G
R0111362384CT	1	11362384	11362384	G	G	G	G	G	G	A	G	G	G	G	A	G	G	G	G	G	G	G	G	G	G	G	G	G	G	G	G	G	G	G	G	G	G	G	G	G	G	G	G	G	G	G	G	G	G
R0111370811GA	1	11370811	11370811	T	C	C	C	C	T	C	C	C	T	T	C	T	T	C	C	C	T	C	C	C	T	C	T	C	C	C	C	T	C	C	C	T	C	C	C	T	C	C	C	C	C	C	C	C	T
R0111373094AC	1	11373094	11373094	G	G	G	G	G	G	T	G	G	G	G	T	G	G	G	G	G	G	G	G	G	G	G	G	G	G	G	G	G	G	G	G	G	G	G	G	G	G	G	G	G	G	G	G	G	G
F0111375696GA	1	11375696	11375696	G	G	G	G	G	G	A	G	G	G	G	A	G	G	G	G	G	G	G	G	G	G	G	G	G	G	G	G	G	G	G	G	G	G	G	G	G	G	G	G	G	G	G	G	G	G
R0111377060GA	1	11377060	11377060	C	T	T	T	T	C	C	T	T	C	C	C	C	C	C	T	T	C	T	T	T	C	T	C	T	T	T	T	C	T	T	T	C	T	T	T	C	T	T	T	T	T	T	T	T	C
R0111377338TG	1	11377338	11377338	C	A	A	A	A	C	A	A	A	C	C	A	C	C	A	A	A	C	A	A	A	C	A	C	A	A	A	A	C	A	A	A	C	A	A	A	C	A	A	A	A	A	A	A	A	C
F0111418625GT	1	11418625	11418625	G	G	G	G	G	G	T	G	G	G	G	T	G	G	T	G	G	G	G	G	G	G	G	G	G	G	G	G	G	G	G	G	G	G	G	G	G	G	G	G	G	G	G	G	G	G
R0111435545TG	1	11435545	11435545	A	C	C	C	C	A	A	C	C	A	A	A	A	A	A	C	C	A	C	C	C	A	C	A	C	C	C	C	A	C	C	C	A	C	C	C	A	C	C	C	C	C	C	C	C	A
R0111436751GA	1	11436751	11436751	T	C	C	C	C	T	C	C	C	T	T	C	T	T	C	C	C	T	C	C	C	T	C	T	C	C	C	C	T	C	C	C	T	C	C	C	T	C	C	C	C	C	C	C	C	T
R0111452144TG	1	11452144	11452144	A	A	A	A	A	A	C	A	A	A	A	C	A	A	A	A	A	A	A	A	A	A	A	A	A	A	A	A	A	A	A	A	A	A	A	A	A	A	A	A	A	A	A	A	A	A
F0111457944CA	1	11457944	11457944	C	C	C	C	C	C	A	C	C	C	C	A	C	C	C	C	C	C	C	C	C	C	C	C	C	C	C	C	C	C	C	C	C	C	C	C	C	C	C	C	C	C	C	C	C	C
F0111461701CT	1	11461701	11461701	C	C	T	C	T	C	C	T	T	C	C	C	C	C	C	T	T	C	T	T	C	C	T	C	T	C	T	T	C	T	C	C	C	C	C	C	C	T	T	T	T	C	T	T	T	C
R0111461870GA	1	11461870	11461870	C	T	C	T	C	T	T	C	C	T	T	T	T	T	C	C	C	T	C	C	T	T	C	T	C	T	C	C	T	C	T	T	T	T	T	T	T	C	C	C	C	T	C	C	C	T
R0111463353CT	1	11463353	11463353	A	G	G	G	G	A	G	G	G	A	A	G	A	A	A	G	G	A	G	G	G	A	G	A	G	G	G	G	A	G	G	G	A	G	G	G	A	G	G	G	G	G	G	G	G	A
R0111465342TC	1	11465342	11465342	A	A	A	A	A	A	A	A	A	A	A	A	A	A	G	A	A	A	A	A	A	A	A	A	A	A	A	A	A	A	A	A	A	A	A	A	A	A	A	A	A	A	A	A	A	A
F0111473050AG	1	11473050	11473050	A	A	A	A	A	A	A	A	A	A	A	A	A	A	G	A	A	A	A	A	A	A	A	A	A	A	A	A	A	A	A	A	A	A	A	A	A	A	A	A	A	A	A	A	A	A
R0111473051GA	1	11473051	11473051	C	C	T	C	T	C	C	T	T	C	C	C	C	C	C	T	T	C	T	T	C	C	T	C	T	C	T	T	C	T	C	C	C	C	C	C	C	T	T	T	T	C	T	T	T	C
F0111473159CT	1	11473159	11473159	C	T	C	T	C	T	T	C	C	T	T	T	T	T	C	C	C	T	C	C	T	T	C	T	C	T	C	C	T	C	T	T	T	T	T	T	T	C	C	C	C	T	C	C	C	T
R0111501133TC	1	11501133	11501133	A	A	A	A	A	A	A	A	A	A	A	A	A	A	G	A	A	A	A	A	A	A	A	A	A	A	A	A	A	A	A	A	A	A	A	A	A	A	A	A	A	A	A	A	A	A
R0111504147CT	1	11504147	11504147	A	G	G	G	G	A	G	G	G	A	A	G	A	A	G	G	G	A	G	G	G	A	G	A	G	G	G	G	A	G	G	G	A	G	G	G	A	G	G	G	G	G	G	G	G	A
R0111512649CA	1	11512649	11512649	G	G	G	G	G	G	T	G	G	G	G	T	G	G	G	G	G	G	G	G	G	G	G	G	G	G	G	G	G	G	G	G	G	G	G	G	G	G	G	G	G	G	G	G	G	G
F0111514415CT	1	11514415	11514415	C	T	C	T	C	T	T	C	C	T	T	T	T	T	C	C	C	T	C	C	T	T	C	T	C	T	C	C	T	C	T	T	T	T	T	T	T	C	C	C	C	T	C	C	C	T
R0111514768GT	1	11514768	11514768	A	C	A	C	A	C	C	A	A	C	C	C	C	C	C	A	A	C	A	A	C	C	A	A	A	C	A	A	C	A	C	C	C	C	C	C	C	A	A	A	A	C	A	A	A	C
R0111516866TC	1	11516866	11516866	A	G	A	G	A	G	G	A	A	G	G	G	G	G	A	A	A	G	A	A	G	G	A	A	A	G	A	A	G	A	G	G	G	G	G	G	G	A	A	A	A	G	A	A	A	G
R0111576600CT	1	11576600	11576600	G	A	G	A	G	G	A	G	G	G	G	A	G	G	G	G	G	G	G	G	A	G	G	G	G	A	G	G	G	G	A	A	G	A	A	A	G	G	G	G	G	A	G	A	G	G
F0111577501AC	1	11577501	11577501	C	A	C	A	C	C	A	C	C	C	C	A	C	C	A	C	C	C	C	C	A	C	C	C	C	A	C	C	C	C	A	A	C	A	A	A	C	C	C	C	C	A	C	A	C	C
F0111592454GA	1	11592454	11592454	G	G	G	G	G	G	A	G	G	G	G	A	G	G	G	G	G	G	G	G	G	G	G	G	G	G	G	G	G	G	G	G	G	G	G	G	G	G	G	G	G	G	G	A	G	G
R0111594434CT	1	11594434	11594434	G	A	G	A	G	G	A	G	G	G	G	A	G	G	G	G	G	G	G	G	A	G	G	G	G	A	G	G	G	G	A	A	G	A	A	A	G	G	G	G	G	A	G	A	G	G
R0111614251CT	1	11614251	11614251	G	A	G	A	G	G	A	G	G	G	G	A	G	G	G	G	G	G	G	G	A	G	G	G	G	A	G	G	G	G	A	A	G	A	A	A	G	G	G	G	G	A	G	A	G	G
F0111615244TG	1	11615244	11615244	T	G	T	G	T	T	G	T	T	T	T	G	T	T	T	T	T	T	T	T	G	T	T	T	T	G	T	T	T	T	G	G	T	G	G	G	T	T	T	T	T	G	T	G	T	T
R0111618996CT	1	11618996	11618996	A	G	G	G	G	A	G	G	G	A	A	G	A	A	G	G	G	A	G	G	G	A	G	G	G	G	G	G	A	G	G	G	A	G	G	G	A	G	G	G	G	G	G	G	G	A
F0111629497CA	1	11629497	11629497	C	C	A	C	A	C	C	A	A	C	C	C	C	C	C	A	C	C	A	A	C	C	A	A	A	C	A	A	C	C	C	C	C	C	C	C	C	A	C	A	A	C	A	C	A	C
F0111631934CT	1	11631934	11631934	C	T	T	T	T	C	C	T	T	C	C	C	C	C	C	T	C	C	T	T	T	C	T	T	T	T	T	T	C	C	T	T	C	T	T	T	C	T	C	T	T	T	T	C	T	C
R0111655021AG	1	11655021	11655021	T	C	C	C	C	T	T	C	C	T	T	T	T	T	T	C	T	T	C	C	C	T	C	C	C	C	C	C	T	T	C	C	T	C	C	C	T	C	T	C	C	C	C	T	C	T
F0111655121GA	1	11655121	11655121	G	G	A	G	A	G	G	A	A	G	G	G	G	G	G	A	G	G	A	A	G	G	A	A	A	G	A	A	G	G	G	G	G	G	G	G	G	A	G	A	A	G	A	G	A	G
R0111660229GT	1	11660229	11660229	A	C	C	C	C	A	C	C	C	A	A	C	A	A	A	C	A	A	C	C	C	A	C	C	C	C	C	C	A	A	C	C	A	C	C	C	A	C	A	C	C	C	C	C	C	A
F0111677015AG	1	11677015	11677015	A	G	A	G	A	A	A	A	A	A	A	A	A	A	A	A	A	A	A	A	G	A	A	A	A	G	A	A	A	A	G	G	A	G	G	G	A	A	A	A	A	G	A	A	A	A
R0111709885CA	1	11709885	11709885	G	T	G	T	G	G	G	G	G	G	G	G	G	G	G	G	G	G	G	G	T	G	G	G	G	T	G	G	G	G	T	T	G	T	T	T	G	G	G	G	G	T	G	G	G	G
R0111737138CT	1	11737138	11737138	A	G	G	G	G	A	G	G	G	A	G	G	A	G	A	G	A	A	G	G	G	A	G	G	G	G	G	G	A	A	G	G	A	G	G	G	A	G	A	G	G	G	G	G	G	A
F0111737225AG	1	11737225	11737225	A	G	A	G	A	A	A	A	A	A	G	A	A	G	A	A	A	A	A	A	G	A	A	A	A	G	A	A	A	A	G	G	A	G	G	G	A	A	A	A	A	G	A	A	A	A
R0111744954CA	1	11744954	11744954	G	G	T	G	T	G	T	T	T	G	G	T	G	G	G	T	T	G	T	T	G	G	T	T	T	G	T	T	G	T	G	G	G	G	G	G	G	T	T	T	T	G	T	T	T	G
F0111745127AG	1	11745127	11745127	G	A	A	A	A	G	A	A	A	G	A	A	G	A	A	A	A	G	A	A	A	G	A	A	A	A	A	A	G	A	A	A	G	A	A	A	G	A	A	A	A	A	A	A	A	G
F0111753177GA	1	11753177	11753177	G	A	G	A	G	G	G	G	G	G	A	G	G	A	G	G	G	G	G	G	A	G	G	G	G	A	G	G	G	G	A	A	G	A	A	A	G	G	G	G	G	A	G	G	G	G
F0111756836GA	1	11756836	11756836	G	G	A	G	A	G	A	A	A	G	A	A	G	A	G	A	G	G	A	A	G	G	A	A	A	G	A	A	G	G	G	G	G	G	G	G	G	A	G	A	A	G	A	G	A	G
F0111756875GA	1	11756875	11756875	G	G	A	G	A	G	A	A	A	G	A	A	G	A	G	A	G	G	A	A	G	G	A	A	A	G	A	A	G	G	G	G	G	G	G	G	G	A	G	A	A	G	A	G	A	G
R0111758541AG	1	11758541	11758541	T	T	T	T	T	T	C	T	T	T	T	C	T	T	T	T	T	T	T	T	T	T	T	T	T	T	T	T	T	T	T	T	T	T	T	T	T	T	T	T	T	T	T	T	T	T
R0111773239GA	1	11773239	11773239	T	C	C	C	C	T	C	C	C	T	C	C	T	C	T	C	T	T	C	C	C	T	C	C	C	C	C	C	T	T	C	C	T	C	C	C	T	C	T	C	C	C	C	C	C	T
R0111774241GA	1	11774241	11774241	C	C	C	C	C	C	T	C	C	C	C	T	C	C	C	C	C	C	C	C	C	C	C	C	C	C	C	C	C	C	C	C	C	C	C	C	C	C	C	C	C	C	C	C	C	C
R0111795849AG	1	11795849	11795849	T	T	T	T	T	T	T	T	T	T	C	T	T	C	T	T	T	T	T	T	T	T	T	T	T	T	T	T	T	T	T	T	T	T	T	T	T	T	T	T	T	T	T	T	T	T
F0111799698TC	1	11799698	11799698	T	C	T	C	T	T	T	T	T	T	T	T	T	T	T	T	T	T	T	T	C	T	T	T	T	C	T	T	T	T	C	C	T	C	C	C	T	T	T	T	T	C	T	T	T	T
F0111800496GA	1	11800496	11800496	G	G	G	G	G	G	G	G	G	G	A	G	G	A	G	G	G	G	G	G	G	G	G	G	G	G	G	G	G	G	G	G	G	G	G	G	G	G	G	G	G	G	G	G	G	G
R0111803397TG	1	11803397	11803397	A	A	A	A	A	A	A	A	A	A	C	A	A	C	A	A	A	A	A	A	A	A	A	A	A	A	A	A	A	A	A	A	A	A	A	A	A	A	A	A	A	A	A	A	A	A
R0111804962TG	1	11804962	11804962	A	C	A	C	A	A	A	A	A	A	C	A	A	C	A	A	A	A	A	A	C	A	A	A	A	C	A	A	A	A	C	C	A	C	C	C	A	A	A	A	A	C	A	A	A	A
F0111808002TC	1	11808002	11808002	T	C	T	C	T	T	T	T	T	T	T	T	T	T	T	T	T	T	T	T	C	T	T	T	T	C	T	T	T	T	C	C	T	C	C	C	T	T	T	T	T	C	T	T	T	T
F0111808273CT	1	11808273	11808273	C	T	C	T	C	C	C	C	C	C	C	C	C	C	C	C	C	C	C	C	T	C	C	C	C	T	C	C	C	C	T	T	C	T	T	T	C	C	C	C	C	T	C	C	C	C
R0111809691CT	1	11809691	11809691	G	G	G	G	G	G	G	G	G	G	A	G	G	A	G	G	G	G	G	G	G	G	G	G	G	G	G	G	G	G	G	G	G	G	G	G	G	G	G	G	G	G	G	H	G	G
R0111845953TG	1	11845953	11845953	C	C	C	C	C	C	C	C	C	C	A	C	C	A	C	C	C	C	C	C	C	C	C	C	C	C	C	C	C	C	C	C	C	C	C	C	C	C	C	C	C	C	C	C	C	C
F0111847114GT	1	11847114	11847114	G	T	G	T	G	G	G	G	G	G	T	G	G	T	G	G	G	G	G	G	T	G	G	G	G	T	G	G	G	G	T	T	G	T	T	T	G	G	G	G	G	T	G	G	G	G
R0111852264GA	1	11852264	11852264	T	C	C	C	C	T	C	C	C	T	C	C	T	C	C	C	C	T	C	C	C	T	C	C	C	C	C	C	T	C	C	C	T	C	C	C	T	C	C	C	C	C	C	C	C	T
R0111857280GA	1	11857280	11857280	C	T	C	T	C	C	C	C	C	C	C	C	C	C	C	C	C	C	C	C	T	C	C	C	C	T	C	C	C	C	T	T	C	T	T	T	C	C	C	C	C	T	C	C	C	C
R0111896072GA	1	11896072	11896072	C	T	C	T	C	C	C	C	C	C	C	C	C	C	C	C	C	C	C	C	T	C	C	C	C	T	C	C	C	C	T	T	C	T	T	T	C	C	C	C	C	T	C	C	C	C
R0111896280CT	1	11896280	11896280	G	A	G	A	G	G	G	G	G	G	G	G	G	G	G	G	G	G	G	G	A	G	G	G	G	A	G	G	G	G	A	A	G	A	A	A	G	G	G	G	G	A	G	G	G	G
F0111907788AT	1	11907788	11907788	A	A	T	A	T	A	T	T	T	A	A	T	A	A	T	T	T	A	T	T	A	A	T	T	T	A	T	T	A	T	A	A	A	A	A	A	A	T	T	T	T	A	T	T	T	A
F0111913553AG	1	11913553	11913553	G	A	A	A	A	G	A	A	A	G	A	A	G	A	A	A	A	G	A	A	A	G	A	A	A	A	A	A	G	A	A	A	G	A	A	A	G	A	A	A	A	A	A	A	A	H
F0111940742GA	1	11940742	11940742	G	G	G	G	G	G	G	G	G	G	A	G	G	A	G	G	G	G	G	G	G	G	G	G	G	G	G	G	G	G	G	G	G	G	G	G	G	G	G	G	G	G	G	G	G	G
R0111960209CA	1	11960209	11960209	G	G	G	G	G	G	G	G	G	G	T	G	G	T	G	G	G	G	G	G	G	G	G	G	G	G	G	G	G	G	G	G	G	G	G	G	G	G	G	G	G	G	G	G	G	G
R0111972939TC	1	11972939	11972939	A	G	A	G	A	A	A	A	A	A	G	A	A	G	A	A	A	A	A	A	G	A	A	A	A	G	A	A	A	A	G	G	A	G	G	G	A	A	A	A	A	G	A	A	A	A
R0111976969CT	1	11976969	11976969	G	G	G	G	G	G	G	G	G	G	A	G	G	A	G	G	G	G	G	G	G	G	G	G	G	G	G	G	G	G	G	G	G	G	G	G	G	G	G	G	G	G	G	G	G	G
R0111981613AC	1	11981613	11981613	T	G	T	G	T	T	T	T	T	T	T	T	T	T	T	T	T	T	T	T	G	T	T	T	T	G	T	T	T	T	G	G	T	G	G	G	T	T	T	T	T	G	T	T	T	T
R0111981861AC	1	11981861	11981861	T	G	T	G	T	T	T	T	T	T	T	T	T	T	T	T	T	T	T	T	G	T	T	T	T	G	T	T	T	T	G	G	T	G	G	G	T	T	T	T	T	G	T	T	T	T
F0111988414AG	1	11988414	11988414	A	A	A	A	A	A	A	A	A	A	G	A	A	G	A	A	A	A	A	A	A	A	A	A	A	A	A	A	A	A	A	A	A	A	A	A	A	A	A	A	A	A	A	A	A	A
R0112029626CT	1	12029626	12029626	A	A	A	A	A	A	A	A	A	A	G	A	A	G	A	A	A	A	A	A	A	A	A	A	A	A	A	A	A	A	A	A	A	A	A	A	A	A	A	A	A	A	A	A	A	A
F0112070356GT	1	12070356	12070356	G	T	G	T	G	G	G	G	G	G	T	G	G	T	G	G	G	G	G	G	T	G	G	G	G	T	G	G	G	G	T	T	G	T	T	T	G	G	G	G	G	T	G	G	G	G
R0112082923TC	1	12082923	12082923	A	G	A	G	A	A	A	A	A	A	A	A	A	A	A	A	A	A	A	A	G	A	A	A	A	G	A	A	A	A	G	G	A	G	G	G	A	A	A	A	A	G	A	A	A	A
R0112092628AG	1	12092628	12092628	T	C	T	C	T	T	T	T	T	C	C	T	T	C	T	T	T	T	T	T	C	T	T	T	T	C	T	T	T	T	C	C	T	C	C	C	T	T	T	T	T	C	T	T	T	C
R0112093698TC	1	12093698	12093698	A	A	A	A	A	A	A	A	A	G	G	A	A	G	A	A	A	A	A	A	A	A	A	A	A	A	A	A	A	A	A	A	A	A	A	A	A	A	A	A	A	A	A	A	A	G
F0112107934TG	1	12107934	12107934	T	T	T	T	T	T	T	T	T	G	G	T	T	G	T	T	T	T	T	T	T	T	T	T	T	T	T	T	T	T	T	T	T	T	T	T	T	T	T	T	T	T	T	T	T	G
F0112109844AG	1	12109844	12109844	G	A	A	A	A	G	A	A	A	A	A	A	G	A	A	A	A	G	A	A	A	G	A	A	A	A	A	A	G	A	A	A	G	A	A	A	G	A	A	A	A	A	A	A	A	A
F0112146607GA	1	12146607	12146607	A	A	A	A	A	A	A	A	A	G	G	A	A	G	G	A	A	A	A	A	A	A	A	A	A	A	A	A	A	A	A	A	A	A	A	A	A	A	A	A	A	G	A	A	A	G
R0112153984GA	1	12153984	12153984	C	C	C	C	C	C	C	C	C	T	T	C	C	T	C	C	C	C	C	C	C	C	C	C	C	C	C	C	C	C	C	C	C	C	C	C	C	C	C	C	C	T	C	T	C	T
R0112158851GA	1	12158851	12158851	C	C	C	C	C	C	C	C	C	T	T	C	C	T	T	C	C	C	C	C	C	C	C	C	C	C	C	C	C	C	C	C	C	C	C	C	C	C	C	C	C	T	C	C	C	T
R0112160564TC	1	12160564	12160564	A	A	A	A	A	A	A	A	A	G	G	A	A	G	A	A	A	A	A	A	A	A	A	A	A	A	A	A	A	A	A	A	A	A	A	A	A	A	A	A	A	G	A	A	A	G
R0112160723TC	1	12160723	12160723	A	A	A	A	A	A	A	A	A	G	G	A	A	G	A	A	A	A	A	A	A	A	A	A	A	A	A	A	A	A	A	A	A	A	A	A	A	A	A	A	A	G	A	A	A	G
F0112161310TC	1	12161310	12161310	T	T	T	T	T	T	T	T	T	C	C	T	T	C	C	T	T	T	T	T	T	T	T	T	T	T	T	T	T	T	T	T	T	T	T	T	T	T	T	T	T	C	T	C	T	C
R0112183896CT	1	12183896	12183896	G	G	G	G	G	G	G	G	G	G	G	G	G	G	G	G	G	G	G	G	G	G	G	G	G	G	G	G	G	G	G	G	G	G	G	G	G	G	G	G	G	G	G	A	G	G
F0112187274CT	1	12187274	12187274	C	C	C	C	C	C	C	C	C	T	T	C	C	T	C	C	C	C	C	C	C	C	C	C	C	C	C	C	C	C	C	C	C	C	C	C	C	C	C	C	C	T	C	C	C	T
R0112187399TC	1	12187399	12187399	A	A	A	A	A	A	A	A	A	G	G	A	A	G	A	A	A	A	A	A	A	A	A	A	A	A	A	A	A	A	A	A	A	A	A	A	A	A	A	A	A	G	A	A	A	G
R0112187638TC	1	12187638	12187638	A	A	A	A	A	A	A	A	A	G	G	A	A	G	A	A	A	A	A	A	A	A	A	A	A	A	A	A	A	A	A	A	A	A	A	A	A	A	A	A	A	G	A	A	A	G
F0112187823TC	1	12187823	12187823	T	T	T	T	T	T	T	T	T	C	C	T	T	C	T	T	T	T	T	T	T	T	T	T	T	T	T	T	T	T	T	T	T	T	T	T	T	T	T	T	T	C	T	T	T	C
F0112192163AC	1	12192163	12192163	A	A	A	A	A	A	A	A	A	C	H	A	A	H	C	A	A	A	A	A	A	A	A	A	A	A	A	A	A	A	A	A	A	A	A	A	A	A	A	A	A	C	A	C	A	C
R0112200822CT	1	12200822	12200822	G	G	G	G	G	G	G	G	G	A	A	G	G	A	G	G	G	G	G	G	G	G	G	G	G	G	G	G	G	G	G	G	G	G	G	G	G	G	G	G	G	A	G	G	G	A
F0112203638TC	1	12203638	12203638	T	T	T	T	T	T	T	T	T	C	T	T	T	T	C	T	T	T	T	T	T	T	T	T	T	T	T	T	T	T	T	T	T	T	T	T	T	T	T	T	T	C	T	C	T	C
R0112203660AG	1	12203660	12203660	T	T	T	T	T	T	T	T	T	C	T	T	T	T	C	T	T	T	T	T	T	T	T	T	T	T	T	T	T	T	T	T	T	T	T	T	T	T	T	T	T	C	T	C	T	C
F0112205705CT	1	12205705	12205705	C	C	C	C	C	C	C	C	C	T	C	C	C	C	C	C	C	C	C	C	C	C	C	C	C	C	C	C	C	C	C	C	C	C	C	C	C	C	C	C	C	T	C	C	C	T
F0112205795TC	1	12205795	12205795	T	T	T	T	T	T	T	T	T	C	T	T	T	T	T	T	T	T	T	T	T	T	T	T	T	T	T	T	T	T	T	T	T	T	T	T	T	T	T	T	T	C	T	T	T	C
R0112213347GA	1	12213347	12213347	C	C	C	C	C	C	C	C	C	C	C	C	C	C	T	C	C	C	C	C	C	C	C	C	C	C	C	C	C	C	C	C	C	C	C	C	C	C	C	C	C	C	C	T	C	C
F0112224831TC	1	12224831	12224831	T	T	T	T	T	C	C	T	T	T	C	C	C	C	T	T	T	C	T	T	T	C	T	T	T	T	T	T	C	T	T	T	C	T	T	T	C	T	T	T	T	T	T	T	T	T
F0112231582GA	1	12231582	12231582	G	G	G	G	G	G	G	G	G	G	G	G	G	G	A	G	G	G	G	G	G	G	G	G	G	G	G	G	G	G	G	G	G	G	G	G	G	G	G	G	G	G	G	A	G	G
F0112232952GA	1	12232952	12232952	G	G	G	G	G	G	G	G	G	A	G	G	G	G	G	G	G	G	G	G	G	G	G	G	G	G	G	G	G	G	G	G	G	G	G	G	G	G	G	G	G	A	G	G	G	A
R0112273199CT	1	12273199	12273199	G	G	G	G	G	G	G	G	G	A	G	G	G	G	G	G	G	G	G	G	G	G	G	G	G	G	G	G	G	G	G	G	G	G	G	G	G	G	G	G	G	A	G	G	G	A
R0112299494CA	1	12299494	12299494	G	G	G	G	G	G	T	G	G	G	T	T	G	T	T	G	G	G	G	G	G	G	G	G	G	G	G	G	G	G	G	G	G	G	G	G	G	G	G	G	G	G	G	T	G	G
R0112301531CT	1	12301531	12301531	G	G	G	G	G	G	G	G	G	A	G	G	G	G	G	G	A	G	G	G	G	G	G	G	G	G	G	G	G	A	G	G	G	G	G	G	G	G	A	G	G	A	G	G	G	A
F0112333595AG	1	12333595	12333595	A	A	A	A	A	A	G	A	A	G	G	G	A	G	A	A	G	A	A	A	A	A	A	A	A	A	A	A	A	G	A	A	A	A	A	A	A	A	G	A	A	G	A	G	A	G
R0112349107AG	1	12349107	12349107	T	T	T	T	T	T	C	T	T	T	C	C	T	C	T	T	T	T	T	T	T	T	T	T	T	T	T	T	T	T	T	T	T	T	T	T	T	T	T	T	T	T	T	C	T	T
F0112359387GA	1	12359387	12359387	G	G	G	G	G	G	G	G	G	A	G	G	G	G	G	G	G	G	G	G	G	G	G	G	G	G	G	G	G	G	G	G	G	G	G	G	G	G	G	G	G	A	G	G	G	A
R0112369699TA	1	12369699	12369699	T	A	T	A	T	T	A	T	T	T	A	A	T	A	A	T	T	T	T	T	A	T	T	T	T	A	T	T	T	T	A	A	T	A	A	A	T	T	T	T	T	T	T	A	T	T
R0112410727TC	1	12410727	12410727	A	A	A	A	A	A	A	A	A	G	A	A	A	A	A	A	G	A	A	A	A	A	A	A	A	A	A	A	A	G	A	A	A	A	A	A	A	A	G	A	A	G	A	A	A	G
F0112411402GA	1	12411402	12411402	G	G	G	G	G	G	G	G	G	A	G	G	G	G	G	G	A	G	G	G	G	G	G	G	G	G	G	G	G	A	G	G	G	G	G	G	G	G	A	G	G	A	G	G	G	A
F0112415878CA	1	12415878	12415878	C	C	C	C	C	C	C	C	C	A	C	C	C	C	C	C	C	C	C	C	C	C	C	C	C	C	C	C	C	C	C	C	C	C	C	C	C	C	C	C	C	A	C	C	C	A
R0112497535CA	1	12497535	12497535	T	G	T	G	T	T	G	T	T	T	G	G	T	G	G	T	T	T	T	T	G	T	T	T	T	G	T	T	T	T	G	G	T	G	G	G	T	T	T	T	T	T	T	G	T	T
F0112509761TG	1	12509761	12509761	G	T	G	T	G	G	T	G	G	G	T	T	G	T	G	G	T	G	G	G	T	G	G	G	G	T	G	G	G	T	T	T	G	T	T	T	G	G	T	G	G	G	G	T	G	G
F0112510100GA	1	12510100	12510100	A	G	A	G	A	A	G	A	A	A	G	G	A	G	A	A	G	A	A	A	G	A	A	A	A	G	A	A	A	G	G	G	A	G	G	G	A	A	G	A	A	A	A	G	A	A
F0112573150CT	1	12573150	12573150	C	C	C	C	C	C	T	C	C	T	T	T	C	T	C	C	C	C	C	C	C	C	C	C	C	C	C	C	C	C	C	C	C	C	C	C	C	C	C	C	C	T	C	T	C	T
F0112591729TG	1	12591729	12591729	T	T	T	T	T	T	T	T	T	G	T	T	T	T	G	T	T	T	T	T	T	T	T	T	T	T	T	T	T	T	T	T	T	T	T	T	T	T	T	T	T	G	T	T	T	G
F0112592014GA	1	12592014	12592014	A	G	A	G	A	A	G	A	A	G	G	G	A	G	G	A	A	A	A	A	G	A	A	A	A	G	A	A	A	A	G	G	A	G	G	G	A	A	A	A	A	G	A	G	A	G
R0112592281AG	1	12592281	12592281	T	T	T	T	T	T	T	T	T	C	T	T	T	T	C	T	T	T	T	T	T	T	T	T	T	T	T	T	T	T	T	T	T	T	T	T	T	T	T	T	T	C	T	T	T	C
R0112592308AG	1	12592308	12592308	C	T	C	T	C	C	T	C	C	T	T	T	C	T	T	C	C	C	C	C	T	C	C	C	C	T	C	C	C	C	T	T	C	T	T	T	C	C	C	C	C	T	C	T	C	T
F0112645964TG	1	12645964	12645964	G	T	G	T	G	G	T	G	G	T	T	T	G	T	G	G	T	G	G	G	T	G	G	G	G	T	G	G	G	T	T	T	G	T	T	T	G	G	T	G	G	T	G	T	G	T
R0112647750GT	1	12647750	12647750	A	C	A	C	A	A	C	A	A	A	C	C	A	C	A	A	C	A	A	A	C	A	A	A	A	C	A	A	A	C	C	C	A	C	C	C	A	A	C	A	A	A	A	C	A	A
R0112665658GA	1	12665658	12665658	T	C	T	C	T	T	C	T	T	C	C	C	T	C	T	T	C	T	T	T	C	T	T	T	T	C	T	T	T	C	C	C	T	C	C	C	T	T	C	T	T	C	T	C	T	C
F0112666851AT	1	12666851	12666851	A	T	A	T	A	A	T	A	A	A	T	T	A	T	A	A	T	A	A	A	T	A	A	A	A	T	A	A	A	T	T	T	A	T	T	T	A	A	T	A	A	A	A	T	A	A
R0112669657GT	1	12669657	12669657	A	C	A	C	A	A	C	A	A	C	C	C	A	C	C	A	C	A	A	A	C	A	A	A	A	C	A	A	A	C	C	C	A	C	C	C	A	A	C	A	A	C	A	C	A	C
F0112672996CT	1	12672996	12672996	C	C	C	C	C	C	C	C	C	T	C	C	C	C	C	C	C	C	C	C	C	C	C	C	C	C	C	C	C	C	C	C	C	C	C	C	C	C	C	C	C	T	C	C	C	T
F0112673808TC	1	12673808	12673808	C	T	C	T	C	C	T	C	C	C	T	T	C	T	C	C	T	C	C	C	T	C	C	C	C	T	C	C	C	T	T	T	C	T	T	T	C	C	T	C	C	C	C	T	C	C
F0112732628GA	1	12732628	12732628	A	A	A	A	A	A	A	A	A	G	A	A	A	A	A	A	A	A	A	A	A	A	A	A	A	A	A	A	A	A	A	A	A	A	A	A	A	A	A	A	A	G	A	A	A	G
R0112734284TG	1	12734284	12734284	A	A	A	A	A	A	A	A	A	A	A	A	A	A	A	A	C	A	A	A	A	A	A	A	A	A	A	A	A	C	A	A	A	A	A	A	A	A	C	A	A	A	A	A	A	A
F0112734421AG	1	12734421	12734421	G	A	G	A	G	G	A	G	G	G	A	A	G	A	A	G	G	G	G	G	A	G	G	G	G	A	G	G	G	G	A	A	G	A	A	A	G	G	G	G	G	G	G	A	G	G
R0112740612TG	1	12740612	12740612	A	A	A	A	A	A	A	A	A	C	A	A	A	A	A	A	A	A	A	A	A	A	A	A	A	A	A	A	A	A	A	A	A	A	A	A	A	A	A	A	A	C	A	A	A	C
R0112741185GA	1	12741185	12741185	T	C	T	C	T	T	C	T	T	C	C	C	T	C	C	T	C	T	T	T	C	T	T	T	T	C	T	T	T	C	C	C	T	C	C	C	T	T	C	T	T	C	T	C	T	C
R0112755284CT	1	12755284	12755284	A	G	A	G	A	A	G	A	A	G	G	G	A	G	G	A	G	A	A	A	G	A	A	A	A	G	A	A	A	G	G	G	A	G	G	G	A	A	G	A	A	G	A	G	A	G
R0112756330GA	1	12756330	12756330	T	C	T	C	T	T	C	T	T	C	C	C	T	C	C	T	C	T	T	T	C	T	T	T	T	C	T	T	T	C	C	C	T	C	C	C	T	T	C	T	T	C	T	C	T	C
F0112756507TC	1	12756507	12756507	T	T	T	T	T	T	T	T	T	C	T	T	T	T	C	T	T	T	T	T	T	T	T	T	T	T	T	T	T	T	T	T	T	T	T	T	T	T	T	T	T	C	T	T	T	C
R0112776789CT	1	12776789	12776789	A	A	A	A	A	A	A	A	A	H	A	G	A	A	G	A	A	A	A	A	A	A	A	G	A	A	A	A	A	A	A	A	A	A	A	A	A	A	A	A	A	H	A	A	A	H
R0112777382CA	1	12777382	12777382	G	G	G	G	G	G	G	G	G	T	G	G	G	G	G	G	G	G	G	G	G	G	G	G	G	G	G	G	G	G	G	G	G	G	G	G	G	G	G	G	G	T	G	G	G	T
R0112777492AC	1	12777492	12777492	T	T	T	T	T	T	T	T	T	G	T	T	T	T	G	T	T	T	T	T	T	T	T	T	T	T	T	T	T	T	T	T	T	T	T	T	T	T	T	T	T	G	T	T	T	G
R0112778485TC	1	12778485	12778485	A	A	A	A	A	A	A	A	A	A	A	A	A	A	G	A	A	A	A	A	A	A	A	A	A	A	A	A	A	A	A	A	A	A	A	A	A	A	A	A	A	A	A	A	A	A
F0112804375AC	1	12804375	12804375	A	A	A	A	A	A	A	A	A	C	A	A	A	A	C	A	A	A	A	A	A	A	A	A	A	A	A	A	A	A	A	A	A	A	A	A	A	A	A	A	A	C	A	A	A	C
R0112804534CT	1	12804534	12804534	G	G	G	G	G	G	G	G	G	A	G	G	G	G	A	G	G	G	G	G	G	G	G	G	G	G	G	G	G	G	G	G	G	G	G	G	G	G	G	G	G	A	G	G	G	A
R0112848028CT	1	12848028	12848028	G	G	G	G	G	G	G	G	G	A	G	G	G	G	G	G	G	G	G	G	G	G	G	G	G	G	G	G	G	G	G	G	G	G	G	G	G	G	G	G	G	A	G	G	G	A
R0112868886CT	1	12868886	12868886	G	G	G	G	G	G	A	G	G	G	A	A	G	A	A	G	G	G	G	G	G	G	G	G	G	G	G	G	G	G	G	G	G	G	G	G	G	G	G	G	G	G	G	A	G	G
F0112872687GA	1	12872687	12872687	A	A	A	A	A	A	G	A	A	G	G	G	A	G	G	A	A	A	A	A	A	A	A	A	A	A	A	A	A	A	A	A	A	A	A	A	A	A	A	A	A	G	A	G	A	G
F0112877660CA	1	12877660	12877660	C	C	C	C	C	C	C	C	C	A	C	C	C	C	C	C	C	C	C	C	C	C	C	C	C	C	C	C	C	C	C	C	C	C	C	C	C	C	C	C	C	A	C	C	C	A
F0112892018GT	1	12892018	12892018	G	T	G	T	G	G	G	G	G	G	G	G	G	G	G	G	G	G	G	G	T	G	G	G	G	T	G	G	G	G	T	T	G	T	T	T	G	G	G	G	G	G	G	G	G	G
F0112895027CT	1	12895027	12895027	T	T	T	T	T	T	T	T	T	C	T	T	T	T	C	T	T	T	T	T	T	T	T	T	T	T	T	T	T	T	T	T	T	T	T	T	T	T	T	T	T	C	T	T	T	C
F0112897570GA	1	12897570	12897570	G	G	G	G	G	G	G	G	G	A	G	G	G	G	A	G	G	G	G	G	G	G	G	G	G	G	G	G	G	G	G	G	G	G	G	G	G	G	G	G	G	A	G	G	G	A
R0112898577GA	1	12898577	12898577	C	C	C	C	C	C	T	C	C	C	T	T	C	T	C	C	C	C	C	C	C	C	C	C	C	C	C	C	C	C	C	C	C	C	C	C	C	C	C	C	C	C	C	T	C	C
F0112908476CT	1	12908476	12908476	C	C	C	C	C	C	C	C	C	T	C	C	C	C	C	C	C	C	C	C	C	C	C	C	C	C	C	C	C	C	C	C	C	C	C	C	C	C	C	C	C	T	C	C	C	T
F0112919142CA	1	12919142	12919142	C	C	C	C	C	C	C	C	C	A	C	C	C	C	C	C	C	C	C	C	C	C	C	C	C	C	C	C	C	C	C	C	C	C	C	C	C	C	C	C	C	A	C	C	C	A
R0112927796CT	1	12927796	12927796	G	G	G	G	G	G	A	G	G	A	A	A	G	A	G	G	G	G	G	G	G	G	G	G	G	G	G	G	G	G	G	G	G	G	G	G	G	G	G	G	G	A	G	A	G	A
R0112930877AG	1	12930877	12930877	T	T	T	T	T	T	C	T	T	C	C	C	T	C	C	T	T	T	T	T	T	T	T	T	T	T	T	T	T	T	T	T	T	T	T	T	T	T	T	T	T	C	T	C	T	C
R0112932883CT	1	12932883	12932883	G	G	G	G	G	G	G	G	G	A	G	G	G	G	G	G	G	G	G	G	G	G	G	G	G	G	G	G	G	G	G	G	G	G	G	G	G	G	G	G	G	A	G	G	G	A
F0112938399TC	1	12938399	12938399	T	T	T	T	T	T	C	T	T	T	C	C	T	C	C	T	T	T	T	T	T	T	T	T	T	T	T	T	T	T	T	T	T	T	T	T	T	T	T	T	T	T	T	C	T	T
R0112980448GT	1	12980448	12980448	C	C	C	C	C	C	A	C	C	C	A	A	C	A	A	C	C	C	C	C	C	C	C	C	C	C	C	C	C	C	C	C	C	C	C	C	C	C	C	C	C	C	C	A	C	C
F0112980824CA	1	12980824	12980824	C	C	C	C	C	C	A	C	C	C	A	A	C	A	C	C	C	C	C	C	C	C	C	C	C	C	C	C	C	C	C	C	C	C	C	C	C	C	C	C	C	C	C	A	C	C
R0112982678GA	1	12982678	12982678	T	T	T	T	T	T	T	T	T	C	T	T	T	T	C	T	T	T	T	T	T	T	T	T	T	T	T	T	T	T	T	T	T	T	T	T	T	T	T	T	T	C	T	T	T	C
F0113092631CT	1	13092631	13092631	C	C	C	C	C	C	C	C	C	T	T	C	C	T	C	C	C	C	C	C	C	C	C	C	C	C	C	C	C	C	C	C	C	C	C	C	C	C	C	C	C	T	C	C	C	T
R0113130085CT	1	13130085	13130085	G	G	G	G	G	G	G	G	G	A	G	G	G	G	G	G	G	G	G	G	G	G	G	G	G	G	G	G	G	G	G	G	G	G	G	G	G	G	G	G	G	A	G	G	G	A
R0113134415GA	1	13134415	13134415	C	C	C	C	C	C	C	C	C	T	T	C	C	T	C	C	C	C	C	C	C	C	C	C	C	C	C	C	C	C	C	C	C	C	C	C	C	C	C	C	C	T	C	C	C	T
R0113134674AC	1	13134674	13134674	G	G	G	G	G	G	G	G	G	T	G	G	G	G	T	G	G	G	G	G	G	G	G	G	G	G	G	G	G	G	G	G	G	G	G	G	G	G	G	G	G	T	G	G	G	T
R0113134859AG	1	13134859	13134859	C	C	C	C	C	C	C	C	C	T	C	C	C	C	T	C	C	C	C	C	C	C	C	C	C	C	C	C	C	C	C	C	C	C	C	C	C	C	C	C	C	T	C	C	C	T
F0113142121TC	1	13142121	13142121	T	T	T	T	T	T	C	T	T	T	C	C	T	C	C	T	T	T	T	T	T	T	T	T	T	T	T	T	T	T	T	T	T	T	T	T	T	T	T	T	T	T	T	C	T	T
R0113195772GT	1	13195772	13195772	C	C	C	C	C	C	C	C	C	A	A	C	C	A	C	C	C	C	C	C	C	C	C	C	C	C	C	C	C	C	C	C	C	C	C	C	C	C	C	C	C	A	C	C	C	A
R0113196009CT	1	13196009	13196009	G	G	G	G	G	G	G	G	G	A	A	G	G	A	G	G	G	G	G	G	G	G	G	G	G	G	G	G	G	G	G	G	G	G	G	G	G	G	G	G	G	A	G	G	G	A
F0113201112TG	1	13201112	13201112	T	T	T	T	T	T	T	T	T	G	G	T	T	G	T	T	T	T	T	T	T	T	T	T	T	T	T	T	T	T	T	T	T	T	T	T	T	T	T	T	T	G	T	T	T	G
R0113201648GA	1	13201648	13201648	T	T	T	T	T	T	T	T	T	C	T	T	T	T	C	T	T	T	T	T	T	T	T	T	T	T	T	T	T	T	T	T	T	T	T	T	T	T	T	T	T	C	T	T	T	C
R0113214069AC	1	13214069	13214069	T	T	T	T	T	T	G	T	T	T	G	G	T	G	G	T	T	T	T	T	T	T	T	T	T	T	T	T	T	T	T	T	T	T	T	T	T	T	T	T	T	T	T	G	T	T
F0113234189AG	1	13234189	13234189	A	A	A	A	A	A	G	A	A	G	G	G	A	G	G	A	A	A	A	A	A	A	A	A	A	A	A	A	A	A	A	A	A	A	A	A	A	A	A	A	A	G	A	G	A	G
R0113235364CT	1	13235364	13235364	G	G	G	G	G	G	G	G	G	A	G	G	G	G	G	G	G	G	G	G	G	G	G	G	G	G	G	G	G	G	G	G	G	G	G	G	G	G	G	G	G	A	G	G	G	A
F0113236025AG	1	13236025	13236025	A	G	A	G	A	A	A	A	A	A	A	A	A	A	A	A	A	A	A	A	G	A	A	A	A	G	A	A	A	A	G	G	A	G	G	G	A	A	A	A	A	A	A	A	A	A
F0113243557CT	1	13243557	13243557	T	C	T	C	T	T	C	T	T	C	C	C	T	C	C	T	T	T	T	T	C	T	T	T	T	C	T	T	T	T	C	C	T	C	C	C	T	T	T	T	T	C	T	C	T	C
F0113250297CT	1	13250297	13250297	T	C	T	C	T	T	T	T	T	T	T	T	T	T	T	T	T	T	T	T	C	T	T	T	T	C	T	T	T	T	C	C	T	C	C	C	T	T	T	T	T	T	T	T	T	T
R0113251859GA	1	13251859	13251859	C	C	C	C	C	C	C	C	C	T	C	C	C	C	C	C	C	C	C	C	C	C	C	C	C	C	C	C	C	C	C	C	C	C	C	C	C	C	C	C	C	T	C	C	C	T
R0113284919GA	1	13284919	13284919	T	C	T	C	T	T	T	T	T	C	T	T	T	T	C	T	T	T	T	T	C	T	T	T	T	C	T	T	T	T	C	C	T	C	C	C	T	T	T	T	T	C	T	T	T	C
F0113288403GA	1	13288403	13288403	A	G	A	G	A	A	A	A	A	G	A	A	A	A	G	A	A	A	A	A	G	A	A	A	A	G	A	A	A	A	G	G	A	G	G	G	A	A	A	A	A	G	A	A	A	G
F0113290479GA	1	13290479	13290479	G	G	G	G	G	G	G	G	G	A	G	G	G	G	G	G	G	G	G	G	G	G	G	G	G	G	G	G	G	G	G	G	G	G	G	G	G	G	G	G	G	A	G	G	G	A
F0113294502GT	1	13294502	13294502	T	T	T	T	T	T	T	T	T	G	T	T	T	T	G	T	T	T	T	T	T	T	T	T	T	T	T	T	T	T	T	T	T	T	T	T	T	T	T	T	T	G	T	T	T	G
F0113314237CT	1	13314237	13314237	T	C	T	C	T	T	T	T	T	C	T	T	T	T	C	T	T	T	T	T	C	T	T	T	T	C	T	T	T	T	C	C	T	C	C	C	T	T	T	T	T	C	T	T	T	C
R0113321603CA	1	13321603	13321603	T	G	T	G	T	T	T	T	T	G	T	T	T	T	G	T	T	T	T	T	G	T	T	T	T	G	T	T	T	T	G	G	T	G	G	G	T	T	T	T	T	G	T	T	T	G
R0113327041AG	1	13327041	13327041	C	T	C	T	C	C	T	C	C	C	T	T	C	T	C	C	C	C	C	C	T	C	C	C	C	T	C	C	C	C	T	T	C	T	T	T	C	C	C	C	C	C	C	T	C	C
R0113340814AC	1	13340814	13340814	G	T	G	T	G	G	G	G	G	G	G	G	G	G	G	G	G	G	G	G	T	G	G	G	G	T	G	G	G	G	T	T	G	T	T	T	G	G	G	G	G	G	G	G	G	G
R0113347983AG	1	13347983	13347983	T	T	T	T	T	T	T	T	T	C	T	T	T	T	T	T	T	T	T	T	T	T	T	T	T	T	T	T	T	T	T	T	T	T	T	T	T	T	T	T	T	C	T	T	T	C
R0113362245GA	1	13362245	13362245	T	C	T	C	T	T	C	T	T	C	C	C	T	C	C	T	T	T	T	T	C	T	T	T	T	C	T	T	T	T	C	C	T	C	C	C	T	T	T	T	T	C	T	C	T	C
F0113373404GA	1	13373404	13373404	G	G	G	G	G	G	G	G	G	A	G	G	G	G	G	G	G	G	G	G	G	G	G	G	G	G	G	G	G	G	G	G	G	G	G	G	G	G	G	G	G	A	G	G	G	A
R0113375280CT	1	13375280	13375280	A	G	A	G	A	A	G	A	A	G	G	G	A	G	G	A	A	A	A	A	G	A	A	A	A	G	A	A	A	A	G	G	A	G	G	G	A	A	A	A	A	G	A	G	A	G
R0113396532CT	1	13396532	13396532	G	G	G	G	G	G	G	G	G	A	G	G	G	G	G	G	G	G	G	G	G	G	G	G	G	G	G	G	G	G	G	G	G	G	G	G	G	G	G	G	G	A	G	G	G	A
R0113411670CT	1	13411670	13411670	G	G	G	G	G	G	G	G	G	G	G	G	G	G	A	G	G	G	G	G	G	G	G	G	G	G	G	G	G	G	G	G	G	G	G	G	G	G	G	G	G	G	G	G	G	G
R0113413565GT	1	13413565	13413565	C	A	C	A	C	C	A	C	C	C	A	A	C	A	C	C	C	C	C	C	A	C	C	C	C	A	C	C	C	C	A	A	C	A	A	A	C	C	C	C	C	C	C	A	C	C
F0113413843AG	1	13413843	13413843	G	G	G	G	G	G	G	G	G	A	G	G	G	G	G	G	G	G	G	G	G	G	G	G	G	G	G	G	G	G	G	G	G	G	G	G	G	G	G	G	G	A	G	G	G	A
R0113417427TG	1	13417427	13417427	A	A	A	A	A	A	C	A	A	A	C	C	A	C	A	A	A	A	A	A	A	A	A	A	A	A	A	A	A	A	A	A	A	A	A	A	A	A	A	A	A	A	A	C	A	A
F0113429079CT	1	13429079	13429079	C	C	C	C	C	C	C	C	C	T	C	C	C	C	C	C	C	C	C	C	C	C	C	C	C	C	C	C	C	C	C	C	C	C	C	C	C	C	C	C	C	T	C	C	C	T
R0113435967GA	1	13435967	13435967	C	T	C	T	C	C	T	C	C	C	T	T	C	T	C	C	C	C	C	C	T	C	C	C	C	T	C	C	C	C	T	T	C	T	T	T	C	C	C	C	C	C	C	T	C	C
R0113438297AC	1	13438297	13438297	T	T	T	T	T	T	T	T	T	G	T	T	T	T	T	T	T	T	T	T	T	T	T	T	T	T	T	T	T	T	T	T	T	T	T	T	T	T	T	T	T	G	T	T	T	G
F0113438567CT	1	13438567	13438567	C	C	C	C	C	C	T	C	C	T	T	T	C	T	T	C	C	C	C	C	C	C	C	C	C	C	C	C	C	C	C	C	C	C	C	C	C	C	C	C	C	T	C	T	C	T
R0113441574GA	1	13441574	13441574	C	T	C	T	C	C	T	C	C	C	T	T	C	T	C	C	C	C	C	C	T	C	C	C	C	T	C	C	C	C	T	T	C	T	T	T	C	C	C	C	C	C	C	T	C	C
R0113479206CT	1	13479206	13479206	G	A	G	A	G	G	G	G	G	G	G	G	G	G	G	G	G	G	G	G	A	G	G	G	G	A	G	G	G	G	A	A	G	A	A	A	G	G	G	G	G	G	G	G	G	G
F0113507068GA	1	13507068	13507068	G	A	G	A	G	G	A	G	G	G	A	A	G	A	G	G	G	G	G	G	A	G	G	G	G	A	G	G	G	G	A	A	G	A	A	A	G	G	G	G	G	G	G	A	G	G
R0113510165GA	1	13510165	13510165	C	T	C	T	C	C	C	C	C	T	C	C	C	C	C	C	C	C	C	C	T	C	C	C	C	T	C	C	C	C	T	T	C	T	T	T	C	C	C	C	C	T	C	C	C	T
R0113513565CT	1	13513565	13513565	G	A	G	A	G	G	G	G	G	G	G	G	G	G	G	G	G	G	G	G	A	G	G	G	G	A	G	G	G	G	A	A	G	A	A	A	G	G	G	G	G	G	G	G	G	G
F0113521492GA	1	13521492	13521492	G	A	G	A	G	G	G	G	G	A	G	G	G	G	A	G	G	G	G	G	A	G	G	G	G	A	G	G	G	G	A	A	G	A	A	A	G	G	G	G	G	A	G	G	G	A
R0113547683GT	1	13547683	13547683	C	A	C	A	C	C	C	C	C	C	C	C	C	C	C	C	C	C	C	C	A	C	C	C	C	A	C	C	C	C	A	A	C	A	A	A	C	C	C	C	C	C	C	C	C	C
R0113554841GA	1	13554841	13554841	C	C	C	C	C	C	T	C	C	C	T	T	C	T	C	C	C	C	C	C	C	C	C	C	C	C	C	C	C	C	C	C	C	C	C	C	C	C	C	C	C	C	C	T	C	C
R0113555087CT	1	13555087	13555087	G	G	G	G	G	G	G	G	G	A	G	G	G	G	G	G	G	G	G	G	G	G	G	G	G	G	G	G	G	G	G	G	G	G	G	G	G	G	G	G	G	A	G	G	G	A
R0113571576TG	1	13571576	13571576	A	A	A	A	A	A	C	A	A	A	C	C	A	C	A	A	A	A	A	A	A	A	A	A	A	A	A	A	A	A	A	A	A	A	A	A	A	A	A	A	A	A	A	C	A	A
F0113572597CT	1	13572597	13572597	T	C	T	C	T	T	T	T	T	C	T	T	T	T	T	T	T	T	T	T	C	T	T	T	T	C	T	T	T	T	C	C	T	C	C	C	T	T	T	T	T	C	T	T	T	C
F0113573023CT	1	13573023	13573023	T	C	T	C	T	T	T	T	T	C	T	T	T	T	T	T	T	T	T	T	C	T	T	T	T	C	T	T	T	T	C	C	T	C	C	C	T	T	T	T	T	C	T	T	T	C
R0113575201CT	1	13575201	13575201	A	A	A	A	A	A	G	A	A	G	G	G	A	G	A	A	A	A	A	A	A	A	A	A	A	A	A	A	A	A	A	A	A	A	A	A	A	A	A	A	A	G	A	G	A	G
F0113583860GA	1	13583860	13583860	A	A	A	A	A	A	G	A	A	G	G	G	A	G	A	A	A	A	A	A	A	A	A	A	A	A	A	A	A	A	A	A	A	A	A	A	A	A	A	A	A	G	A	G	A	G
R0113604813CT	1	13604813	13604813	A	A	A	A	A	A	H	A	A	H	G	H	A	G	A	A	A	A	A	A	A	A	A	A	A	A	A	A	A	A	A	A	A	A	A	A	A	A	A	A	A	G	A	H	A	G
F0113712146TC	1	13712146	13712146	C	T	C	T	C	C	C	C	C	T	C	C	C	C	C	C	C	C	C	C	T	C	C	C	C	T	C	C	C	C	T	T	C	T	T	T	C	C	C	C	C	T	C	C	C	T
F0113717303AG	1	13717303	13717303	G	A	G	A	G	G	A	G	G	G	A	A	G	A	G	G	G	G	G	G	A	G	G	G	G	A	G	G	G	G	A	A	G	A	A	A	G	G	G	G	G	G	G	A	G	G
F0113782528GA	1	13782528	13782528	G	G	G	G	G	G	A	G	G	A	A	A	G	A	G	G	G	G	G	G	G	G	G	G	G	G	G	G	G	G	G	G	G	G	G	G	G	G	G	G	G	A	G	A	G	A
F0113785541CA	1	13785541	13785541	A	C	A	C	A	A	C	A	A	A	C	C	A	C	C	A	A	A	A	A	C	A	A	A	A	C	A	A	A	A	C	C	A	C	C	C	A	A	A	A	A	A	A	C	A	A
F0113785905CT	1	13785905	13785905	C	T	C	T	C	C	C	C	C	C	C	C	C	C	C	C	C	C	C	C	T	C	C	C	C	T	C	C	C	C	T	T	C	T	T	T	C	C	C	C	C	C	C	C	C	C
F0113788243GA	1	13788243	13788243	A	G	A	G	A	A	G	A	A	G	G	G	A	G	G	A	A	A	A	A	G	A	A	A	A	G	A	A	A	A	G	G	A	G	G	G	A	A	A	A	A	G	A	G	A	G
F0113788481TC	1	13788481	13788481	C	C	C	C	C	C	T	C	C	T	T	T	C	T	T	C	C	C	C	C	C	C	C	C	C	C	C	C	C	C	C	C	C	C	C	C	C	C	C	C	C	T	C	T	C	T
R0113793557CT	1	13793557	13793557	A	G	A	G	A	A	G	A	A	G	G	G	A	G	A	A	A	A	A	A	G	A	A	A	A	G	A	A	A	A	G	G	A	G	G	G	A	A	A	A	A	G	A	G	A	G
R0113795325CT	1	13795325	13795325	G	A	G	A	G	G	G	G	G	G	G	G	G	G	A	G	G	G	G	G	A	G	G	G	G	A	G	G	G	G	A	A	G	A	A	A	G	G	G	G	G	G	G	G	G	G
R0113798234CT	1	13798234	13798234	G	A	G	A	G	G	G	G	G	G	G	G	G	G	A	G	G	G	G	G	A	G	G	G	G	A	G	G	G	G	A	A	G	A	A	A	G	G	G	G	G	G	G	G	G	G
R0113802394GA	1	13802394	13802394	T	C	T	C	T	T	C	T	T	C	C	C	T	C	C	T	T	T	T	T	C	T	T	T	T	C	T	T	T	T	C	C	T	C	C	C	T	T	T	T	T	C	T	C	T	C
F0113807263GA	1	13807263	13807263	G	A	G	A	G	G	G	G	G	G	G	G	G	G	G	G	G	G	G	G	A	G	G	G	G	A	G	G	G	G	A	A	G	A	A	A	G	G	G	G	G	G	G	G	G	G
F0113808127CA	1	13808127	13808127	C	C	C	C	C	C	A	C	C	C	A	A	C	A	C	C	C	C	C	C	C	C	C	C	C	C	C	C	C	C	C	C	C	C	C	C	C	C	C	C	C	C	C	A	C	C
R0113808202CT	1	13808202	13808202	G	G	G	G	G	G	A	G	G	G	A	A	G	A	G	G	G	G	G	G	G	G	G	G	G	G	G	G	G	G	G	G	G	G	G	G	G	G	G	G	G	G	G	A	G	G
F0113836888CA	1	13836888	13836888	A	C	A	C	A	A	C	A	A	C	C	C	A	C	A	A	A	A	A	A	C	A	A	A	A	C	A	A	A	A	C	C	A	C	C	C	A	A	A	A	A	C	A	C	A	C
F0113850124AG	1	13850124	13850124	A	G	A	G	A	A	G	A	A	A	G	G	A	G	A	A	A	A	A	A	G	A	A	A	A	G	A	A	A	A	G	G	A	G	G	G	A	A	A	A	A	A	A	G	A	A
F0113853076GA	1	13853076	13853076	A	G	A	G	A	A	G	A	A	G	G	G	A	G	G	A	A	A	A	A	G	A	A	A	A	G	A	A	A	A	G	G	A	G	G	G	A	A	A	A	A	G	A	G	A	G
F0113856582CA	1	13856582	13856582	C	C	C	C	C	C	A	C	C	C	A	A	C	A	C	C	C	C	C	C	C	C	C	C	C	C	C	C	C	C	C	C	C	C	C	C	C	C	C	C	C	C	C	A	C	C
R0113859641AC	1	13859641	13859641	T	T	T	T	T	T	T	T	T	G	T	T	T	T	G	T	T	T	T	T	T	T	T	T	T	T	T	T	T	T	T	T	T	T	T	T	T	T	T	T	T	G	T	T	T	G
R0113885088TC	1	13885088	13885088	G	A	G	A	G	G	A	G	G	A	A	A	G	A	A	G	G	G	G	G	A	G	G	G	G	A	G	G	G	G	A	A	G	A	A	A	A	G	G	G	G	A	G	A	G	A
R0113898710AG	1	13898710	13898710	T	C	T	C	T	T	T	T	T	T	T	T	T	T	C	T	T	T	T	T	C	T	T	T	T	C	T	T	T	T	C	C	T	C	C	C	C	T	T	T	T	T	T	T	T	T
F0113898860AG	1	13898860	13898860	G	A	G	A	G	G	A	G	G	G	A	A	G	A	A	G	G	G	G	G	A	G	G	G	G	A	G	G	G	G	A	A	G	A	A	A	A	G	G	G	G	G	G	A	G	G
R0113900304GA	1	13900304	13900304	C	T	C	T	C	C	T	C	C	C	T	T	C	T	C	C	C	C	C	C	T	C	C	C	C	T	C	C	C	C	T	T	C	T	T	T	T	C	C	C	C	C	C	T	C	C
R0113901301GA	1	13901301	13901301	C	C	C	C	C	C	T	C	C	C	T	T	C	T	C	C	C	C	C	C	C	C	C	C	C	C	C	C	C	C	C	C	C	C	C	C	C	C	C	C	C	C	C	T	C	C
R0113903663TG	1	13903663	13903663	A	C	A	C	A	A	A	A	A	A	A	A	A	A	A	A	A	A	A	A	C	A	A	A	A	C	A	A	A	A	C	C	A	C	C	C	C	A	A	A	A	A	A	A	A	A
R0113913240AG	1	13913240	13913240	H	T	H	T	H	H	T	H	H	C	T	T	C	T	T	C	C	C	C	C	T	C	C	C	C	T	C	C	C	C	T	T	C	T	T	T	T	C	C	C	C	C	C	T	C	C
F0113926678GA	1	13926678	13926678	A	A	A	A	A	A	A	A	A	G	A	A	A	A	A	A	A	A	A	A	A	A	A	A	A	A	A	A	A	A	A	A	A	A	A	A	A	A	A	A	A	G	A	A	A	G
F0113940977GA	1	13940977	13940977	A	G	A	G	A	A	A	A	A	G	A	A	A	A	G	A	A	A	A	A	G	A	A	A	A	G	A	A	A	A	G	G	A	G	G	G	G	A	A	A	A	G	A	A	A	G
R0113941780TC	1	13941780	13941780	G	A	G	A	G	G	A	G	G	A	A	A	G	A	A	G	G	G	G	G	A	G	G	G	G	A	G	G	G	G	A	A	G	A	A	A	A	G	G	G	G	A	G	A	G	A
R0113942604CT	1	13942604	13942604	A	A	A	A	A	A	A	A	A	G	A	A	A	A	G	A	A	A	A	A	A	A	A	A	A	A	A	A	A	A	A	A	A	A	A	A	A	A	A	A	A	G	A	A	A	G
F0113958756AG	1	13958756	13958756	G	A	G	A	G	G	G	G	G	A	G	G	G	G	G	G	G	G	G	G	A	G	G	G	G	A	G	G	G	G	A	A	G	A	A	A	A	G	G	G	G	A	G	G	G	A
R0113980504AG	1	13980504	13980504	T	T	T	T	T	T	C	T	T	T	C	C	C	C	T	T	T	T	T	T	T	T	T	C	T	T	T	T	T	T	T	T	T	T	T	T	T	T	T	T	T	T	T	C	T	T
F0113981883CT	1	13981883	13981883	T	T	T	T	T	T	C	T	T	C	C	C	C	C	C	T	T	T	T	T	T	T	T	C	T	T	T	T	T	T	T	T	T	T	T	T	T	T	T	T	T	C	T	C	T	C
F0113985951CA	1	13985951	13985951	C	A	C	A	C	C	C	C	C	C	C	C	C	C	C	C	C	C	C	C	A	C	C	C	C	A	C	C	C	C	A	A	C	A	A	A	A	C	C	C	C	C	C	C	C	C
F0114008943CT	1	14008943	14008943	C	C	C	C	C	C	C	C	C	T	C	C	C	C	C	C	C	C	C	C	C	C	C	C	C	C	C	C	C	C	C	C	C	C	C	C	C	C	C	C	C	T	C	C	C	T
F0114013784TG	1	14013784	14013784	G	T	G	T	G	G	T	G	G	G	T	T	G	T	T	G	G	G	G	G	T	G	G	G	G	T	G	G	G	G	T	T	G	T	T	T	T	G	G	G	G	G	G	T	G	G
F0114016546CT	1	14016546	14016546	T	C	T	C	T	T	C	T	T	T	C	C	T	C	C	T	T	T	T	T	C	T	T	T	T	C	T	T	T	T	C	C	T	C	C	C	C	T	T	T	T	T	T	C	T	T
F0114040116GT	1	14040116	14040116	G	T	G	T	G	G	G	G	G	G	G	G	G	G	G	G	G	G	G	G	T	G	G	G	G	T	G	G	G	G	T	T	G	T	T	T	T	G	G	G	G	G	G	G	G	G
F0114043623AG	1	14043623	14043623	G	A	G	A	G	G	A	G	G	G	A	A	G	A	A	G	G	G	G	G	A	G	G	G	G	A	G	G	G	G	A	A	G	A	A	A	A	G	G	G	G	G	G	A	G	G
R0114048685CT	1	14048685	14048685	G	G	G	G	G	G	A	G	G	G	A	A	G	A	G	G	G	G	G	G	G	G	G	G	G	G	G	G	G	G	G	G	G	G	G	G	G	G	G	G	G	G	G	A	G	G
F0114058588CT	1	14058588	14058588	C	C	C	C	C	C	C	C	C	T	C	C	C	C	C	C	C	C	C	C	C	C	C	C	C	C	C	C	C	C	C	C	C	C	C	C	C	C	C	C	C	T	C	C	C	T
F0114067248CT	1	14067248	14067248	C	T	C	T	C	C	C	C	C	C	C	C	C	C	C	C	C	C	C	C	T	C	C	C	C	T	C	C	C	C	T	T	C	T	T	T	T	C	C	C	C	C	C	C	C	C
F0114068477AG	1	14068477	14068477	A	A	A	A	A	A	G	A	A	A	G	G	A	G	A	A	A	A	A	A	A	A	A	A	A	A	A	A	A	A	A	A	A	A	A	A	A	A	A	A	A	A	A	G	A	A
R0114071602CT	1	14071602	14071602	G	A	G	A	G	G	G	G	G	G	G	G	G	G	G	G	G	G	G	G	A	G	G	G	G	A	G	G	G	G	A	A	G	A	A	A	A	G	G	G	G	G	G	G	G	G
R0114076802AG	1	14076802	14076802	T	C	T	C	T	T	T	T	T	T	T	T	T	T	T	T	T	T	T	T	C	T	T	T	T	C	T	T	T	T	C	C	T	C	C	C	C	T	T	T	T	T	T	T	T	T
F0114077910GT	1	14077910	14077910	G	T	G	T	G	G	G	G	G	G	G	G	G	G	G	G	G	G	G	G	T	G	G	G	G	T	G	G	G	G	T	T	G	T	T	T	T	G	G	G	G	G	G	G	G	G
F0114097961GA	1	14097961	14097961	G	A	G	A	G	G	G	G	G	G	G	G	G	G	G	G	G	G	G	G	A	G	G	G	G	H	G	G	G	G	A	A	G	A	A	A	A	G	G	G	G	G	G	G	G	G
F0114102317CT	1	14102317	14102317	C	C	C	C	C	C	C	C	C	T	C	C	C	C	C	C	C	C	C	C	C	C	C	C	C	C	C	C	C	C	C	C	C	C	C	C	C	C	C	C	C	T	C	C	C	T
R0114106991TC	1	14106991	14106991	G	G	G	G	G	G	A	G	G	A	A	A	G	A	G	G	G	G	G	G	G	G	G	G	G	G	G	G	G	G	G	G	G	G	G	G	G	G	G	G	G	A	G	A	G	A
F0114110941CT	1	14110941	14110941	C	T	C	T	C	C	C	C	C	C	C	C	C	C	C	C	C	C	C	C	T	C	C	C	C	T	C	C	C	C	T	T	C	T	T	T	T	C	C	C	C	C	C	C	C	C
R0114121817TC	1	14121817	14121817	G	A	G	A	G	G	G	G	G	G	G	G	G	G	G	G	G	G	G	G	A	G	G	G	G	A	G	G	G	G	A	A	G	A	A	A	A	G	G	G	G	G	G	G	G	G
R0114190522AG	1	14190522	14190522	C	C	C	C	C	C	T	C	C	T	T	T	C	T	T	C	C	C	C	C	C	C	C	C	C	C	C	C	C	C	C	C	C	C	C	C	C	C	C	C	C	T	C	T	C	T
R0114192151CA	1	14192151	14192151	T	T	T	T	T	T	G	T	T	G	G	G	T	G	G	T	T	T	T	T	T	T	T	T	T	T	T	T	T	T	T	T	T	T	T	T	T	T	T	T	T	G	T	G	T	G
R0114245748CT	1	14245748	14245748	G	A	G	A	G	G	G	G	G	G	G	G	G	G	G	G	G	G	G	G	A	G	G	A	G	A	G	G	G	G	A	A	G	A	A	A	A	G	G	G	G	G	G	G	G	G
R0114246995CT	1	14246995	14246995	G	G	G	G	G	G	G	G	G	A	G	G	G	G	G	G	G	G	G	G	G	G	G	G	G	G	G	G	G	G	G	G	G	G	G	G	G	G	G	G	G	A	G	G	G	A
F0114253838CT	1	14253838	14253838	T	T	T	T	T	T	C	T	T	C	C	C	T	C	C	T	T	T	T	T	T	T	T	T	T	T	T	T	T	T	T	T	T	T	T	T	T	T	T	T	T	C	T	C	T	C
R0114254286GA	1	14254286	14254286	T	T	T	T	T	T	C	T	T	C	C	C	T	C	C	T	T	T	T	T	T	T	T	T	T	T	T	T	T	T	T	T	T	T	T	T	T	T	T	T	T	C	T	C	T	C
R0114263872CT	1	14263872	14263872	G	G	G	G	G	G	G	G	G	A	G	G	G	G	G	G	G	G	G	G	G	G	G	G	G	G	G	G	G	G	G	G	G	G	G	G	G	G	G	G	G	A	G	G	G	A
F0114264805TG	1	14264805	14264805	T	T	T	T	T	T	T	T	T	G	T	T	T	T	T	T	T	T	T	T	T	T	T	T	T	T	T	T	T	T	T	T	T	T	T	T	T	T	T	T	T	G	T	T	T	G
R0114293189TG	1	14293189	14293189	A	A	A	A	A	A	C	A	A	A	C	C	A	C	A	A	A	A	A	A	A	A	A	A	A	A	A	A	A	A	A	A	A	A	A	A	A	A	A	A	A	A	A	C	A	A
F0114301072GA	1	14301072	14301072	G	G	G	G	G	G	A	G	G	G	A	A	G	A	A	G	G	G	G	G	G	G	G	G	G	G	G	G	G	G	G	G	G	G	G	G	G	G	G	G	G	G	G	A	G	G
R0114301901CT	1	14301901	14301901	A	G	A	G	A	A	G	A	A	G	G	G	A	G	G	A	A	A	A	A	G	A	A	G	A	G	A	A	A	A	G	G	A	G	G	G	G	A	A	A	A	G	A	G	A	G
F0114309103AC	1	14309103	14309103	A	C	A	C	A	A	A	A	A	A	A	A	A	A	A	A	A	A	A	A	C	A	A	C	A	C	A	A	A	A	C	C	A	C	C	C	C	A	A	A	A	A	A	A	A	A
F0114310598TC	1	14310598	14310598	C	T	C	T	C	C	C	C	C	T	C	C	C	C	T	C	C	C	C	C	T	C	C	T	C	T	C	C	C	C	T	T	C	T	T	T	T	C	C	C	C	T	C	C	C	T
F0114324239TC	1	14324239	14324239	C	T	C	T	C	C	T	C	C	C	T	T	C	T	T	C	C	C	C	C	T	C	C	T	C	T	C	C	C	C	T	T	C	T	T	T	T	C	C	C	C	C	C	T	C	C
F0114324512GA	1	14324512	14324512	G	A	G	A	G	G	A	G	G	G	A	A	G	A	G	G	G	G	G	G	A	G	G	A	G	A	G	G	G	G	A	A	G	A	A	A	A	G	G	G	G	G	G	A	G	G
F0114329804AG	1	14329804	14329804	A	G	A	G	A	A	A	A	A	A	A	A	A	A	A	A	A	A	A	A	G	A	A	G	A	G	A	A	A	A	G	G	A	G	G	G	G	A	A	A	A	A	A	A	A	A
R0114333253CA	1	14333253	14333253	T	G	T	G	T	T	G	T	T	G	G	G	T	G	T	T	T	T	T	T	G	T	T	G	T	G	T	T	T	T	G	G	T	G	G	G	G	T	T	T	T	G	T	G	T	G
F0114341053TG	1	14341053	14341053	T	T	T	T	T	T	G	T	T	T	G	G	T	G	T	T	T	T	T	T	T	T	T	T	T	T	T	T	T	T	T	T	T	T	T	T	T	T	T	T	T	T	T	G	T	T
F0114362313CT	1	14362313	14362313	C	T	C	T	C	C	C	C	C	C	C	C	C	C	C	C	C	C	C	C	T	C	C	T	C	T	C	C	C	C	T	T	C	T	T	T	T	C	C	C	C	C	C	C	C	C
R0114362852TC	1	14362852	14362852	A	A	A	A	A	A	A	A	A	G	A	A	A	A	G	A	A	A	A	A	A	A	A	A	A	A	A	A	A	A	A	A	A	A	A	A	A	A	A	A	A	G	A	A	A	G
R0114377725AG	1	14377725	14377725	T	T	T	T	T	T	T	T	T	C	T	T	T	T	C	T	T	T	T	T	T	T	T	T	T	T	T	T	T	T	T	T	T	T	T	T	T	T	T	T	T	C	T	T	T	C
F0114380298TA	1	14380298	14380298	T	T	T	T	T	T	T	T	T	A	T	T	T	T	A	T	T	T	T	T	T	T	T	T	T	T	T	T	T	T	T	T	T	T	T	T	T	T	T	T	T	A	T	T	T	A
F0114382624CA	1	14382624	14382624	C	C	C	C	C	C	A	C	C	A	A	A	C	A	A	C	C	C	C	C	C	C	C	C	C	C	C	C	C	C	C	C	C	C	C	C	C	C	C	C	C	A	C	A	C	A
F0114399649TC	1	14399649	14399649	C	T	C	T	C	C	C	C	C	C	C	C	C	C	C	C	C	C	C	C	T	C	C	T	C	T	C	C	C	C	T	T	C	T	T	T	T	C	C	C	C	C	C	C	C	C
F0114414437CA	1	14414437	14414437	C	C	C	C	C	C	A	C	C	C	A	A	C	A	C	C	C	C	C	C	C	C	C	C	C	C	C	C	C	C	C	C	C	C	C	C	C	C	C	C	C	C	C	A	C	C
F0114415379TC	1	14415379	14415379	C	T	C	T	C	C	T	C	C	T	T	T	C	T	C	C	C	C	C	C	T	C	C	T	C	T	C	C	C	C	T	T	C	T	T	T	T	C	C	C	C	T	C	T	C	T
R0114418094GA	1	14418094	14418094	T	C	T	C	T	T	C	T	T	C	C	C	T	C	C	T	T	T	T	T	C	T	T	C	T	C	T	T	T	T	C	C	T	C	C	C	C	T	T	T	T	C	T	C	T	C
R0114439197GA	1	14439197	14439197	C	C	C	C	C	C	C	C	C	T	C	C	C	C	C	C	C	C	C	C	C	C	C	C	C	C	C	C	C	C	C	C	C	C	C	C	C	C	C	C	C	T	C	C	C	T
F0114445727GT	1	14445727	14445727	G	T	G	T	G	G	T	G	G	G	T	T	G	T	G	G	G	G	G	G	T	G	G	T	G	T	G	G	G	G	T	T	G	T	T	T	T	G	G	G	G	G	G	T	G	G
F0114449734GA	1	14449734	14449734	G	G	G	G	G	G	A	G	G	G	A	A	G	A	G	G	G	G	G	G	G	G	G	G	G	G	G	G	G	G	G	G	G	G	G	G	G	G	G	G	G	G	G	A	G	G
F0114450630TC	1	14450630	14450630	C	T	C	T	C	C	C	C	C	C	C	C	C	C	C	C	C	C	C	C	T	C	C	T	C	T	C	C	C	C	T	T	C	T	T	T	T	C	C	C	C	C	C	C	C	C
F0114452931GT	1	14452931	14452931	G	T	G	T	G	G	G	G	G	G	G	G	G	G	T	G	G	G	G	G	T	G	G	T	G	T	G	G	G	G	T	T	G	T	T	T	T	G	G	G	G	G	G	G	G	G
F0114470776AG	1	14470776	14470776	A	G	A	G	A	A	A	A	A	A	A	A	A	A	A	A	A	A	A	A	G	A	A	G	A	G	A	A	A	A	G	G	A	G	G	G	G	A	A	A	A	A	A	A	A	A
F0114470804AC	1	14470804	14470804	A	A	A	A	A	A	C	A	A	A	C	C	A	C	A	A	A	A	A	A	A	A	A	A	A	A	A	A	A	A	A	A	A	A	A	A	A	A	A	A	A	A	A	C	A	A
F0114480783CT	1	14480783	14480783	T	T	T	T	T	T	T	T	T	C	T	T	T	T	T	T	T	T	T	T	T	T	T	T	T	T	T	T	T	T	T	T	T	T	T	T	T	T	T	T	T	C	T	T	T	C
R0114481548GT	1	14481548	14481548	C	A	C	A	C	C	A	C	C	C	A	A	C	A	C	C	C	C	C	C	A	C	C	A	C	A	C	C	C	C	A	A	C	A	A	A	A	C	C	C	C	C	C	A	C	C
F0114485228GA	1	14485228	14485228	A	H	A	H	A	A	A	A	A	G	A	A	A	A	A	A	A	A	A	A	G	A	A	G	A	G	A	A	A	A	G	G	A	G	G	G	G	A	A	A	A	G	A	A	A	G
R0114509493AG	1	14509493	14509493	T	T	T	T	T	T	C	T	T	C	C	C	T	C	C	T	T	T	T	T	T	T	T	T	T	T	T	T	T	T	T	T	T	T	T	T	T	T	T	T	T	C	T	C	T	C
F0114511566GA	1	14511566	14511566	G	G	G	G	G	G	A	G	G	A	A	A	G	A	A	G	G	G	G	G	G	G	G	G	G	G	G	G	G	G	G	G	G	G	G	G	G	G	G	G	G	A	G	A	G	A
F0114516542TC	1	14516542	14516542	C	C	C	C	C	C	T	C	C	T	T	T	C	T	T	C	C	C	C	C	C	C	C	C	C	C	C	C	C	C	C	C	C	C	C	C	C	C	C	C	C	T	C	T	C	T
F0114531199TC	1	14531199	14531199	C	T	C	T	C	C	C	C	C	C	T	C	C	T	T	C	C	C	C	C	T	C	C	T	C	T	C	C	C	C	T	T	C	T	T	T	T	C	C	C	C	C	C	T	C	C
F0114546228CT	1	14546228	14546228	T	C	T	C	T	T	T	T	T	T	T	T	T	T	C	T	T	T	T	T	C	T	T	C	T	C	T	T	T	T	C	C	T	C	C	C	C	T	T	T	T	T	T	T	T	T
F0114577377CT	1	14577377	14577377	T	T	T	T	T	T	T	T	T	C	T	T	T	T	C	T	T	T	T	T	T	T	T	T	T	T	T	T	T	T	T	T	T	T	T	T	T	T	T	T	T	C	T	T	T	C
R0114579158GA	1	14579158	14579158	C	T	C	T	C	C	C	C	C	C	C	C	C	C	C	C	C	C	C	C	T	C	C	T	C	T	C	C	C	C	T	T	C	T	T	T	T	C	C	C	C	C	C	C	C	C
F0114580241CT	1	14580241	14580241	T	C	T	C	T	T	T	T	T	C	T	T	T	T	C	T	T	T	T	T	C	T	T	C	T	C	T	T	T	T	C	C	T	C	C	C	C	T	T	T	T	C	T	T	T	C
F0114580583CA	1	14580583	14580583	C	A	C	A	C	C	C	C	C	C	C	C	C	C	C	C	C	C	C	C	A	C	C	A	C	A	C	C	C	C	A	A	C	A	A	A	A	C	C	C	C	C	C	C	C	C
R0114601754CT	1	14601754	14601754	G	G	G	G	G	G	G	G	G	A	G	G	G	G	G	G	G	G	G	G	G	G	G	G	G	G	G	G	G	G	G	G	G	G	G	G	G	G	G	G	G	A	G	G	G	A
F0114613699GA	1	14613699	14613699	G	A	G	A	G	G	G	G	G	G	G	G	G	G	G	G	G	G	G	G	A	G	G	A	G	A	G	G	G	G	A	A	G	A	A	A	A	G	G	G	G	G	G	G	G	G
R0114615514GA	1	14615514	14615514	T	C	T	C	T	T	T	T	T	C	T	T	T	T	C	T	T	T	T	T	C	T	T	C	T	C	T	T	T	T	C	C	T	C	C	C	C	T	T	T	T	C	T	T	T	C
R0114621439AC	1	14621439	14621439	T	T	T	T	T	T	T	T	T	G	T	T	T	T	T	T	T	T	T	T	T	T	T	T	T	T	T	T	T	T	T	T	T	T	T	T	T	T	T	T	T	G	T	T	T	G
R0114627866AG	1	14627866	14627866	T	T	T	T	T	T	C	T	T	T	C	C	T	C	T	T	T	T	T	T	T	T	T	T	T	T	T	T	T	T	T	T	T	T	T	T	T	T	T	T	T	T	T	C	T	T
F0114643563AG	1	14643563	14643563	A	A	A	A	A	A	A	A	A	G	A	A	A	A	G	A	A	A	A	A	A	A	A	A	A	A	A	A	A	A	A	A	A	A	A	A	A	A	A	A	A	G	A	A	A	G
F0114674511GA	1	14674511	14674511	G	A	G	A	G	G	A	G	G	G	A	A	G	A	G	G	G	G	G	G	A	G	G	A	G	A	G	G	G	G	A	A	G	A	A	A	A	G	G	G	G	G	G	A	G	G
R0114677542GT	1	14677542	14677542	C	C	C	C	C	C	C	C	C	A	C	C	C	C	A	C	C	C	C	C	C	C	C	C	C	C	C	C	C	C	C	C	C	C	C	C	C	C	C	C	C	A	C	C	C	A
F0114702156CT	1	14702156	14702156	C	C	C	C	C	C	C	C	C	T	C	C	C	C	C	C	C	C	C	C	C	C	C	C	C	C	C	C	C	C	C	C	C	C	C	C	C	C	C	C	C	T	C	C	C	T
R0114742370TC	1	14742370	14742370	G	A	G	A	G	G	G	G	G	A	G	G	G	G	G	G	G	G	G	G	A	G	G	A	G	A	G	G	G	G	A	A	G	A	A	A	A	G	G	G	G	A	G	G	G	A
F0114742700TG	1	14742700	14742700	T	G	T	G	T	T	T	T	T	T	T	T	T	T	T	T	T	T	T	T	G	T	T	G	T	G	T	T	T	T	G	G	T	G	G	G	G	T	T	T	T	T	T	T	T	T
F0114744412CT	1	14744412	14744412	T	C	T	C	T	T	T	T	T	C	T	T	T	T	T	T	T	T	T	T	C	T	T	C	T	C	T	T	T	T	C	C	T	C	C	C	C	T	T	T	T	C	T	T	T	C
F0114745752CT	1	14745752	14745752	T	C	T	C	T	T	T	T	T	C	T	T	T	T	C	T	T	T	T	T	C	T	T	C	T	C	T	T	T	T	C	C	T	C	C	C	C	T	T	T	T	C	T	T	T	C
R0114751283GT	1	14751283	14751283	C	A	C	A	C	C	A	C	C	C	A	A	C	A	C	C	C	C	C	C	A	C	C	A	C	A	C	C	C	C	A	A	C	A	A	A	A	C	C	C	C	C	C	A	C	C
R0114757795GA	1	14757795	14757795	C	C	C	C	C	C	C	C	C	T	C	C	C	C	C	C	C	C	C	C	C	C	C	C	C	C	C	C	C	C	C	C	C	C	C	C	C	C	C	C	C	T	C	C	C	T
R0114763594CT	1	14763594	14763594	A	G	A	G	A	A	A	A	A	G	A	A	A	A	G	A	A	A	A	A	G	A	A	G	A	G	A	A	A	A	G	G	A	G	G	G	G	A	A	A	A	G	A	A	A	G
F0114767783AG	1	14767783	14767783	A	A	A	A	A	A	G	A	A	A	G	G	A	G	A	A	A	A	A	A	A	A	A	A	A	A	A	A	A	A	A	A	A	A	A	A	A	A	A	A	A	A	A	G	A	A
F0114772046CT	1	14772046	14772046	C	C	C	C	C	C	C	C	C	T	C	C	C	C	C	C	C	C	C	C	C	C	C	C	C	C	C	C	C	C	C	C	C	C	C	C	C	C	C	C	C	T	C	C	C	T
F0114785454CT	1	14785454	14785454	T	T	T	T	T	T	C	T	T	T	C	C	T	C	C	T	T	T	T	T	T	T	T	T	T	T	T	T	T	T	T	T	T	T	T	T	T	T	T	T	T	T	T	C	T	C
F0114790259CT	1	14790259	14790259	C	C	C	C	C	C	T	C	C	C	T	T	C	T	C	C	C	C	C	C	C	C	C	C	C	C	C	C	C	C	C	C	C	C	C	C	C	C	C	C	C	C	C	T	C	C
R0114791972GA	1	14791972	14791972	T	C	T	C	T	T	C	T	T	C	C	C	T	C	T	T	T	T	T	T	C	T	T	C	T	C	T	T	T	T	C	C	T	C	C	C	C	T	T	T	T	C	T	C	T	C
F0114817136GA	1	14817136	14817136	G	G	G	G	G	G	A	G	G	G	A	A	G	A	G	G	G	G	G	G	G	G	G	G	G	G	G	G	G	G	G	G	G	G	G	G	G	G	G	G	G	G	G	A	G	G
F0114823777CT	1	14823777	14823777	T	C	T	C	T	T	T	T	T	C	T	T	T	T	C	T	T	T	T	T	C	T	T	C	T	C	T	T	T	T	C	C	T	C	C	C	C	T	T	T	T	C	T	T	H	C
R0114849938CA	1	14849938	14849938	G	G	G	G	G	G	T	G	G	G	T	T	G	T	T	G	G	G	G	G	G	G	G	G	G	G	G	G	G	G	G	G	G	G	G	G	G	G	G	G	G	G	G	T	G	G
R0114856944AG	1	14856944	14856944	C	T	C	T	C	C	T	C	C	T	T	T	C	T	C	C	C	C	C	C	T	C	C	T	C	T	C	C	C	C	T	T	C	T	T	T	T	C	C	C	C	T	C	T	C	T
F0114877105CT	1	14877105	14877105	T	T	T	T	T	T	C	T	T	T	C	C	T	C	C	T	T	T	T	T	T	T	T	T	T	T	T	T	T	T	T	T	T	T	T	T	T	T	T	T	T	T	T	C	T	C
F0114891897GA	1	14891897	14891897	G	G	G	G	G	G	G	G	G	G	G	G	G	G	G	G	G	G	G	G	G	G	G	G	G	G	G	G	G	G	G	G	G	G	G	G	G	G	G	G	G	G	G	G	G	A
F0114892019AG	1	14892019	14892019	G	G	G	G	G	G	A	G	G	G	A	A	G	A	A	G	G	G	G	G	G	G	G	G	G	G	G	G	G	G	G	G	G	G	G	G	G	G	G	G	G	G	G	A	G	A
F0114893216GT	1	14893216	14893216	G	T	G	T	G	G	T	G	G	T	T	T	G	T	G	G	G	G	G	G	T	G	G	T	G	T	G	G	G	G	T	T	G	T	T	T	T	G	G	G	G	T	G	T	G	G
R0114893475GT	1	14893475	14893475	C	A	C	A	C	C	A	C	C	A	A	A	C	A	C	C	C	C	C	C	A	C	C	A	C	A	C	C	C	C	A	A	C	A	A	A	A	C	C	C	C	A	C	A	C	C
F0114898478AG	1	14898478	14898478	G	G	G	G	G	G	G	G	G	G	G	G	G	G	A	G	G	G	G	G	G	G	G	G	G	G	G	G	G	G	G	G	G	G	G	G	G	G	G	G	G	G	G	G	G	A
F0114902248TG	1	14902248	14902248	G	T	G	T	G	G	T	G	G	T	T	T	G	T	T	G	G	G	G	G	T	G	G	T	G	T	G	G	G	G	T	T	G	T	T	T	T	G	G	G	G	T	G	T	G	T
R0114902898CA	1	14902898	14902898	T	T	T	T	T	T	T	T	T	T	T	T	T	T	G	T	T	T	T	T	T	T	T	T	T	T	T	T	T	T	T	T	T	T	T	T	T	T	T	T	T	T	T	T	T	G
R0114902930GT	1	14902930	14902930	A	A	A	A	A	A	A	A	A	A	A	A	A	A	C	A	A	A	A	A	A	A	A	A	A	A	A	A	A	A	A	A	A	A	A	A	A	A	A	A	A	A	A	A	A	C
F0114924506CT	1	14924506	14924506	T	C	T	C	T	T	T	T	T	C	T	T	T	T	C	T	T	T	T	T	C	T	T	C	T	C	T	T	T	T	C	C	T	C	C	C	C	T	T	T	T	C	T	T	T	C
R0114926583TC	1	14926583	14926583	A	A	A	A	A	A	A	A	A	A	A	A	A	A	G	A	A	A	A	A	A	A	A	A	A	A	A	A	A	A	A	A	A	A	A	A	A	A	A	A	A	A	A	A	A	G
F0114941614GA	1	14941614	14941614	G	G	G	G	G	G	G	G	G	G	G	G	G	G	A	G	G	G	G	G	G	G	G	G	G	G	G	G	G	G	G	G	G	G	G	G	G	G	G	G	G	G	G	G	G	A
R0114949288AC	1	14949288	14949288	G	G	G	G	G	T	T	G	G	T	T	G	T	T	H	G	G	T	G	G	G	T	G	G	G	G	G	G	G	G	G	G	G	G	G	G	G	G	G	G	G	T	G	T	T	T
R0114968914AG	1	14968914	14968914	T	T	T	T	T	T	T	T	T	T	T	T	T	T	T	T	T	T	T	T	T	T	T	T	T	T	T	T	T	T	T	T	T	T	T	T	T	T	T	T	T	T	T	T	T	C
F0114996235TC	1	14996235	14996235	C	T	C	T	C	C	C	C	C	T	C	C	C	C	C	C	C	C	C	C	T	C	C	T	C	T	C	C	C	C	T	T	C	T	T	T	T	C	C	C	C	T	C	C	C	C
F0114997177GT	1	14997177	14997177	T	G	T	G	T	T	T	T	T	G	T	T	T	T	T	T	T	T	T	T	G	T	T	G	T	G	T	T	T	T	G	G	T	G	G	G	G	T	T	T	T	G	T	T	T	T
R0114997426CT	1	14997426	14997426	A	G	A	G	A	A	A	A	A	G	A	A	A	A	G	A	A	A	A	A	G	A	A	G	A	G	A	A	A	A	G	G	A	G	G	G	G	A	A	A	A	G	A	A	A	G
R0115004503TC	1	15004503	15004503	G	A	G	A	G	G	G	G	G	A	G	G	G	G	G	G	G	G	G	G	A	G	G	A	G	A	G	G	G	G	A	A	G	A	A	A	A	G	G	G	G	A	G	G	G	G
F0115004551TC	1	15004551	15004551	C	T	C	T	C	C	C	C	C	T	C	C	C	C	C	C	C	C	C	C	T	C	C	T	C	T	C	C	C	C	T	T	C	T	T	T	T	C	C	C	C	T	C	C	C	C
R0115010333CA	1	15010333	15010333	G	T	G	T	G	G	G	G	G	T	G	G	G	G	G	G	G	G	G	G	T	G	G	T	G	T	G	G	G	G	T	T	G	T	T	T	T	G	G	G	G	T	G	G	G	G
R0115011251AG	1	15011251	15011251	C	C	C	C	C	C	C	C	C	C	C	C	C	C	T	C	C	C	C	C	C	C	C	C	C	C	C	C	C	C	C	C	C	C	C	C	C	C	C	C	C	C	C	C	C	T
F0115013711CT	1	15013711	15013711	T	C	T	C	T	T	T	T	T	C	T	T	T	T	C	T	T	T	T	T	C	T	T	C	T	C	T	T	T	T	C	C	T	C	C	C	C	T	T	T	T	C	T	T	T	C
R0115013806CT	1	15013806	15013806	A	G	A	G	A	A	A	A	A	G	A	A	A	A	G	A	A	A	A	A	G	A	A	G	A	G	A	A	A	A	G	G	A	G	G	G	G	A	A	A	A	G	A	A	A	G
R0115059434GT	1	15059434	15059434	C	A	C	A	C	C	C	C	C	A	C	C	C	C	C	C	C	C	C	C	A	C	C	A	C	A	C	C	C	C	A	A	C	A	A	A	A	C	C	C	C	A	C	C	C	C
R0115069382CT	1	15069382	15069382	G	G	G	G	G	G	G	G	G	G	G	G	G	G	G	G	G	G	G	G	G	G	G	G	G	G	G	G	G	G	G	G	G	G	G	G	G	G	G	G	G	G	G	G	G	A
F0115091366GA	1	15091366	15091366	G	G	G	G	G	G	G	G	G	G	G	G	G	G	A	G	G	G	G	G	G	G	G	G	G	G	G	G	G	G	G	G	G	G	G	G	G	G	G	G	G	G	G	G	G	A
F0115091796GA	1	15091796	15091796	G	G	G	G	G	G	A	G	G	G	A	A	G	A	G	G	G	G	G	G	G	G	G	G	G	G	G	G	G	G	G	G	G	G	G	G	G	G	G	G	G	G	G	A	G	A
R0115093054AG	1	15093054	15093054	T	T	T	T	T	T	T	T	T	T	T	T	T	T	C	T	T	T	T	T	T	T	T	T	T	T	T	T	T	T	T	T	T	T	T	T	T	T	T	T	T	T	T	T	T	C
R0115110978AG	1	15110978	15110978	C	C	C	C	C	C	C	C	C	C	C	C	C	C	T	C	C	C	C	C	C	C	C	C	C	C	C	C	C	C	C	C	C	C	C	C	C	C	C	C	C	C	C	C	C	T
F0115114789GA	1	15114789	15114789	G	A	G	A	G	G	G	G	G	A	G	G	G	G	G	G	G	G	G	G	A	G	G	A	G	A	G	G	G	G	A	A	G	A	A	A	A	G	G	G	G	A	G	G	G	A
R0115118749TC	1	15118749	15118749	G	A	G	A	G	G	A	G	G	A	A	A	G	A	G	G	G	G	G	G	A	G	G	A	G	A	G	G	G	G	A	A	G	A	A	A	A	G	G	G	G	A	G	A	G	A
R0115128651GA	1	15128651	15128651	T	C	T	C	T	T	T	T	T	C	T	T	T	T	C	T	T	T	T	T	C	T	T	C	T	C	T	T	T	T	C	C	T	C	C	C	C	T	T	T	T	C	T	T	T	T
R0115141170CT	1	15141170	15141170	A	G	A	G	A	A	A	A	A	G	A	A	A	A	G	A	A	A	A	A	G	A	A	G	A	G	A	A	A	A	G	G	A	G	G	G	G	A	A	A	A	G	A	A	A	A
R0115141740CT	1	15141740	15141740	A	G	A	G	A	A	G	A	A	G	G	G	A	G	G	A	A	A	A	A	G	A	A	G	A	G	A	A	A	A	G	G	A	G	G	G	G	A	A	A	A	G	A	G	A	G
R0115149659GA	1	15149659	15149659	T	C	T	C	T	T	C	T	T	C	C	C	T	C	C	T	T	T	T	T	C	T	T	C	T	C	T	T	T	T	C	C	T	C	C	C	C	T	T	T	T	C	T	C	T	C
R0115156188TC	1	15156188	15156188	A	G	A	G	A	A	A	A	A	G	A	A	A	A	A	A	A	A	A	A	G	A	A	G	A	G	A	A	A	A	G	G	A	G	G	G	G	A	A	A	A	G	A	A	A	A
R0115157598CT	1	15157598	15157598	A	G	A	G	A	A	A	A	A	G	A	A	A	A	G	A	A	A	A	A	G	A	A	G	A	G	A	A	A	A	G	G	A	G	G	G	G	A	A	A	A	G	A	A	A	G
R0115158421TG	1	15158421	15158421	A	C	A	C	A	A	A	A	A	C	A	A	A	A	A	A	A	A	A	A	C	A	A	C	A	C	A	A	A	A	C	C	A	C	C	C	C	A	A	A	A	C	A	A	A	A
F0115170857TA	1	15170857	15170857	T	A	T	A	T	T	T	T	T	A	T	T	T	T	A	T	T	T	T	T	A	T	T	A	T	A	T	T	T	T	A	A	T	A	A	A	A	T	T	T	T	A	T	T	T	T
R0115172992CA	1	15172992	15172992	T	G	T	G	T	T	T	T	T	G	T	T	T	T	G	T	T	T	T	T	G	T	T	G	T	G	T	T	T	T	G	G	T	G	G	G	G	T	T	T	T	G	T	T	T	G
F0115185613AG	1	15185613	15185613	A	A	A	A	A	A	G	A	A	A	G	G	A	G	A	A	A	A	A	A	A	A	A	A	A	A	A	A	A	A	A	A	A	A	A	A	A	A	A	A	A	A	A	G	A	A
R0115189311TC	1	15189311	15189311	A	A	A	A	A	A	A	A	A	A	A	A	A	A	A	A	A	A	A	A	A	A	A	A	A	A	A	A	A	A	A	A	A	A	A	A	A	A	A	A	A	A	A	A	A	G
F0115192201AG	1	15192201	15192201	A	A	A	A	A	A	A	A	A	A	A	A	A	A	A	A	A	A	A	A	A	A	A	A	A	A	A	A	A	A	A	A	A	A	A	A	A	A	A	A	A	A	A	A	A	G
R0115226553TG	1	15226553	15226553	C	C	A	C	A	C	C	A	A	C	A	C	C	A	A	C	C	C	A	A	C	C	C	C	A	H	A	A	C	A	C	C	C	C	C	A	C	C	C	A	C	C	C	C	C	C
F0115233257GT	1	15233257	15233257	T	G	T	G	T	T	G	T	T	G	G	G	T	G	T	T	T	T	T	T	G	T	T	G	T	G	T	T	T	T	G	G	T	G	G	G	G	T	T	T	T	G	T	G	T	T
F0115289912TG	1	15289912	15289912	T	G	T	G	T	T	G	T	T	G	G	G	T	G	T	T	T	T	T	T	G	T	T	G	T	G	T	T	T	T	G	G	T	G	G	G	G	T	T	T	T	G	T	G	T	T
F0115298382TC	1	15298382	15298382	T	C	T	C	T	T	C	T	T	C	C	C	T	C	T	T	T	T	T	T	C	T	T	C	T	C	T	T	T	T	C	C	T	C	C	C	C	T	T	T	T	C	T	C	T	T
R0115336548GA	1	15336548	15336548	C	T	C	T	C	C	T	C	C	T	T	T	C	T	C	C	C	C	C	C	T	C	C	T	C	T	C	C	C	C	T	T	C	T	T	T	T	C	C	C	C	T	C	T	C	C
R0115343367TG	1	15343367	15343367	A	C	A	C	A	A	C	A	A	C	C	C	A	C	A	A	A	A	A	A	C	A	A	C	A	C	A	A	A	A	C	C	A	C	C	C	C	A	A	A	A	C	A	C	A	A
R0115401437CT	1	15401437	15401437	G	G	G	G	G	G	G	G	G	G	G	G	G	G	A	G	G	G	G	G	G	G	G	G	G	G	G	G	G	G	G	G	G	G	G	G	G	G	G	G	G	G	G	G	G	A
R0115404315CT	1	15404315	15404315	A	G	A	G	A	A	A	A	A	G	A	A	A	A	G	A	A	A	A	A	G	A	A	G	A	G	A	A	A	A	G	G	A	G	G	G	G	A	A	A	A	G	A	A	A	G
F0115418226CT	1	15418226	15418226	T	C	T	C	T	T	T	T	T	C	T	T	T	T	T	T	T	T	T	T	C	T	T	C	T	C	T	T	T	T	C	C	T	C	C	C	C	T	T	T	T	C	T	T	T	C
R0115419570GA	1	15419570	15419570	T	C	T	C	T	T	T	T	T	C	T	T	T	T	C	T	T	T	T	T	C	T	T	C	T	C	T	T	T	T	C	C	T	C	C	C	C	T	T	T	T	C	T	T	T	C
F0115445844TC	1	15445844	15445844	T	T	T	T	T	T	T	T	T	T	T	T	T	T	C	T	T	T	T	T	T	T	T	T	T	T	T	T	T	T	T	T	T	T	T	T	T	T	T	T	T	T	T	T	T	C
R0115446062GT	1	15446062	15446062	A	A	A	A	A	A	A	A	A	A	A	A	A	A	C	A	A	A	A	A	A	A	A	A	A	A	A	A	A	A	A	A	A	A	A	A	A	A	A	A	A	A	A	A	A	C
R0115446379GA	1	15446379	15446379	T	T	T	T	T	T	T	T	T	T	T	T	T	T	C	T	T	T	T	T	T	T	T	T	T	T	T	T	T	T	T	T	T	T	T	T	T	T	T	T	T	T	T	T	T	C
R0115465550CT	1	15465550	15465550	G	G	G	G	G	G	G	G	G	G	G	G	G	G	A	G	G	G	G	G	G	G	G	G	G	G	G	G	G	G	G	G	G	G	G	G	G	G	G	G	G	G	G	G	G	A
R0115490745CT	1	15490745	15490745	A	G	A	G	A	A	A	A	A	G	A	A	A	A	G	A	A	A	A	A	G	A	A	G	A	G	A	A	A	A	G	G	A	G	G	G	G	A	A	A	A	G	A	A	A	G
R0115510197CT	1	15510197	15510197	G	H	G	H	G	G	G	G	G	A	G	G	G	G	G	G	G	G	G	G	A	G	G	A	G	A	G	G	G	G	A	A	G	A	A	A	A	G	G	G	G	A	G	G	G	G
R0115514295GA	1	15514295	15514295	T	C	T	C	T	T	C	T	T	C	C	C	T	C	C	T	T	T	T	T	C	T	T	C	T	C	T	T	T	T	C	C	T	C	C	C	C	T	T	T	T	C	T	C	T	C
R0115542720AG	1	15542720	15542720	C	T	C	T	C	C	T	C	C	T	T	T	C	T	C	C	C	C	C	C	T	C	C	T	C	T	C	C	C	C	T	T	C	T	T	T	T	C	C	C	C	T	C	T	C	C
R0115561452GA	1	15561452	15561452	C	T	C	T	C	C	C	C	C	T	C	C	C	C	C	C	C	C	C	C	T	C	C	T	C	T	C	C	C	C	T	T	C	T	T	T	T	C	C	C	C	T	C	C	C	C
F0115561778CA	1	15561778	15561778	C	C	C	C	C	C	C	C	C	C	C	C	C	C	C	C	C	C	C	C	C	C	C	C	C	C	C	C	C	C	C	C	C	C	C	C	C	C	C	C	C	C	C	C	C	A
R0115564296AG	1	15564296	15564296	T	T	T	T	T	T	T	T	T	T	T	T	T	T	T	T	T	T	T	T	T	T	T	T	T	T	T	T	T	T	T	T	T	T	T	T	T	T	T	T	T	T	T	T	T	C
R0115581584GA	1	15581584	15581584	T	C	T	C	T	T	C	T	T	C	C	C	T	C	C	T	T	T	T	T	C	T	T	C	T	C	T	T	T	T	C	C	T	C	C	C	C	T	T	T	T	C	T	C	T	C
R0115621051CT	1	15621051	15621051	G	G	G	G	G	G	G	G	G	G	G	G	G	G	A	G	G	G	G	G	G	G	G	G	G	G	G	G	G	G	G	G	G	G	G	G	G	G	G	G	G	G	G	G	G	A
R0115623463GA	1	15623463	15623463	T	C	T	C	T	T	C	T	T	C	C	C	T	C	C	T	T	T	T	T	C	T	T	C	T	C	T	T	T	T	C	C	T	C	C	C	C	T	T	T	T	C	T	C	T	C
R0115643753TC	1	15643753	15643753	A	A	A	A	A	A	A	A	A	A	A	A	A	A	G	A	A	A	A	A	A	A	A	A	A	A	A	A	A	A	A	A	A	A	A	A	A	A	A	A	A	A	A	A	A	G
R0115674204GA	1	15674204	15674204	C	T	C	T	C	C	C	C	C	T	C	C	C	C	C	C	C	C	C	C	T	C	C	T	C	T	C	C	C	C	T	T	C	T	T	T	T	C	C	C	C	T	C	C	C	C
F0115676384CT	1	15676384	15676384	T	C	T	C	T	T	C	T	T	C	C	C	T	C	C	T	T	T	T	T	C	T	T	C	T	C	T	T	T	T	C	C	T	C	C	C	C	T	T	T	T	C	T	C	T	C
R0115677336CA	1	15677336	15677336	G	G	G	G	G	G	G	G	G	G	G	G	G	G	G	G	G	G	G	G	G	G	G	G	G	G	G	G	G	G	G	G	G	G	G	G	G	G	G	G	G	G	G	G	G	T
R0115686739CT	1	15686739	15686739	A	A	A	A	A	A	A	A	A	A	A	A	A	A	G	A	A	A	A	A	A	A	A	A	A	A	A	A	A	A	A	A	A	A	A	A	A	A	A	A	A	A	A	A	A	G
F0115694048TC	1	15694048	15694048	T	C	T	C	T	T	C	T	T	C	C	C	T	C	T	T	T	T	T	T	C	T	T	C	T	C	T	T	T	T	C	C	T	C	C	C	C	T	T	T	T	C	T	C	T	T
F0115713426CA	1	15713426	15713426	C	C	C	C	C	C	C	C	C	C	C	C	C	C	A	C	C	C	C	C	C	C	C	C	C	C	C	C	C	C	C	C	C	C	C	C	C	C	C	C	C	C	C	C	C	A
R0115713523GA	1	15713523	15713523	C	C	C	C	C	C	C	C	C	C	C	C	C	C	C	C	C	C	C	C	C	C	C	C	C	C	C	C	C	C	C	C	C	C	C	C	C	C	C	C	C	C	C	C	C	T
R0115778298TC	1	15778298	15778298	A	A	A	A	A	A	A	A	A	A	A	A	A	A	G	A	A	A	A	A	A	A	A	A	A	A	A	A	A	A	A	A	A	A	A	A	A	A	A	A	A	A	A	A	A	G
F0115779315AC	1	15779315	15779315	A	C	A	C	A	A	A	A	A	C	A	A	A	A	A	A	A	A	A	A	C	A	A	C	A	C	A	A	A	A	C	C	A	C	C	C	C	A	A	A	A	C	A	A	A	A
F0115801504GA	1	15801504	15801504	G	G	G	G	G	G	G	G	G	G	G	G	G	G	G	G	G	G	G	G	G	G	G	G	G	G	G	G	G	G	G	G	G	G	G	G	G	G	G	G	G	G	G	G	G	A
R0115804920CG	1	15804920	15804920	G	C	G	C	G	G	C	G	G	C	C	C	G	C	G	G	G	G	G	G	C	G	G	C	G	C	G	G	G	G	C	C	G	C	C	C	C	G	G	G	G	C	G	C	G	G
R0115805194GA	1	15805194	15805194	C	T	C	T	C	C	T	C	C	T	T	T	C	T	C	C	C	C	C	C	T	C	C	T	C	T	C	C	C	C	T	T	C	T	T	T	T	C	C	C	C	T	C	T	C	C
R0115813374CT	1	15813374	15813374	G	A	G	A	G	G	G	G	G	A	G	G	G	G	G	G	G	G	G	G	A	G	G	A	G	A	G	G	G	G	A	A	G	A	A	A	A	G	G	G	G	A	G	G	G	G
F0115822895GA	1	15822895	15822895	A	G	A	G	A	A	A	A	A	G	A	A	A	A	G	A	A	A	A	A	G	A	A	G	A	G	A	A	A	A	G	G	A	G	G	G	G	A	A	A	A	G	A	A	A	G
F0115823343AG	1	15823343	15823343	G	G	G	G	G	G	G	G	G	G	G	G	G	G	A	G	G	G	G	G	G	G	G	G	G	G	G	G	G	G	G	G	G	G	G	G	G	G	G	G	G	G	G	G	G	A
R0115823531CT	1	15823531	15823531	A	G	A	G	A	A	A	A	A	G	A	A	A	A	G	A	A	A	A	A	G	A	A	G	A	G	A	A	A	A	G	G	A	G	G	G	G	A	A	A	A	G	A	A	A	G
R0115825207TG	1	15825207	15825207	C	A	C	A	C	C	A	C	C	A	A	A	C	A	A	C	C	C	C	C	A	C	C	A	C	A	C	C	C	C	A	A	C	A	A	A	A	C	C	C	C	A	C	A	C	A
F0115852298AC	1	15852298	15852298	C	A	C	A	C	C	A	C	C	A	A	A	C	A	A	C	C	C	C	C	A	C	C	A	C	A	C	C	C	C	A	A	C	A	A	A	A	C	C	C	C	A	C	A	C	A
R0115852492GT	1	15852492	15852492	C	C	C	C	C	C	C	C	C	C	C	C	C	C	A	C	C	C	C	C	C	C	C	C	C	C	C	C	C	C	C	C	C	C	C	C	C	C	C	C	C	C	C	C	C	A
R0115853369TG	1	15853369	15853369	A	A	A	A	A	A	A	A	A	A	A	A	A	A	A	A	A	A	A	A	A	A	A	A	A	A	A	A	A	A	A	A	A	A	A	A	A	A	A	A	A	A	A	A	A	C
R0115862151GA	1	15862151	15862151	C	T	C	T	C	C	C	C	C	T	C	C	C	C	C	C	C	C	C	C	T	C	C	T	C	T	C	C	C	C	T	T	C	T	T	T	T	C	C	C	C	T	C	C	C	C
R0115862311GA	1	15862311	15862311	C	C	C	C	C	C	C	C	C	C	C	C	C	C	T	C	C	C	C	C	C	C	C	C	C	C	C	C	C	C	C	C	C	C	C	C	C	C	C	C	C	C	C	C	C	T
R0115902459GT	1	15902459	15902459	A	C	A	C	A	A	A	A	A	C	A	A	A	A	C	A	A	A	A	A	C	A	A	C	A	C	A	A	A	A	C	C	A	C	C	C	C	A	A	A	A	C	A	A	A	C
F0115917571CT	1	15917571	15917571	C	T	C	T	C	C	C	C	C	T	C	C	C	C	C	C	C	C	C	C	T	C	C	T	C	T	C	C	C	C	T	T	C	T	T	T	T	C	C	C	C	T	C	C	C	C
R0115917590TC	1	15917590	15917590	A	G	A	G	A	A	A	A	A	G	A	A	A	A	A	A	A	A	A	A	G	A	A	G	A	G	A	A	A	A	G	G	A	G	G	G	G	A	A	A	A	G	A	A	A	A
R0115919259CA	1	15919259	15919259	T	G	T	G	H	T	G	T	T	G	G	G	T	G	G	T	T	T	T	T	G	T	T	G	T	G	T	T	T	T	G	G	T	G	G	G	G	T	T	T	T	G	T	G	T	G
F0115976576GA	1	15976576	15976576	A	G	A	G	A	A	G	A	A	G	G	G	A	G	G	A	A	A	A	A	G	A	A	G	A	G	A	A	A	A	G	G	A	G	G	G	G	A	A	A	A	G	A	G	A	G
R0116000035GA	1	16000035	16000035	C	C	C	C	C	C	C	C	C	C	C	C	C	C	T	C	C	C	C	C	C	C	C	C	C	C	C	C	C	C	C	C	C	C	C	C	C	C	C	C	C	C	C	C	C	T
R0116000441TC	1	16000441	16000441	A	A	A	A	A	A	A	A	A	A	A	A	A	A	G	A	A	A	A	A	A	A	A	A	A	A	A	A	A	A	A	A	A	A	A	A	A	A	A	A	A	A	A	A	A	G
F0116003140CA	1	16003140	16003140	C	C	C	C	C	C	C	C	C	C	C	C	C	C	A	C	C	C	C	C	C	C	C	C	C	C	C	C	C	C	C	C	C	C	C	C	C	C	C	C	C	C	C	C	C	A
F0116019435CT	1	16019435	16019435	T	C	T	C	T	T	T	T	T	C	T	T	T	T	C	T	T	T	T	T	C	T	T	C	T	C	T	T	T	T	C	C	T	C	C	C	C	T	T	T	T	C	T	T	T	C
R0116020328GA	1	16020328	16020328	C	C	C	C	C	C	C	C	C	C	C	C	C	C	T	C	C	C	C	C	C	C	C	C	C	C	C	C	C	C	C	C	C	C	C	C	C	C	C	C	C	C	C	C	C	T
F0116064431GT	1	16064431	16064431	T	G	T	G	T	T	G	T	T	G	G	G	T	G	G	T	T	T	T	T	G	T	T	G	T	G	T	T	T	T	G	G	T	G	G	G	G	T	T	T	T	G	T	G	T	G
R0116070200AG	1	16070200	16070200	C	T	C	T	C	C	C	C	C	T	C	C	C	C	T	C	C	C	C	C	T	C	C	T	C	T	C	C	C	C	T	T	C	T	T	T	T	C	C	C	C	T	C	C	C	T
R0116070335CT	1	16070335	16070335	G	A	G	A	G	G	G	G	G	A	G	G	G	G	G	G	G	G	G	G	A	G	G	A	G	A	G	G	G	G	A	A	G	A	A	A	A	G	G	G	G	A	G	G	G	G
F0116098871GA	1	16098871	16098871	A	G	A	G	A	A	G	A	A	G	G	G	A	G	G	A	A	A	A	A	G	A	A	G	A	G	A	A	A	A	G	G	A	G	G	G	G	A	A	A	A	G	A	G	A	G
F0116100188AG	1	16100188	16100188	A	A	A	A	A	A	A	A	A	A	A	A	A	A	G	A	A	A	A	A	A	A	A	A	A	A	A	A	A	A	A	A	A	A	A	A	A	A	A	A	A	A	A	A	A	G
R0116110849CT	1	16110849	16110849	G	A	G	A	G	G	G	G	G	A	G	G	G	G	G	G	G	G	G	G	A	G	G	A	G	A	G	G	G	G	A	A	G	A	A	A	A	G	G	G	G	A	G	G	G	G
R0116122211CA	1	16122211	16122211	G	G	G	G	G	G	G	G	G	G	G	G	G	G	G	G	G	G	G	G	G	G	G	G	G	G	G	G	G	G	G	G	G	G	G	G	G	G	G	G	G	G	G	G	G	T
F0116129051CT	1	16129051	16129051	C	C	C	C	C	C	C	C	C	C	C	C	C	C	C	C	C	C	C	C	C	C	C	C	C	C	C	C	C	C	C	C	C	C	C	C	C	C	C	C	C	C	C	C	C	T
R0116135127CA	1	16135127	16135127	T	G	T	G	T	T	T	T	T	G	T	T	T	T	G	T	T	T	T	T	G	T	T	G	T	G	T	T	T	T	G	G	T	G	G	G	G	T	T	T	T	G	T	T	T	G
R0116143254GA	1	16143254	16143254	C	C	C	C	C	C	C	C	C	C	C	C	C	C	C	C	C	C	C	C	C	C	C	C	C	C	C	C	C	C	C	C	C	C	C	C	C	C	C	C	C	C	C	C	C	T
R0116143616CT	1	16143616	16143616	A	G	A	G	A	A	G	A	A	G	G	G	A	G	G	A	A	A	A	A	G	A	A	G	A	G	A	A	A	A	G	G	A	G	G	G	G	A	A	A	A	G	A	G	A	G
R0116144090GA	1	16144090	16144090	T	C	T	C	H	T	H	T	T	C	H	H	T	H	C	T	T	H	T	T	C	T	T	C	T	C	T	T	T	H	C	C	T	C	C	C	C	T	T	T	T	C	T	T	T	C
R0116144108GA	1	16144108	16144108	C	C	C	C	C	C	T	C	C	C	T	T	C	T	C	C	C	C	C	C	C	C	C	C	C	C	C	C	C	C	C	C	C	C	C	C	C	C	C	C	C	C	C	T	C	C
F0116144189CA	1	16144189	16144189	A	C	A	C	A	A	C	A	A	C	C	C	A	C	C	A	A	A	A	A	C	A	A	C	A	C	A	A	A	A	C	C	A	C	C	C	C	A	A	A	A	C	A	C	A	C
R0116145145AG	1	16145145	16145145	T	T	T	T	T	T	T	T	T	T	T	T	T	T	C	T	T	T	T	T	T	T	T	T	T	T	T	T	T	T	T	T	T	T	T	T	T	T	T	T	T	T	T	T	T	C
F0116200575GA	1	16200575	16200575	G	G	G	G	G	G	G	G	G	G	G	G	G	G	G	G	G	G	G	G	G	G	G	G	G	G	G	G	G	G	G	G	G	G	G	G	G	G	G	G	G	G	G	G	G	A
R0116206710TC	1	16206710	16206710	G	A	G	A	G	G	G	G	G	A	G	G	G	G	G	G	G	G	G	G	A	G	G	A	G	A	G	G	G	G	A	A	G	A	A	A	A	G	G	G	G	A	G	G	G	A
F0116210391CT	1	16210391	16210391	T	C	T	C	T	T	C	T	T	C	C	C	T	C	C	T	T	T	T	T	C	T	T	C	T	C	T	T	T	T	C	C	T	C	C	C	C	T	T	T	T	C	T	C	T	C
R0116288058CT	1	16288058	16288058	G	A	G	A	G	G	G	G	G	A	G	G	G	G	G	G	G	G	G	G	A	G	G	A	G	A	G	G	G	G	A	A	G	A	A	A	A	G	G	G	G	A	G	G	G	G
R0116300696GT	1	16300696	16300696	C	C	C	C	C	C	C	C	C	C	C	C	C	C	C	C	C	C	C	C	C	C	C	C	C	C	C	C	C	C	C	C	C	C	C	C	C	C	C	C	C	C	C	C	C	A
F0116313603CT	1	16313603	16313603	C	C	C	C	C	C	C	C	C	C	C	C	C	C	C	C	C	C	C	C	C	C	C	C	C	C	C	C	C	C	C	C	C	C	C	C	C	C	C	C	C	C	C	C	C	T
R0116328566GA	1	16328566	16328566	C	C	C	C	C	C	C	C	C	C	C	C	C	C	C	C	C	C	C	C	C	C	C	C	C	C	C	C	C	C	C	C	C	C	C	C	C	C	C	C	C	C	C	C	C	T
F0116342216GA	1	16342216	16342216	A	G	A	G	A	A	G	A	A	G	G	G	A	G	G	A	A	A	A	A	G	A	A	G	A	G	A	A	A	A	G	G	A	G	G	G	G	A	A	A	A	G	A	G	A	G
F0116348193GA	1	16348193	16348193	G	A	G	A	G	G	G	G	G	A	G	G	G	G	G	G	G	G	G	G	A	G	G	A	G	A	G	G	G	G	A	A	G	A	A	A	A	G	G	G	G	A	G	G	G	G
F0116349508CT	1	16349508	16349508	T	C	T	C	T	T	T	T	T	C	T	T	T	T	C	T	T	T	T	T	C	T	T	C	T	C	T	T	T	T	C	C	T	C	C	C	C	T	T	T	T	C	T	T	T	C
R0116356510CT	1	16356510	16356510	G	G	G	G	G	G	G	G	G	G	G	G	G	G	G	G	G	G	G	G	G	G	G	G	G	G	G	G	G	G	G	G	G	G	G	G	G	G	G	G	G	G	G	G	G	A
R0116367198GA	1	16367198	16367198	T	C	T	C	T	T	T	T	T	C	T	T	T	T	C	T	T	T	T	T	C	T	T	C	T	C	T	T	T	T	C	C	T	C	C	C	C	T	T	T	T	C	T	T	T	C
F0116377458CT	1	16377458	16377458	T	C	T	C	T	T	T	T	T	C	T	T	T	T	C	T	T	T	T	T	C	T	T	C	T	C	T	T	T	T	C	C	T	C	C	C	C	T	T	T	T	C	T	T	T	C
F0116378177CT	1	16378177	16378177	T	C	T	C	T	T	C	T	T	C	C	C	T	C	C	T	T	T	T	T	C	T	T	C	T	C	T	T	T	T	C	C	T	C	C	C	C	T	T	T	T	C	T	C	T	C
F0116396717TC	1	16396717	16396717	T	T	T	T	T	T	T	T	T	T	T	T	T	T	T	T	T	T	T	T	T	T	T	T	T	T	T	T	T	T	T	T	T	T	T	T	T	T	T	T	T	T	T	T	T	C
R0116396726AG	1	16396726	16396726	T	T	T	T	T	T	T	T	T	T	T	T	T	T	C	T	T	T	T	T	T	T	T	T	T	T	T	T	T	T	T	T	T	T	T	T	T	T	T	T	T	T	T	T	T	C
F0116397747TA	1	16397747	16397747	A	A	A	A	A	A	A	A	A	A	A	A	A	A	T	A	A	A	A	A	A	A	A	A	A	A	A	A	A	A	A	A	A	A	A	A	A	A	A	A	A	A	A	A	A	T
R0116413458CA	1	16413458	16413458	T	G	T	G	T	T	G	T	T	G	G	G	T	G	G	T	T	T	T	T	G	T	T	G	T	G	T	T	T	T	G	G	T	G	G	G	G	T	T	T	T	G	T	G	T	G
R0116431210CT	1	16431210	16431210	G	G	G	G	G	G	A	G	G	G	A	A	G	A	G	G	G	G	G	G	G	G	G	G	G	G	G	G	G	G	G	G	G	G	G	G	G	G	G	G	G	G	G	A	G	G
R0116434665TC	1	16434665	16434665	G	A	G	A	G	G	G	G	G	A	G	G	G	G	A	G	G	G	G	G	A	G	G	A	G	A	G	G	G	G	A	A	G	A	A	A	A	G	G	G	G	A	G	G	G	A
F0116435006CT	1	16435006	16435006	C	C	C	C	C	C	C	C	C	C	C	C	C	C	T	C	C	C	C	C	C	C	C	C	C	C	C	C	C	C	C	C	C	C	C	C	C	C	C	C	C	C	C	C	C	T
R0116495004CT	1	16495004	16495004	G	A	G	A	G	G	G	G	G	A	G	G	G	G	G	G	G	G	G	G	A	G	G	A	G	A	G	G	G	G	A	A	G	A	A	A	A	G	G	G	G	A	G	G	G	G
R0116495484CA	1	16495484	16495484	T	G	T	G	T	T	T	T	T	G	T	T	T	T	G	T	T	T	T	T	G	T	T	G	T	G	T	T	T	T	G	G	T	G	G	G	G	T	T	T	T	G	T	T	T	G
R0116497608GA	1	16497608	16497608	T	C	T	C	T	T	C	T	T	C	C	C	T	C	C	T	T	T	T	T	C	T	T	C	T	C	T	T	T	T	C	C	T	C	C	C	C	T	T	T	T	C	T	C	T	C
R0116500567TC	1	16500567	16500567	A	A	A	A	A	A	A	A	A	A	A	A	A	A	G	A	A	A	A	A	A	A	A	A	A	A	A	A	A	A	A	A	A	A	A	A	A	A	A	A	A	A	A	A	A	G
F0116507162GA	1	16507162	16507162	A	G	A	G	A	A	A	A	A	G	A	A	A	A	G	A	A	A	A	A	G	A	A	G	A	G	A	A	A	A	G	G	A	G	G	G	G	A	A	A	A	G	A	A	A	G
F0116508588GA	1	16508588	16508588	G	A	G	A	G	G	G	G	G	A	G	G	G	G	G	G	G	G	G	G	A	G	G	A	G	A	G	G	G	G	A	A	G	A	A	A	A	G	G	G	G	A	G	G	G	G
F0116514495CT	1	16514495	16514495	C	C	C	C	C	C	C	C	C	C	C	C	C	C	C	C	C	C	C	C	C	C	C	C	C	C	C	C	C	C	C	C	C	C	C	C	C	C	C	C	C	C	C	C	C	T
F0116523881TC	1	16523881	16523881	T	T	T	T	T	T	T	T	T	T	T	T	T	T	C	T	T	T	T	T	T	T	T	T	T	T	T	T	T	T	T	T	T	T	T	T	T	T	T	T	T	T	T	T	T	C
F0116524400GT	1	16524400	16524400	T	G	T	G	T	T	G	T	T	G	G	G	T	G	G	T	T	T	T	T	G	T	T	G	T	G	T	T	T	T	G	G	T	G	G	G	G	T	T	T	T	G	T	G	T	G
R0116530451CT	1	16530451	16530451	A	G	A	G	A	A	G	A	A	G	G	G	A	G	G	A	A	A	A	A	G	A	A	G	A	G	A	A	A	A	G	G	A	G	G	G	G	A	A	A	A	G	A	G	A	G
R0116531064GA	1	16531064	16531064	T	C	T	C	T	T	T	T	T	C	T	T	T	T	C	T	T	T	T	T	C	T	T	C	T	C	T	T	T	T	C	C	T	C	C	C	C	T	T	T	T	C	T	T	T	C
R0116531088AG	1	16531088	16531088	T	C	T	C	T	T	T	T	T	C	T	T	T	T	T	T	T	T	T	T	C	T	T	C	T	C	T	T	T	T	C	C	T	C	C	C	C	T	T	T	T	C	T	T	T	T
R0116539572TG	1	16539572	16539572	A	A	A	A	A	A	A	A	A	A	A	A	A	A	A	A	A	A	A	A	A	A	A	A	A	A	A	A	A	A	A	A	A	A	A	A	A	A	A	A	A	A	A	A	A	C
F0116635389AG	1	16635389	16635389	G	A	G	A	G	G	A	G	G	A	A	A	G	A	A	G	G	G	G	G	A	G	G	A	G	A	G	G	G	G	A	A	G	A	A	A	A	G	G	G	G	A	G	A	G	A
R0116636034CT	1	16636034	16636034	G	G	G	G	G	G	G	G	G	G	G	G	G	G	G	G	G	G	G	G	G	G	G	G	G	G	G	G	G	G	G	G	G	G	G	G	G	G	G	G	G	G	G	G	G	A
R0116660931CT	1	16660931	16660931	A	G	A	G	A	A	A	A	A	G	A	A	A	A	G	A	A	A	A	A	G	A	A	G	A	G	A	A	A	A	G	G	A	G	G	G	G	A	A	A	A	G	A	A	A	G
R0116678605CT	1	16678605	16678605	G	A	G	A	G	G	G	G	G	A	G	G	G	G	A	G	G	G	G	G	A	G	G	A	G	A	G	G	G	G	A	A	G	A	A	A	A	G	G	G	G	A	G	G	G	A
R0116689349GA	1	16689349	16689349	C	C	C	C	C	C	C	C	C	C	C	C	C	C	T	C	C	C	C	C	C	C	C	C	C	C	C	C	C	C	C	C	C	C	C	C	C	C	C	C	C	C	C	C	C	T
R0116690920CT	1	16690920	16690920	G	A	G	A	G	G	G	G	G	A	G	G	G	G	G	G	G	G	G	G	A	G	G	A	G	A	G	G	G	G	A	A	G	A	A	A	A	G	G	G	G	A	G	G	G	G
F0116694350CT	1	16694350	16694350	T	C	T	C	T	T	C	T	T	C	C	C	T	C	C	T	T	T	T	T	C	T	T	C	T	C	T	T	T	T	C	C	T	C	C	C	C	T	T	T	T	C	T	C	T	C
R0116705541TC	1	16705541	16705541	A	A	A	A	A	A	A	A	A	A	A	A	A	A	G	A	A	A	A	A	A	A	A	A	A	A	A	A	A	A	A	A	A	A	A	A	A	A	A	A	A	A	A	A	A	G
R0116707609TC	1	16707609	16707609	G	A	G	A	G	G	A	G	G	A	A	A	G	A	A	G	G	G	G	G	A	G	G	A	G	A	G	G	G	G	A	A	G	A	A	A	A	G	G	G	G	A	G	A	G	A
R0116716727GA	1	16716727	16716727	C	T	C	T	C	C	C	C	C	T	C	C	C	C	C	C	C	C	C	C	T	C	C	T	C	T	C	C	C	C	T	T	C	T	T	T	T	C	C	C	C	T	C	C	C	C
R0116718568AC	1	16718568	16718568	G	T	G	T	G	G	G	G	G	T	G	G	G	G	T	G	G	G	G	G	T	G	G	T	G	T	G	G	G	G	T	T	G	T	T	T	T	G	G	G	G	T	G	G	G	T
F0116720155TC	1	16720155	16720155	T	C	T	C	T	T	T	T	T	C	T	T	T	T	T	T	T	T	T	T	C	T	T	C	T	C	T	T	T	T	C	C	T	C	C	C	C	T	T	T	T	C	T	T	T	T
F0116730963CT	1	16730963	16730963	C	C	C	C	C	C	C	C	C	C	C	C	C	C	C	C	C	C	C	C	C	C	C	C	C	C	C	C	C	C	C	C	C	C	C	C	C	C	C	C	C	C	C	C	C	T
F0116731149GA	1	16731149	16731149	A	G	A	G	A	A	G	A	A	G	G	G	A	G	G	A	A	A	A	A	G	A	A	G	A	G	A	A	A	A	G	G	A	G	G	G	G	A	A	A	A	G	A	G	A	G
R0116995107CT	1	16995107	16995107	G	A	G	A	G	G	G	G	G	A	G	G	G	G	G	G	G	G	G	G	A	G	G	A	G	A	G	G	G	G	A	A	G	A	A	A	A	G	G	G	G	A	G	G	G	H
F0117001118CT	1	17001118	17001118	C	C	C	C	C	C	C	C	C	C	C	C	C	C	C	C	C	C	C	C	C	C	C	C	C	C	C	C	C	C	C	C	C	C	C	C	C	C	C	C	C	C	C	C	C	T
F0117010742TC	1	17010742	17010742	C	T	C	T	C	C	T	C	C	T	T	T	C	T	T	C	C	C	C	C	T	C	C	T	C	T	C	C	C	C	T	T	C	T	T	T	T	C	C	C	C	T	C	T	C	T
R0117011063GT	1	17011063	17011063	A	C	A	C	A	A	C	A	A	C	C	C	A	C	C	A	A	A	A	A	C	A	A	C	A	C	A	A	A	A	C	C	A	C	C	C	C	A	A	A	A	C	A	C	A	C
F0117020369CT	1	17020369	17020369	C	T	C	T	C	C	C	C	C	T	C	C	C	C	C	C	C	C	C	C	T	C	C	T	C	T	C	C	C	C	T	T	C	T	T	T	T	C	C	C	C	T	C	C	C	C
F0117027933AG	1	17027933	17027933	A	A	A	A	A	A	A	A	A	A	A	A	A	A	G	A	A	A	A	A	A	A	A	A	A	A	A	A	A	A	A	A	A	A	A	A	A	A	A	A	A	A	A	A	A	G
F0117028284CT	1	17028284	17028284	C	H	C	H	C	C	C	C	C	T	C	C	C	C	C	C	C	C	C	C	T	C	C	T	C	T	C	C	C	C	T	T	C	T	T	T	T	C	C	C	C	T	C	C	C	C
F0117068592AG	1	17068592	17068592	G	A	G	A	G	G	G	G	G	A	G	G	G	G	A	G	G	G	G	G	A	G	G	A	G	A	G	G	G	G	A	A	G	A	A	A	A	G	G	G	G	A	G	G	G	A
R0117078209CT	1	17078209	17078209	A	G	A	G	A	A	G	A	A	G	G	G	A	G	G	A	A	A	A	A	G	A	A	G	A	G	A	A	A	A	G	G	A	G	G	G	G	A	A	A	A	G	A	G	A	A
R0117100305AG	1	17100305	17100305	T	T	T	T	T	T	T	T	T	T	T	T	T	T	C	T	T	T	T	T	T	T	T	T	T	T	T	T	T	T	T	T	T	T	T	T	T	T	T	T	T	T	T	T	T	C
F0117101747CT	1	17101747	17101747	C	C	C	C	C	C	C	C	C	C	C	C	C	C	C	C	C	C	C	C	C	C	C	C	C	C	C	C	C	C	C	C	C	C	C	C	C	C	C	C	C	C	C	C	C	T
R0117104857GT	1	17104857	17104857	C	A	C	A	C	C	C	C	C	A	C	C	C	C	C	C	C	C	C	C	A	C	C	A	C	A	C	C	C	C	A	A	C	A	A	A	A	C	C	C	C	A	C	C	C	C
R0117110160CT	1	17110160	17110160	A	G	A	G	A	A	G	A	A	G	G	G	A	G	G	A	A	A	A	A	G	A	A	G	A	G	A	A	A	A	G	G	A	G	G	G	G	A	A	A	A	G	A	G	A	G
F0117151197GT	1	17151197	17151197	T	G	T	G	T	T	T	T	T	G	T	T	T	T	G	T	T	T	T	T	G	T	T	G	T	G	T	T	T	T	G	G	T	G	G	G	G	T	T	T	T	G	T	T	T	G
F0117156740TC	1	17156740	17156740	C	T	C	T	C	C	T	C	C	T	T	T	C	T	T	C	C	C	C	C	T	C	C	T	C	T	C	C	C	C	T	T	C	T	T	T	T	C	C	C	C	T	C	T	C	T
F0117159995GA	1	17159995	17159995	G	A	G	A	G	G	G	G	G	A	G	G	G	G	G	G	G	G	G	G	A	G	G	A	G	A	G	G	G	G	A	A	G	A	A	A	A	G	G	G	G	A	G	G	G	G
R0117172965TC	1	17172965	17172965	A	A	A	A	A	A	A	A	A	A	A	A	A	A	G	A	A	A	A	A	A	A	A	A	A	A	A	A	A	A	A	A	A	A	A	A	A	A	A	A	A	A	A	A	A	H
R0117195604AG	1	17195604	17195604	T	T	T	T	T	T	T	T	T	T	T	T	T	T	C	T	T	T	T	T	T	T	T	T	T	T	T	T	T	T	T	T	T	T	T	T	T	T	T	T	T	T	T	T	T	C
F0117206954CT	1	17206954	17206954	C	C	C	C	C	C	C	C	C	C	C	C	C	C	C	C	C	C	C	C	C	C	C	C	C	C	C	C	C	C	C	C	C	C	C	C	C	C	C	C	C	C	C	C	C	T
R0117214814GT	1	17214814	17214814	A	C	A	C	A	A	A	A	A	C	A	A	A	A	C	A	A	A	A	A	C	A	A	C	A	C	A	A	A	A	C	C	A	C	C	C	C	A	A	A	A	C	A	A	A	C
F0117221758CT	1	17221758	17221758	T	C	T	C	T	T	C	T	T	C	C	C	T	C	C	T	T	T	T	T	C	T	T	C	T	C	T	T	T	T	C	C	T	C	C	C	C	T	T	T	T	C	T	C	T	C
F0117222834GA	1	17222834	17222834	G	G	G	G	G	G	G	G	G	G	G	G	G	G	G	G	G	G	G	G	G	G	G	G	G	G	G	G	G	G	G	G	G	G	G	G	G	G	G	G	G	G	G	G	G	A
R0117266636TC	1	17266636	17266636	G	A	G	A	G	G	A	G	G	A	A	A	G	A	A	G	G	G	G	G	A	G	G	A	G	A	G	G	G	G	A	A	G	A	A	A	A	G	G	G	G	A	G	A	G	A
F0117268813TC	1	17268813	17268813	T	C	T	C	T	T	T	T	T	C	T	T	T	T	T	T	T	T	T	T	C	T	T	C	T	C	T	T	T	T	C	C	T	C	C	C	C	T	T	T	T	C	T	T	T	T
F0117270480CA	1	17270480	17270480	C	A	C	A	C	C	C	C	C	A	C	C	C	C	C	C	C	C	C	C	A	C	C	A	C	A	C	C	C	C	A	A	C	A	A	A	A	C	C	C	C	A	C	C	C	C
R0117271409TC	1	17271409	17271409	G	A	G	A	G	G	G	G	G	A	G	G	G	G	A	G	G	G	G	G	A	G	G	A	G	A	G	G	G	G	A	A	G	A	A	A	A	G	G	G	G	A	G	G	G	A
R0117305662AC	1	17305662	17305662	T	G	T	G	T	T	T	T	T	G	T	T	T	T	G	T	T	T	T	T	G	T	T	G	T	G	T	T	T	T	G	G	T	G	G	G	G	T	T	T	T	G	T	T	T	G
R0117322704GA	1	17322704	17322704	T	C	T	C	T	T	C	T	T	C	C	C	T	C	C	T	T	T	T	T	C	T	T	C	T	C	T	T	T	T	C	C	T	C	C	C	C	T	T	T	T	C	T	C	T	C
F0117325864CT	1	17325864	17325864	T	C	T	C	T	T	C	T	T	C	C	C	T	C	C	T	T	T	T	T	C	T	T	C	T	C	T	T	T	T	C	C	T	C	C	C	C	T	T	T	T	C	T	C	T	C
F0117333082GT	1	17333082	17333082	G	G	G	G	G	G	G	G	G	G	G	G	G	G	G	G	G	G	G	G	G	G	G	G	G	G	G	G	G	G	G	G	G	G	G	G	G	G	G	G	G	G	G	G	G	T
F0117334744TC	1	17334744	17334744	T	T	T	T	T	T	T	T	T	T	T	T	T	T	C	T	T	T	T	T	T	T	T	T	T	T	T	T	T	T	T	T	T	T	T	T	T	T	T	T	T	T	T	T	T	C
R0117336573CT	1	17336573	17336573	A	G	A	G	A	A	G	A	A	G	G	G	A	G	G	A	A	A	A	A	G	A	A	G	A	G	A	A	A	A	G	G	A	G	G	G	G	A	A	A	A	G	A	G	A	G
F0117342050AG	1	17342050	17342050	A	A	A	A	A	A	A	A	A	A	A	A	A	A	A	A	A	A	A	A	A	A	A	A	A	A	A	A	A	A	A	A	A	A	A	A	A	A	A	A	A	A	A	A	A	G
R0117343681GA	1	17343681	17343681	C	C	C	C	C	C	C	C	C	C	C	C	C	C	T	C	C	C	C	C	C	C	C	C	C	C	C	C	C	C	C	C	C	C	C	C	C	C	C	C	C	C	C	C	C	T
F0117344314AG	1	17344314	17344314	A	A	A	A	A	A	A	A	A	A	A	A	A	A	G	A	A	A	A	A	A	A	A	A	A	A	A	A	A	A	A	A	A	A	A	A	A	A	A	A	A	A	A	A	A	G
F0117347347GA	1	17347347	17347347	G	A	G	A	G	G	G	G	G	A	G	G	G	G	G	G	G	G	G	G	A	G	G	A	G	A	G	G	G	G	A	A	G	A	A	A	A	G	G	G	G	A	G	G	G	G
F0117386001TC	1	17386001	17386001	T	T	T	T	T	T	T	T	T	T	T	T	T	T	T	T	T	T	T	T	T	T	T	T	T	T	T	T	T	T	T	T	T	T	T	T	T	T	T	T	T	T	T	T	T	C
R0117393715GA	1	17393715	17393715	C	C	C	C	C	C	C	C	C	C	C	C	C	C	C	C	C	C	C	C	C	C	C	C	C	C	C	C	C	C	C	C	C	C	C	C	C	C	C	C	C	C	C	C	C	T
R0117396002GA	1	17396002	17396002	C	T	C	T	C	C	C	C	C	T	C	C	C	C	C	C	C	C	C	C	T	C	C	T	C	T	C	C	C	C	T	T	C	T	T	T	T	C	C	C	C	T	C	C	C	C
F0117400865CT	1	17400865	17400865	C	C	C	C	C	C	C	C	C	C	C	C	C	C	C	C	C	C	C	C	C	C	C	C	C	C	C	C	C	C	C	C	C	C	C	C	C	C	C	C	C	C	C	C	C	T
F0117442477TG	1	17442477	17442477	T	G	T	G	T	T	T	T	T	G	T	T	T	T	G	T	T	T	T	T	G	T	T	G	T	G	T	T	T	T	G	G	T	G	G	G	G	T	T	T	T	G	T	T	T	G
F0117481361CT	1	17481361	17481361	C	C	C	C	C	C	C	C	C	C	C	C	C	C	T	C	C	C	C	C	C	C	C	C	C	C	C	C	C	C	C	C	C	C	C	C	C	C	C	C	C	C	C	C	C	T
F0117486969GA	1	17486969	17486969	G	A	G	A	G	G	G	G	G	A	G	G	G	G	G	G	G	G	G	G	A	G	G	A	G	A	G	G	G	G	A	A	G	A	A	A	A	G	G	G	G	A	G	G	G	G
R0117487092AG	1	17487092	17487092	C	T	C	T	C	C	T	C	C	T	T	T	C	T	T	C	C	C	C	C	T	C	C	T	C	T	C	C	C	C	T	T	C	T	T	T	T	C	C	C	C	T	C	T	C	T
F0117496030GA	1	17496030	17496030	G	A	G	A	G	G	G	G	G	A	G	G	G	G	G	G	G	G	G	G	A	G	G	A	G	A	G	G	G	G	A	A	G	A	A	A	A	G	G	G	G	A	G	G	G	G
F0117500259TC	1	17500259	17500259	T	T	T	T	T	T	T	T	T	T	T	T	T	T	C	T	T	T	T	T	T	T	T	T	T	T	T	T	T	T	T	T	T	T	T	T	T	T	T	T	T	T	T	T	T	C
R0117504230CT	1	17504230	17504230	A	G	A	G	A	A	G	A	A	G	G	G	A	G	G	A	A	A	A	A	G	A	A	G	A	G	A	A	A	A	G	G	A	G	G	G	G	A	A	A	A	G	A	G	A	G
R0117550930CT	1	17550930	17550930	G	A	G	A	G	G	G	G	G	A	G	G	G	G	G	G	G	G	G	G	A	G	G	A	G	A	G	G	G	G	A	A	G	A	A	A	A	G	G	G	G	A	G	G	G	G
R0117560484CT	1	17560484	17560484	A	G	A	G	A	A	G	A	A	G	G	G	A	G	G	A	A	A	A	A	G	A	A	G	A	G	A	A	A	A	G	G	A	G	G	G	G	A	A	A	A	G	A	G	A	G
F0117601678GA	1	17601678	17601678	A	G	A	G	A	A	G	A	A	G	G	G	A	G	G	A	A	A	A	A	G	A	A	G	A	G	A	A	A	A	G	G	A	G	G	G	G	A	A	A	A	G	A	G	A	G
F0117605495GA	1	17605495	17605495	G	G	G	G	G	G	G	G	G	G	G	G	G	G	A	G	G	G	G	G	G	G	G	G	G	G	G	G	G	G	G	G	G	G	G	G	G	G	G	G	G	G	G	G	G	A
R0117606402CA	1	17606402	17606402	G	G	G	G	G	G	G	G	G	G	G	G	G	G	G	G	G	G	G	G	G	G	G	G	G	G	G	G	G	G	G	G	G	G	G	G	G	G	G	G	G	G	G	G	G	T
F0117616720GA	1	17616720	17616720	A	G	A	G	A	A	G	A	A	G	G	G	A	G	G	A	A	A	A	A	G	A	A	G	A	G	A	A	A	A	G	G	A	G	G	G	G	A	A	A	A	G	A	G	A	G
R0117619883GA	1	17619883	17619883	T	C	T	C	T	T	T	T	T	C	T	T	T	T	C	T	T	T	T	T	C	T	T	C	T	C	T	T	T	T	C	C	T	C	C	C	C	T	T	T	T	C	T	T	T	C
R0117628004TC	1	17628004	17628004	A	G	A	G	A	A	A	A	A	G	A	A	A	A	A	A	A	A	A	A	G	A	A	G	A	G	A	A	A	A	G	G	A	G	G	G	G	A	A	A	A	G	A	A	A	A
F0117693914GA	1	17693914	17693914	G	G	G	G	G	G	A	G	G	G	A	A	G	A	G	G	G	G	G	G	G	G	G	G	G	G	G	G	G	G	G	G	G	G	G	G	G	G	G	G	G	G	G	A	G	G
R0117713666GA	1	17713666	17713666	C	T	C	T	C	C	C	C	C	C	C	C	C	C	C	C	C	C	C	C	T	C	C	T	C	T	C	C	C	C	T	T	C	T	T	T	T	C	C	C	C	C	C	C	C	C
F0117722389TC	1	17722389	17722389	C	T	C	T	C	C	C	C	C	T	C	C	C	C	C	C	C	C	C	C	T	C	C	T	C	T	C	C	C	C	T	T	C	T	T	T	T	C	C	C	C	T	C	C	C	T
R0117725238AG	1	17725238	17725238	T	T	T	T	T	T	T	T	T	T	T	T	T	T	C	T	T	T	T	T	T	T	T	T	T	T	T	T	T	T	T	T	T	T	T	T	T	T	T	T	T	T	T	T	T	C
F0117749715CT	1	17749715	17749715	C	C	C	C	C	C	T	C	C	C	T	T	C	T	C	C	C	C	C	C	C	C	C	C	C	C	C	C	C	C	C	C	C	C	C	C	C	C	C	C	C	C	C	T	C	C
R0117750809GA	1	17750809	17750809	C	C	C	C	C	C	T	C	C	C	T	T	C	T	T	C	C	C	C	C	C	C	C	C	C	C	C	C	C	C	C	C	C	C	C	C	C	C	C	C	C	C	C	T	C	T
R0117754074TC	1	17754074	17754074	A	A	A	A	A	A	G	A	A	A	G	G	A	G	A	A	A	A	A	A	A	A	A	A	A	A	A	A	A	A	A	A	A	A	A	A	A	A	A	A	A	A	A	G	A	A
R0117763636TG	1	17763636	17763636	C	A	C	A	C	C	A	C	C	A	A	A	C	A	A	C	C	C	C	C	A	C	C	A	C	A	C	C	C	C	A	A	C	A	A	A	A	C	C	C	C	A	C	A	C	A
F0117766868CT	1	17766868	17766868	C	C	C	C	C	C	C	C	C	C	C	C	C	C	C	C	C	C	C	C	C	C	C	C	C	C	C	C	C	C	C	C	C	C	C	C	C	C	C	C	C	C	C	C	C	T
F0117793932CT	1	17793932	17793932	C	T	C	T	C	C	T	C	C	T	T	T	C	T	C	C	C	C	C	C	T	C	C	T	C	T	C	C	C	C	T	T	C	T	T	T	T	C	C	C	C	T	C	T	C	C
R0117794443GA	1	17794443	17794443	T	C	T	C	T	T	T	T	T	C	T	T	T	T	C	T	T	T	T	T	C	T	T	C	T	C	T	T	T	T	C	C	T	C	C	C	C	T	T	T	T	C	T	T	T	C
R0117794932GA	1	17794932	17794932	T	C	T	C	T	T	C	T	T	C	C	C	T	C	C	T	T	T	T	T	C	T	T	C	T	C	T	T	T	T	C	C	T	C	C	C	C	T	T	T	T	C	T	C	T	C
F0117796234AG	1	17796234	17796234	A	G	A	G	A	A	G	A	A	G	G	G	A	G	A	A	A	A	A	A	G	A	A	G	A	G	A	A	A	A	G	G	A	G	G	G	G	A	A	A	A	G	A	G	A	A
R0117800629TG	1	17800629	17800629	A	A	A	A	A	A	A	A	A	A	A	A	A	A	C	A	A	A	A	A	A	A	A	A	A	A	A	A	A	A	A	A	A	A	A	A	A	A	A	A	A	A	A	A	A	C
R0117830151GA	1	17830151	17830151	C	C	C	C	C	C	T	C	C	C	T	T	C	T	C	C	C	C	C	C	C	C	C	C	C	C	C	C	C	C	C	C	C	C	C	C	C	C	C	C	C	C	C	T	C	C
R0117886571TC	1	17886571	17886571	A	A	A	A	A	A	A	A	A	A	A	A	A	A	G	A	A	A	A	A	A	A	A	A	A	A	A	A	A	A	A	A	A	A	A	A	A	A	A	A	A	A	A	A	A	G
F0117887059GT	1	17887059	17887059	T	G	T	G	T	T	G	T	T	G	G	G	T	G	G	T	T	T	T	T	G	T	T	G	T	G	T	T	T	T	G	G	T	G	G	G	G	T	T	T	T	G	T	G	T	G
R0117887900TC	1	17887900	17887900	A	A	A	A	A	A	A	A	A	A	A	A	A	A	G	A	A	A	A	A	A	A	A	A	A	A	A	A	A	A	A	A	A	A	A	A	A	A	A	A	A	A	A	A	A	G
F0117888337GA	1	17888337	17888337	G	A	G	A	G	G	G	G	G	A	G	G	G	G	G	G	G	G	G	G	A	G	G	A	G	A	G	G	G	G	A	A	G	A	A	A	A	G	G	G	G	A	G	G	G	G
F0117889715CT	1	17889715	17889715	C	C	C	C	C	C	C	C	C	C	C	C	C	C	C	C	C	C	C	C	C	C	C	C	C	C	C	C	C	C	C	C	C	C	C	C	C	C	C	C	C	C	C	C	C	T
F0117890228CT	1	17890228	17890228	T	C	T	C	T	T	C	T	T	C	C	C	T	C	C	T	T	T	T	T	C	T	T	C	T	C	T	T	T	T	C	C	T	C	C	C	C	T	T	T	T	C	T	C	T	C
R0117890335CT	1	17890335	17890335	G	A	G	A	G	G	G	G	G	A	G	G	G	G	A	G	G	G	G	G	A	G	G	A	G	A	G	G	G	G	A	A	G	A	A	A	A	G	G	G	G	A	G	G	G	G
R0117890762GA	1	17890762	17890762	C	C	C	C	C	C	C	C	C	C	C	C	C	C	C	C	C	C	C	C	C	C	C	C	C	C	C	C	C	C	C	C	C	C	C	C	C	C	C	C	C	C	C	C	C	T
F0117928028CT	1	17928028	17928028	C	C	C	C	C	C	C	C	C	C	C	C	C	C	C	C	C	C	C	C	C	C	C	C	C	C	C	C	C	C	C	C	C	C	C	C	C	C	C	C	C	C	C	C	C	T
R0117932364GA	1	17932364	17932364	C	C	C	C	C	C	C	C	C	C	C	C	C	C	C	C	C	C	C	C	C	C	C	C	C	C	C	C	C	C	C	C	C	C	C	C	C	C	C	C	C	C	C	C	C	T
R0117944053AG	1	17944053	17944053	T	T	T	T	T	T	T	T	T	T	T	T	T	T	T	T	T	T	T	T	T	T	T	T	T	T	T	T	T	T	T	T	T	T	T	T	T	T	T	T	T	T	T	T	T	C
F0117955528CT	1	17955528	17955528	T	C	T	C	T	T	T	T	T	C	T	T	T	T	C	T	T	T	T	T	C	T	T	C	T	C	T	T	T	T	C	C	T	C	C	C	C	T	T	T	T	C	T	T	T	C
R0117956274GA	1	17956274	17956274	C	C	C	C	C	C	C	C	C	C	C	C	C	C	C	C	C	C	C	C	C	C	C	C	C	C	C	C	C	C	C	C	C	C	C	C	C	C	C	C	C	C	C	C	C	T
F0117961164CA	1	17961164	17961164	C	C	C	C	C	C	A	C	C	C	A	A	C	A	C	C	C	C	C	C	C	C	C	C	C	C	C	C	C	C	C	C	C	C	C	C	C	C	C	C	C	C	C	A	C	C
R0117968914GA	1	17968914	17968914	C	T	C	T	C	C	C	C	C	T	C	C	C	C	T	C	C	C	C	C	T	C	C	T	C	T	C	C	C	C	T	T	C	T	T	T	T	C	C	C	C	T	C	C	C	H
R0117969171GA	1	17969171	17969171	C	T	C	T	C	C	C	C	C	T	C	C	C	C	C	C	C	C	C	C	T	C	C	T	C	T	C	C	C	C	T	T	C	T	T	T	T	C	C	C	C	T	C	C	C	C
R0117992619GT	1	17992619	17992619	C	C	C	C	C	C	A	C	C	C	A	A	C	A	C	C	C	C	C	C	C	C	C	C	C	C	C	C	C	C	C	C	C	C	C	C	C	C	C	C	C	C	C	A	C	C
F0117995001CT	1	17995001	17995001	C	T	C	T	C	C	T	C	C	T	T	T	C	T	C	C	C	C	C	C	T	C	C	T	C	T	C	C	C	C	T	T	C	T	T	T	T	C	C	C	C	T	C	T	C	C
F0118000977GA	1	18000977	18000977	G	G	G	G	G	G	G	G	G	G	G	G	G	G	G	G	G	G	G	G	G	G	G	G	G	G	G	G	G	G	G	G	G	G	G	G	G	G	G	G	G	G	G	G	G	A
F0118030926GA	1	18030926	18030926	A	G	A	G	A	A	A	A	A	G	A	A	A	A	G	A	A	A	A	A	G	A	A	G	A	G	A	A	A	A	G	G	A	G	G	G	G	A	A	A	A	G	A	A	A	G
R0118038899TC	1	18038899	18038899	A	G	A	G	A	A	A	A	A	G	A	A	A	A	G	A	A	A	A	A	G	A	A	G	A	G	A	A	A	A	G	G	A	G	G	G	G	A	A	A	A	G	A	A	A	G
F0118049500AC	1	18049500	18049500	C	A	C	A	C	C	C	C	C	A	C	C	C	C	A	C	C	C	C	C	A	C	C	A	C	A	C	C	C	C	A	A	C	A	A	A	A	C	C	C	C	A	C	C	C	A
R0118053024CA	1	18053024	18053024	G	T	G	T	G	G	G	G	G	T	G	G	G	G	G	G	G	G	G	G	T	G	G	T	G	T	G	G	G	G	T	T	G	T	T	T	T	G	G	G	G	T	G	G	G	G
F0118062635CT	1	18062635	18062635	C	C	C	C	C	C	C	C	C	C	C	C	C	C	C	C	C	C	C	C	C	C	C	C	C	C	C	C	C	C	C	C	C	C	C	C	C	C	C	C	C	C	C	C	C	T
R0118090036CT	1	18090036	18090036	G	G	G	G	G	G	G	G	G	G	G	G	G	G	G	G	G	G	G	G	G	G	G	G	G	G	G	G	G	G	G	G	G	G	G	G	G	G	G	G	G	G	G	G	G	A
F0118101155CT	1	18101155	18101155	T	T	T	T	T	T	T	T	T	T	T	T	T	T	C	T	T	T	T	T	T	T	T	T	T	T	T	T	T	T	T	T	T	T	T	T	T	T	T	T	T	T	T	T	T	C
F0118104939GA	1	18104939	18104939	G	G	G	G	G	G	G	G	G	G	G	G	G	G	G	G	G	G	G	G	G	G	G	G	G	G	G	G	G	G	G	G	G	G	G	G	G	G	G	G	G	G	G	G	G	A
R0118110922TC	1	18110922	18110922	A	G	A	G	A	A	G	A	A	G	G	G	A	G	A	A	A	A	A	A	G	A	A	G	A	G	A	A	A	A	G	G	A	G	G	G	G	A	A	A	A	G	A	G	A	A
R0118111290GA	1	18111290	18111290	T	T	T	T	T	T	T	T	T	T	T	T	T	T	C	T	T	T	T	T	T	T	T	T	T	T	T	T	T	T	T	T	T	T	T	T	T	T	T	T	T	T	T	T	T	C
F0118144361AT	1	18144361	18144361	A	T	A	T	A	A	T	A	A	T	T	T	A	T	A	A	A	A	A	A	T	A	A	T	A	T	A	A	A	A	T	T	A	T	T	T	T	A	A	A	A	T	A	T	A	A
R0118149056GA	1	18149056	18149056	C	C	C	C	C	C	T	C	C	C	T	T	C	T	C	C	C	C	C	C	C	C	C	C	C	C	C	C	C	C	C	C	C	C	C	C	C	C	C	C	C	C	C	T	C	C
F0118169636TC	1	18169636	18169636	T	T	T	T	T	T	C	T	T	T	C	C	T	C	T	T	T	T	T	T	T	T	T	T	T	T	T	T	T	T	T	T	T	T	T	T	T	T	T	T	T	T	T	C	T	T
F0118172944GT	1	18172944	18172944	G	T	G	T	G	G	G	G	G	T	G	G	G	G	G	G	G	G	G	G	T	G	G	T	G	T	G	G	G	G	T	T	G	T	T	T	T	G	G	G	G	T	G	G	G	T
R0118203747TG	1	18203747	18203747	A	A	A	A	A	A	A	A	A	A	A	A	A	A	C	A	A	A	A	A	A	A	A	A	A	A	A	A	A	A	A	A	A	A	A	A	A	A	A	A	A	A	A	A	A	C
F0118204793GA	1	18204793	18204793	A	G	A	G	A	A	A	A	A	G	A	A	A	A	G	A	A	A	A	A	G	A	A	G	A	G	A	A	A	A	G	G	A	G	G	G	G	A	A	A	A	G	A	A	A	G
F0118207884TG	1	18207884	18207884	G	T	G	T	G	G	T	G	G	T	T	T	G	T	G	G	G	G	G	G	T	G	G	T	G	T	G	G	G	G	T	T	G	T	T	T	T	G	G	G	G	T	G	T	G	T
F0118208242GA	1	18208242	18208242	G	H	G	H	G	G	G	G	G	G	G	G	G	G	G	G	G	G	G	G	A	G	G	A	G	A	G	G	G	G	A	A	G	A	A	A	A	G	G	G	G	G	G	G	G	G
F0118208496CT	1	18208496	18208496	T	C	T	C	T	T	C	T	T	C	C	C	T	C	T	T	T	T	T	T	C	T	T	C	T	C	T	T	T	T	C	C	T	C	C	C	C	T	T	T	T	C	T	C	T	C
R0118222375GA	1	18222375	18222375	C	T	C	T	C	C	C	C	C	T	C	C	C	C	C	C	C	C	C	C	T	C	C	T	C	T	C	C	C	C	T	T	C	T	T	T	T	C	C	C	C	T	C	C	C	T
F0118235431CT	1	18235431	18235431	T	C	T	C	T	T	T	T	T	C	T	T	T	T	T	T	T	T	T	T	C	T	T	C	T	C	T	T	T	T	C	C	T	C	C	C	C	T	T	T	T	C	T	T	T	C
F0118239927GA	1	18239927	18239927	A	G	A	G	A	A	A	A	A	G	A	A	A	A	G	A	A	A	A	A	G	A	A	G	A	G	A	A	A	A	G	G	A	G	G	G	G	A	A	A	A	G	A	A	A	G
F0118263043GA	1	18263043	18263043	A	A	A	A	A	A	A	A	A	A	A	A	A	A	A	A	A	A	A	A	A	A	A	A	A	A	A	A	A	A	A	A	A	A	A	A	A	A	A	A	A	A	A	A	A	G
R0118284414GA	1	18284414	18284414	T	T	T	T	T	T	T	T	T	T	T	T	T	T	C	T	T	T	T	T	T	T	T	T	T	T	T	T	T	T	T	T	T	T	T	T	T	T	T	T	T	T	T	T	T	C
R0118285592GA	1	18285592	18285592	T	T	T	T	T	T	T	T	T	T	T	T	T	T	C	T	T	T	T	T	T	T	T	T	T	T	T	T	T	T	T	T	T	T	T	T	T	T	T	T	T	T	T	T	T	C
R0118286427GA	1	18286427	18286427	C	C	C	C	C	C	C	C	C	C	C	C	C	C	T	C	C	C	C	C	C	C	C	C	C	C	C	C	C	C	C	C	C	C	C	C	C	C	C	C	C	C	C	C	C	T
R0118286519AC	1	18286519	18286519	T	T	T	T	T	T	T	T	T	T	T	T	T	T	G	T	T	T	T	T	T	T	T	T	T	T	T	T	T	T	T	T	T	T	T	T	T	T	T	T	T	T	T	T	T	G
R0118286612CT	1	18286612	18286612	A	A	A	A	A	A	A	A	A	A	A	A	A	A	G	A	A	A	A	A	A	A	A	A	A	A	A	A	A	A	A	A	A	A	A	A	A	A	A	A	A	A	A	A	A	G
F0118323725CA	1	18323725	18323725	A	C	A	C	A	A	A	A	A	C	A	A	A	A	C	A	A	A	A	A	C	A	A	C	A	C	A	A	A	A	C	C	A	C	C	C	C	A	A	A	A	C	A	A	A	C
R0118327488TA	1	18327488	18327488	A	T	A	T	A	A	A	A	A	T	A	A	A	A	A	A	A	A	A	A	T	A	A	T	A	T	A	A	A	A	T	T	A	T	T	T	T	A	A	A	A	T	A	A	A	A
F0118329686GA	1	18329686	18329686	G	A	G	A	G	G	G	G	G	A	G	G	G	G	G	G	G	G	G	G	A	G	G	A	G	A	G	G	G	G	A	A	G	A	A	A	A	G	G	G	G	A	G	G	G	G
F0118330833CA	1	18330833	18330833	C	A	C	A	C	C	A	C	C	A	A	A	C	A	C	C	C	C	C	C	A	C	C	A	C	A	C	C	C	C	A	A	C	A	A	A	A	C	C	C	C	A	C	A	C	C
F0118343218AT	1	18343218	18343218	A	A	A	A	A	A	T	A	A	A	T	T	A	T	A	A	A	A	A	A	A	A	A	A	A	A	A	A	A	A	A	A	A	A	A	A	A	A	A	A	A	A	A	T	A	T
R0118352888GA	1	18352888	18352888	C	C	C	C	C	C	T	C	C	C	T	T	C	T	C	C	C	C	C	C	C	C	C	C	C	C	C	C	C	C	C	C	C	C	C	C	C	C	C	C	C	C	C	T	C	C
R0118355413GA	1	18355413	18355413	C	C	C	C	C	C	C	C	C	C	C	C	C	C	C	C	C	C	C	C	C	C	C	C	C	C	C	C	C	C	C	C	C	C	C	C	C	C	C	C	C	C	C	C	C	T
F0118372416CT	1	18372416	18372416	C	C	C	C	C	C	C	C	C	C	C	C	C	C	C	C	C	C	C	C	C	C	C	C	C	C	C	C	C	C	C	C	C	C	C	C	C	C	C	C	C	C	C	C	C	T
F0118392327AG	1	18392327	18392327	A	A	A	A	A	A	A	A	A	A	A	A	A	A	G	A	A	A	A	A	A	A	A	A	A	A	A	A	A	A	A	A	A	A	A	A	A	A	A	A	A	A	A	A	A	A
F0118401118AG	1	18401118	18401118	A	G	A	G	A	A	G	A	A	G	G	G	A	G	G	A	A	A	A	A	G	A	A	G	A	G	A	A	A	A	G	G	A	G	G	G	G	A	A	A	A	G	A	G	A	A
R0118405306GA	1	18405306	18405306	C	T	C	T	C	C	T	C	C	T	T	T	C	T	C	C	C	C	C	C	T	C	C	T	C	T	C	C	C	C	T	T	C	T	T	T	T	C	C	C	C	T	C	T	C	C
F0118468010CT	1	18468010	18468010	C	T	C	T	C	C	T	C	C	C	T	T	C	T	C	C	C	C	C	C	T	C	C	T	C	T	C	C	C	C	T	T	C	T	T	T	T	C	C	C	C	C	C	T	C	C
R0118468228AC	1	18468228	18468228	T	G	T	G	T	T	G	T	T	T	G	G	T	G	T	T	T	T	T	T	G	T	T	G	T	G	T	T	T	T	G	G	T	G	G	G	G	T	T	T	T	T	T	G	T	T
R0118471566CT	1	18471566	18471566	A	G	A	G	A	A	G	A	A	G	G	G	A	G	A	A	A	A	A	A	G	A	A	G	A	G	A	A	A	A	G	G	A	G	G	G	G	A	A	A	A	G	A	G	A	G
R0118475091GA	1	18475091	18475091	T	C	T	C	T	T	C	T	T	C	C	C	T	C	C	T	T	T	T	T	C	T	T	C	T	C	T	T	T	T	C	C	T	C	C	C	C	T	T	T	T	C	T	C	T	C
F0118479089TG	1	18479089	18479089	T	T	T	T	T	T	T	T	T	G	T	T	T	T	T	T	T	T	T	T	T	T	T	T	T	T	T	T	T	T	T	T	T	T	T	T	T	T	T	T	T	G	T	T	T	T
R0118481496CT	1	18481496	18481496	G	G	G	G	G	G	G	G	G	A	G	G	G	G	G	G	G	G	G	G	G	G	G	G	G	G	G	G	G	G	G	G	G	G	G	G	G	G	G	G	G	A	G	G	G	G
F0118503253AG	1	18503253	18503253	G	A	G	A	G	G	A	G	G	A	A	A	G	A	G	G	G	G	G	G	A	G	G	A	G	A	G	G	G	G	A	A	G	A	A	A	A	G	G	G	G	A	G	A	G	G
R0118504824AG	1	18504824	18504824	C	T	C	T	C	C	T	C	C	T	T	T	C	T	T	C	C	C	C	C	T	C	C	T	C	T	C	C	C	C	T	T	C	T	T	T	T	C	C	C	C	T	C	T	C	C
R0118516587AC	1	18516587	18516587	G	T	G	T	G	G	T	G	G	T	T	T	G	T	G	G	G	G	G	G	T	G	G	T	G	T	G	G	G	G	T	T	G	T	T	T	T	G	G	G	G	T	G	T	G	G
R0118518189GA	1	18518189	18518189	T	C	T	C	T	T	C	T	T	C	C	C	T	C	C	T	T	T	T	T	C	T	T	C	T	C	T	T	T	T	C	C	T	C	C	C	C	T	T	T	T	C	T	C	T	T
R0118524904TG	1	18524904	18524904	A	C	A	C	A	A	C	A	A	A	C	C	A	C	A	A	A	A	A	A	C	A	A	C	A	C	A	A	A	A	C	C	A	C	C	C	C	A	A	A	A	A	A	C	A	A
F0118528311CA	1	18528311	18528311	C	C	C	C	C	C	C	C	C	A	C	C	C	C	H	C	C	C	C	C	C	C	C	C	C	C	C	C	C	C	C	C	C	C	C	C	C	C	C	C	C	A	C	C	C	C
R0118536664AC	1	18536664	18536664	T	T	T	T	T	T	T	T	T	G	T	T	T	T	T	T	T	T	T	T	T	T	T	T	T	T	T	T	T	T	T	T	T	T	T	T	T	T	T	T	T	G	T	T	T	T
R0118538858GA	1	18538858	18538858	T	C	T	C	T	T	C	T	T	T	C	C	T	C	C	T	T	T	T	T	C	T	T	C	T	C	T	T	T	T	C	C	T	C	C	C	C	T	T	T	T	T	T	C	T	T
R0118539602CA	1	18539602	18539602	T	G	T	G	T	T	G	T	T	T	G	G	T	G	G	T	T	T	T	T	G	T	T	G	T	G	T	T	T	T	G	G	T	G	G	G	G	T	T	T	T	T	T	G	T	T
F0118539659CT	1	18539659	18539659	T	C	T	C	T	T	C	T	T	T	C	C	T	C	C	T	T	T	T	T	C	T	T	C	T	C	T	T	T	T	C	C	T	C	C	C	C	T	T	T	T	T	T	C	T	T
F0118588219TG	1	18588219	18588219	T	T	T	T	T	T	T	T	T	T	T	T	T	T	G	T	T	T	T	T	T	T	T	T	T	T	T	T	T	T	T	T	T	T	T	T	T	T	T	T	T	T	T	T	T	G
R0118596533TC	1	18596533	18596533	G	G	G	G	G	G	G	G	G	A	G	G	G	G	A	G	G	G	G	G	G	G	G	G	G	G	G	G	G	G	G	G	G	G	G	G	G	G	G	G	G	A	G	G	G	A
R0118608326CT	1	18608326	18608326	G	G	G	G	G	G	G	G	G	G	G	G	G	G	G	G	G	G	G	G	G	G	G	G	G	G	G	G	G	G	G	G	G	G	G	G	G	G	G	G	G	G	G	G	G	A
R0118611267TC	1	18611267	18611267	A	A	A	A	A	A	A	A	A	A	A	A	A	A	G	A	A	A	A	A	A	A	A	A	A	A	A	A	A	A	A	A	A	A	A	A	A	A	A	A	A	A	A	A	A	G
R0118613938AG	1	18613938	18613938	C	C	C	C	C	C	C	C	C	T	C	C	C	C	T	C	C	C	C	C	C	C	C	C	C	C	C	C	C	C	C	C	C	C	C	C	C	C	C	C	C	T	C	C	C	T
R0118614634CT	1	18614634	18614634	A	A	A	A	A	A	A	A	A	G	A	A	A	A	G	A	A	A	A	A	A	A	A	A	A	A	A	A	A	A	A	A	A	A	A	A	A	A	A	A	A	G	A	A	A	G
R0118614758AG	1	18614758	18614758	T	T	T	T	T	T	T	T	T	C	T	T	T	T	C	T	T	T	T	T	T	T	T	T	T	T	T	T	T	T	T	T	T	T	T	T	T	T	T	T	T	C	T	T	T	T
F0118615510CT	1	18615510	18615510	C	C	C	C	C	C	C	C	C	T	C	C	C	C	C	C	C	C	C	C	C	C	C	C	C	C	C	C	C	C	C	C	C	C	C	C	C	C	C	C	C	T	C	C	C	C
F0118616796GA	1	18616796	18616796	A	A	A	A	A	A	A	A	A	G	A	A	A	A	G	A	A	A	A	A	A	A	A	A	A	A	A	A	A	A	A	A	A	A	A	A	A	A	A	A	A	G	A	A	A	G
F0118620734TG	1	18620734	18620734	T	T	T	T	T	T	T	T	T	G	T	T	T	T	G	T	T	T	T	T	T	T	T	T	T	T	T	T	T	T	T	T	T	T	T	T	T	T	T	T	T	G	T	T	T	G
F0118623689CT	1	18623689	18623689	C	C	C	C	C	C	C	C	C	C	C	C	C	C	T	C	C	C	C	C	C	C	C	C	C	C	C	C	C	C	C	C	C	C	C	C	C	C	C	C	C	C	C	C	C	T
R0118638264GT	1	18638264	18638264	A	A	A	A	A	A	A	A	A	C	A	A	A	A	C	A	A	A	A	A	A	A	A	A	A	A	A	A	A	A	A	A	A	A	A	A	A	A	A	A	A	C	A	A	A	C
R0118638413CT	1	18638413	18638413	G	G	G	G	G	G	G	G	G	A	G	G	G	G	G	G	G	G	G	G	G	G	G	G	G	G	G	G	G	G	G	G	G	G	G	G	G	G	G	G	G	A	G	G	G	G
R0118638833CA	1	18638833	18638833	G	G	G	G	G	G	G	G	G	G	G	G	G	G	T	G	G	G	G	G	G	G	G	G	G	G	G	G	G	G	G	G	G	G	G	G	G	G	G	G	G	G	G	G	G	T
F0118661861TG	1	18661861	18661861	T	T	T	T	T	T	T	T	T	T	T	T	T	T	G	T	T	T	T	T	T	T	T	T	T	T	T	T	T	T	T	T	T	T	T	T	T	T	T	T	T	T	T	T	T	G
R0118672753GA	1	18672753	18672753	T	C	T	C	T	T	T	T	T	C	C	T	T	C	C	T	T	T	T	T	C	T	T	C	T	C	T	T	T	T	C	C	T	C	C	C	C	T	T	T	T	C	T	T	T	C
F0118688179CT	1	18688179	18688179	T	C	T	C	T	T	T	T	T	C	T	T	T	T	C	T	T	T	T	T	C	T	T	C	T	C	T	T	H	T	C	C	T	C	C	C	C	T	T	T	T	C	T	T	T	C
F0118719905GA	1	18719905	18719905	G	A	G	A	G	G	G	G	G	G	G	G	G	G	G	G	G	G	G	G	A	G	G	A	G	A	G	G	G	G	A	A	G	A	A	A	A	G	G	G	G	G	G	G	G	G
R0118721078CT	1	18721078	18721078	G	A	G	A	G	G	G	G	G	G	G	G	G	G	G	G	G	G	G	G	A	G	G	A	G	A	G	G	G	G	A	A	G	A	A	A	A	G	G	G	G	G	G	G	G	G
F0118742239AG	1	18742239	18742239	A	A	A	A	A	A	A	A	A	A	A	A	A	A	G	A	A	A	A	A	A	A	A	A	A	A	A	A	A	A	A	A	A	A	A	A	A	A	A	A	A	A	A	A	A	G
F0118751961TC	1	18751961	18751961	T	T	T	T	T	T	T	T	T	T	T	T	T	T	T	T	T	T	T	T	T	T	T	T	T	T	T	T	T	T	T	T	T	T	T	T	T	T	T	T	T	T	T	T	T	C
R0118756678CA	1	18756678	18756678	G	G	G	G	G	G	G	G	G	T	G	G	G	G	G	G	G	G	G	G	G	G	G	G	G	G	G	G	G	G	G	G	G	G	G	G	G	G	G	G	G	T	G	G	G	G
R0118770533CA	1	18770533	18770533	T	G	T	G	T	T	T	T	T	G	T	T	T	T	G	T	T	T	T	T	G	T	T	G	T	G	T	T	T	T	G	G	T	G	G	G	G	T	T	T	T	G	T	T	T	G
R0118786940GC	1	18786940	18786940	C	G	C	G	C	C	C	C	C	C	C	C	C	C	G	C	C	C	C	C	G	C	C	G	C	G	C	C	C	C	G	G	C	G	G	G	G	C	C	C	C	C	C	C	C	G
R0118787935GA	1	18787935	18787935	T	C	T	C	T	T	T	T	T	C	T	T	T	T	C	T	T	T	T	T	C	T	T	C	T	C	T	T	T	T	C	C	T	C	C	C	C	T	T	T	T	C	T	T	T	C
F0118789510GA	1	18789510	18789510	G	G	G	G	G	G	G	G	G	A	G	G	G	G	G	G	G	G	G	G	G	G	G	G	G	G	G	G	G	G	G	G	G	G	G	G	G	G	G	G	G	A	G	G	G	G
F0118790775GT	1	18790775	18790775	G	G	G	G	G	G	G	G	G	G	G	G	G	G	G	G	G	G	G	G	G	G	G	G	G	G	G	G	G	G	G	G	G	G	G	G	G	G	G	G	G	G	G	G	G	T
F0118790833TC	1	18790833	18790833	T	T	T	T	T	T	T	T	T	T	T	T	T	T	C	T	T	T	T	T	T	T	T	T	T	T	T	T	T	T	T	T	T	T	T	T	T	T	T	T	T	T	T	T	T	T
F0118799453AC	1	18799453	18799453	C	A	C	A	C	C	C	C	C	A	C	C	C	C	A	C	C	C	C	C	A	C	C	A	C	A	C	C	C	C	A	A	C	A	A	A	A	C	C	C	C	A	C	C	C	A
R0118832302CG	1	18832302	18832302	G	C	G	C	G	G	G	G	G	G	G	G	G	G	C	G	G	G	G	G	C	G	G	C	G	C	G	G	G	G	C	C	G	C	C	C	C	G	G	G	G	G	G	G	G	C
R0118841074GT	1	18841074	18841074	C	C	C	C	C	C	C	C	C	A	C	C	C	C	C	C	C	C	C	C	C	C	C	C	C	C	C	C	C	C	C	C	C	C	C	C	C	C	C	C	C	A	C	C	C	C
R0118844314GA	1	18844314	18844314	C	C	C	C	C	C	C	C	C	C	C	C	C	C	C	C	C	C	C	C	C	C	C	C	C	C	C	C	C	C	C	C	C	C	C	C	C	C	C	C	C	C	C	C	C	T
R0118855458CT	1	18855458	18855458	A	G	A	G	A	A	A	A	A	G	A	A	A	A	G	A	A	A	A	A	G	A	A	G	A	G	A	A	A	A	G	G	A	G	G	G	G	A	A	A	A	G	A	A	A	G
F0118858268AT	1	18858268	18858268	A	T	A	T	A	A	A	A	A	T	A	A	A	A	T	A	A	A	A	A	T	A	A	T	A	T	A	A	A	A	T	T	A	T	T	T	T	A	A	A	A	T	A	A	A	A
F0118868887CT	1	18868887	18868887	C	T	C	T	C	C	C	C	C	T	C	C	C	C	C	C	C	C	C	C	T	C	C	T	C	T	C	C	C	C	T	T	C	T	T	T	T	C	C	C	C	T	C	C	C	C
R0118869430GA	1	18869430	18869430	C	C	C	C	C	C	C	C	C	C	C	C	C	C	C	C	C	C	C	C	C	C	C	C	C	C	C	C	C	C	C	C	C	C	C	C	C	C	C	C	C	C	C	C	C	T
R0118891701CA	1	18891701	18891701	T	G	T	G	T	T	T	T	T	G	T	T	T	T	G	T	T	T	T	T	G	T	T	G	T	G	T	T	T	T	G	G	T	G	G	G	G	T	T	T	T	G	T	T	T	G
F0118891927GA	1	18891927	18891927	G	G	G	G	G	G	G	G	G	G	G	G	G	G	G	G	G	G	G	G	G	G	G	G	G	G	G	G	G	G	G	G	G	G	G	G	G	G	G	G	G	G	G	G	G	A
F0118892225CT	1	18892225	18892225	C	C	C	C	C	C	C	C	C	T	C	C	C	C	C	C	C	C	C	C	C	C	C	C	C	C	C	C	C	C	C	C	C	C	C	C	C	C	C	C	C	T	C	C	C	C
F0118906505TC	1	18906505	18906505	T	T	T	T	T	T	T	T	T	T	T	T	T	T	T	T	T	T	T	T	T	T	T	T	T	T	T	T	T	T	T	T	T	T	T	T	T	T	T	T	T	T	T	T	T	C
F0118906911GA	1	18906911	18906911	A	A	A	A	A	A	A	A	A	A	A	A	A	A	A	A	A	A	A	A	A	A	A	A	A	A	A	A	A	A	A	A	A	A	A	A	A	A	A	A	A	A	A	A	A	G
F0118927288TG	1	18927288	18927288	G	G	G	G	G	G	G	G	G	G	G	G	G	G	T	G	G	G	G	G	G	G	G	G	G	G	G	G	G	G	G	G	G	G	G	G	G	G	G	G	G	G	G	G	G	T
R0118939976TC	1	18939976	18939976	A	G	A	G	A	A	A	A	A	G	A	A	A	A	G	A	A	A	A	A	G	A	A	G	A	G	A	A	A	A	G	G	A	G	G	G	G	A	A	A	A	G	A	A	A	A
F0118942095CA	1	18942095	18942095	C	C	C	C	C	C	C	C	C	A	C	C	C	C	C	C	C	C	C	C	C	C	C	C	C	C	C	C	C	C	C	C	C	C	C	C	C	C	C	C	C	A	C	C	C	C
R0118962907TC	1	18962907	18962907	A	G	A	G	A	A	A	A	A	G	A	A	A	A	A	A	A	A	A	A	G	A	A	G	A	G	A	A	A	A	G	G	A	G	G	G	G	A	A	A	A	G	A	A	A	A
F0118965413GA	1	18965413	18965413	G	G	G	G	G	G	G	G	G	G	G	G	G	G	G	G	G	G	G	G	G	G	G	G	G	G	G	G	G	G	G	G	G	G	G	G	G	G	G	G	G	G	G	G	G	A
R0119000020GA	1	19000020	19000020	C	C	C	C	C	C	C	C	C	C	C	C	C	C	C	C	C	C	C	C	C	C	C	C	C	C	C	C	C	C	C	C	C	C	C	C	C	C	C	C	C	C	C	C	C	T
F0119003823GA	1	19003823	19003823	G	G	G	G	G	G	G	G	G	G	G	G	G	G	A	G	G	G	G	G	G	G	G	G	G	G	G	G	G	G	G	G	G	G	G	G	G	G	G	G	G	G	G	G	G	G
F0119036010AG	1	19036010	19036010	G	G	G	G	G	G	G	G	G	A	G	G	G	G	G	G	G	G	G	G	G	G	G	G	G	G	G	G	G	G	G	G	G	G	G	G	G	G	G	G	G	A	G	G	G	A
F0119043595CA	1	19043595	19043595	A	C	A	C	A	A	A	A	A	A	A	A	A	A	C	A	A	A	A	A	C	A	A	C	A	C	A	A	A	A	C	C	A	C	C	C	C	A	A	A	A	A	A	A	A	C
R0119053095CT	1	19053095	19053095	A	G	A	G	A	A	A	A	A	G	A	A	A	A	G	A	A	A	A	A	G	A	A	G	A	G	A	A	A	A	G	G	A	G	G	G	G	A	A	A	A	G	A	A	A	G
R0119069512CT	1	19069512	19069512	A	G	A	G	A	A	A	A	A	G	A	A	A	A	G	A	A	A	A	A	G	A	A	G	A	G	A	A	A	A	G	G	A	G	G	G	G	A	A	A	A	G	A	A	A	G
F0119069942CT	1	19069942	19069942	C	C	C	C	C	C	C	C	C	C	C	C	C	C	C	C	C	C	C	C	C	C	C	C	C	C	C	C	C	C	C	C	C	C	C	C	C	C	C	C	C	C	C	C	C	T
R0119070161GA	1	19070161	19070161	C	C	C	C	C	C	C	C	C	C	C	C	C	C	C	C	C	C	C	C	C	C	C	C	C	C	C	C	C	C	C	C	C	C	C	C	C	C	C	C	C	C	C	C	C	T
R0119080715TG	1	19080715	19080715	C	A	C	A	C	C	C	C	C	A	C	C	C	C	A	C	C	C	C	C	A	C	C	A	C	A	C	C	C	C	A	A	C	A	A	A	A	C	C	C	C	A	C	C	C	A
R0119080870TC	1	19080870	19080870	G	G	G	G	G	G	G	G	G	A	G	G	G	G	A	G	G	G	G	G	G	G	G	G	G	G	G	G	G	G	G	G	G	G	G	G	G	G	G	G	G	A	G	G	G	A
F0119082785GA	1	19082785	19082785	G	G	G	G	G	G	G	G	G	A	G	G	G	G	G	G	G	G	G	G	G	G	G	G	G	G	G	G	G	G	G	G	G	G	G	G	G	G	G	G	G	A	G	G	G	G
F0119096840CT	1	19096840	19096840	T	C	T	C	T	T	T	T	T	C	T	T	T	T	C	T	T	T	T	T	C	T	T	C	T	C	T	T	T	T	C	C	T	C	C	C	C	T	T	T	T	C	T	T	T	C
F0119096841AG	1	19096841	19096841	G	A	G	A	G	G	G	G	G	G	G	G	G	G	A	G	G	G	G	G	A	G	G	A	G	A	G	G	G	G	A	A	G	A	A	A	A	G	G	G	G	G	G	G	G	A
F0119101077TC	1	19101077	19101077	T	T	T	T	T	T	T	T	T	T	T	T	T	T	T	T	T	T	T	T	T	T	T	T	T	T	T	T	T	T	T	T	T	T	T	T	T	T	T	T	T	T	T	T	T	C
F0119116081GA	1	19116081	19116081	G	H	G	H	G	G	G	G	G	A	G	G	G	G	G	G	G	G	G	G	A	G	G	A	G	A	G	G	G	G	A	A	G	A	A	A	A	G	G	G	G	A	G	G	G	G
R0119118322GA	1	19118322	19118322	H	C	H	C	H	H	H	H	H	C	T	T	T	T	C	T	T	T	T	T	C	T	T	C	T	C	T	T	T	T	C	C	T	C	C	C	C	T	T	T	T	C	T	T	T	C
R0119133963GT	1	19133963	19133963	A	C	A	C	A	A	A	A	A	C	A	A	A	A	C	A	A	A	A	A	C	A	A	C	A	C	A	A	A	A	C	C	A	C	C	C	C	A	A	A	A	C	A	A	A	C
F0119136848GA	1	19136848	19136848	G	G	G	G	G	G	G	G	G	G	G	G	G	G	G	G	G	G	G	G	G	G	G	G	G	G	G	G	G	G	G	G	G	G	G	G	G	G	G	G	G	G	G	G	G	A
R0119137443CA	1	19137443	19137443	G	T	G	T	G	G	G	G	G	T	G	G	G	G	G	G	G	G	G	G	T	G	G	T	G	T	G	G	G	G	T	T	G	T	T	T	T	G	G	G	G	T	G	G	G	G
R0119137953AG	1	19137953	19137953	T	C	T	C	T	T	T	T	T	C	T	T	T	T	T	T	T	T	T	T	C	T	T	C	T	C	T	T	T	T	C	C	T	C	C	C	C	T	T	T	T	C	T	T	T	T
F0119144568GT	1	19144568	19144568	T	G	T	G	T	T	T	T	T	G	T	T	T	T	G	T	T	T	T	T	G	T	T	G	T	G	T	T	T	T	G	G	T	G	G	G	G	T	T	T	T	G	T	T	T	G
R0119151719CA	1	19151719	19151719	G	G	G	G	G	G	G	G	G	T	G	G	G	G	G	G	G	G	G	G	G	G	G	G	G	G	G	G	G	G	G	G	G	G	G	G	G	G	G	G	G	T	G	G	G	G
F0119198055CA	1	19198055	19198055	A	A	A	A	A	A	A	A	A	A	A	A	A	A	C	A	A	A	A	A	A	A	A	A	A	A	A	A	A	A	A	A	A	A	A	A	A	A	A	A	A	A	A	A	A	C
F0119201410TA	1	19201410	19201410	T	T	T	T	T	T	T	T	T	A	T	T	T	T	A	T	T	T	T	T	T	T	T	T	T	T	T	T	T	T	T	T	T	T	T	T	T	T	T	T	T	A	T	T	T	A
F0119201739TC	1	19201739	19201739	T	T	T	T	T	T	T	T	T	C	T	T	T	T	C	T	T	T	T	T	T	T	T	T	T	T	T	T	T	T	T	T	T	T	T	T	T	T	T	T	T	C	T	T	T	T
F0119203381CT	1	19203381	19203381	C	C	C	C	C	C	C	C	C	T	C	C	C	C	T	C	C	C	C	C	C	C	C	C	C	C	C	C	C	C	C	C	C	C	C	C	C	C	C	C	C	T	C	C	C	T
R0119204246AG	1	19204246	19204246	T	C	T	C	T	T	T	T	T	C	T	T	T	T	T	T	T	T	T	T	C	T	T	C	T	C	T	T	T	T	C	C	T	C	C	C	C	T	T	T	T	C	T	T	T	T
R0119246109AG	1	19246109	19246109	T	T	T	T	T	T	T	T	T	T	T	T	T	T	C	T	T	T	T	T	T	T	T	T	T	T	T	T	T	T	T	T	T	T	T	T	T	T	T	T	T	T	T	T	T	C
R0119246950CT	1	19246950	19246950	G	G	G	G	G	G	G	G	G	G	G	G	G	G	G	G	G	G	G	G	G	G	G	G	G	G	G	G	G	G	G	G	G	G	G	G	G	G	G	G	G	G	G	G	G	A
F0119248181GA	1	19248181	19248181	G	A	G	A	G	G	G	G	G	A	G	G	G	G	G	G	G	G	G	G	A	G	G	A	G	A	G	G	G	G	A	A	G	A	A	A	A	G	G	G	G	A	G	G	G	A
R0119282305CT	1	19282305	19282305	A	G	A	G	A	A	A	A	A	G	A	A	A	A	G	A	A	A	A	A	G	A	A	G	A	G	A	A	A	A	G	G	A	G	G	G	G	A	A	A	A	G	A	A	A	A
F0119287695AG	1	19287695	19287695	A	G	A	G	A	A	A	A	A	A	A	A	A	A	G	A	A	A	A	A	G	A	A	G	A	G	A	A	A	A	G	G	A	G	G	G	G	A	A	A	A	A	A	A	A	G
R0119299223TC	1	19299223	19299223	G	A	G	A	G	G	G	G	G	G	G	G	G	G	A	G	G	G	G	G	A	G	G	A	G	A	G	G	G	G	A	A	G	A	A	A	A	G	G	G	G	G	G	G	G	A
F0119306475GA	1	19306475	19306475	G	G	G	G	G	G	G	G	G	G	G	G	G	G	G	G	G	G	G	G	G	G	G	G	G	G	G	G	G	G	G	G	G	G	G	G	G	G	G	G	G	G	G	G	G	A
F0119312673GA	1	19312673	19312673	A	A	A	A	A	A	A	A	A	G	A	A	A	A	G	A	A	A	A	A	A	A	A	A	A	A	A	A	A	A	A	A	A	A	A	A	A	A	A	A	A	G	A	A	A	G
F0119326799AG	1	19326799	19326799	A	G	A	G	A	A	A	A	A	A	A	A	A	A	G	A	A	A	A	A	G	A	A	G	A	G	A	A	A	A	G	G	A	G	G	G	G	A	A	A	A	A	A	A	A	G
F0119351025AC	1	19351025	19351025	C	A	C	A	C	C	C	C	C	A	C	C	C	C	C	C	C	C	C	C	A	C	C	A	C	A	C	C	C	C	A	A	C	A	A	A	A	C	C	C	C	A	C	C	C	A
F0119355262GT	1	19355262	19355262	T	G	T	G	T	T	T	T	T	G	T	T	T	T	G	T	T	T	T	T	G	T	T	G	T	G	T	T	T	T	G	G	T	G	G	G	G	T	T	T	T	G	T	T	T	G
R0119355424CA	1	19355424	19355424	G	G	G	G	G	G	G	G	G	T	G	G	G	G	G	G	G	G	G	G	G	G	G	G	G	G	G	G	G	G	G	G	G	G	G	G	G	G	G	G	G	T	G	G	G	G
F0119359477CA	1	19359477	19359477	C	A	C	A	C	C	C	C	C	A	C	C	C	C	C	C	C	C	C	C	A	C	C	A	C	A	C	C	C	C	A	A	C	A	A	A	A	C	C	C	C	A	C	C	C	C
R0119362779GA	1	19362779	19362779	C	C	C	C	C	C	C	C	C	C	C	C	C	C	T	C	C	C	C	C	C	C	C	C	C	C	C	C	C	C	C	C	C	C	C	C	C	C	C	C	C	C	C	C	C	C
F0119366676TG	1	19366676	19366676	T	G	T	G	T	T	T	T	T	G	T	T	T	T	G	T	T	T	T	T	G	T	T	G	T	G	T	T	T	T	G	G	T	G	G	G	G	T	T	T	T	G	T	T	T	T
R0119376991CT	1	19376991	19376991	A	G	A	G	A	A	A	A	A	G	A	A	A	A	A	A	A	A	A	A	G	A	A	G	A	G	A	A	A	A	G	G	A	G	G	G	G	A	A	A	A	G	A	A	A	A
F0119387459CT	1	19387459	19387459	T	T	T	T	T	T	T	T	T	T	T	T	T	T	C	T	T	T	T	T	T	T	T	T	T	T	T	T	T	T	T	T	T	T	T	T	T	T	T	T	T	T	T	T	T	T
R0119391666AG	1	19391666	19391666	T	T	T	T	T	T	T	T	T	T	T	T	T	T	T	T	T	T	T	T	T	T	T	T	T	T	T	T	T	T	T	T	T	T	T	T	T	T	T	T	T	T	T	T	T	C
R0119401010GA	1	19401010	19401010	T	C	T	C	T	T	T	T	T	C	T	T	T	T	C	T	T	T	T	T	C	T	T	C	T	C	T	T	T	T	C	C	T	C	C	C	C	T	T	T	T	C	T	T	T	T
R0119403684CA	1	19403684	19403684	T	G	T	G	T	T	T	T	T	G	T	T	T	T	G	T	T	T	T	T	G	T	T	G	T	G	T	T	T	T	G	G	T	G	G	G	G	T	T	T	T	G	T	T	T	T
R0119457220CT	1	19457220	19457220	G	A	G	A	G	G	G	G	G	A	G	G	G	G	G	G	G	G	G	G	A	G	G	A	G	A	G	G	G	G	A	A	G	A	A	A	A	G	G	G	G	A	G	G	G	G
R0119457649AG	1	19457649	19457649	T	C	T	C	T	T	T	T	T	C	T	T	T	T	T	T	T	T	T	T	C	T	T	C	T	C	T	T	T	T	C	C	T	C	C	C	C	T	T	T	T	C	T	T	T	T
F0119459011GA	1	19459011	19459011	A	G	A	G	A	A	A	A	A	G	A	A	A	A	A	A	A	A	A	A	G	A	A	G	A	G	A	A	A	A	G	G	A	G	G	G	G	A	A	A	A	G	A	A	A	G
F0119466582GA	1	19466582	19466582	G	A	G	A	G	G	G	G	G	A	G	G	G	G	G	G	G	G	G	G	A	G	G	A	G	A	G	G	G	G	A	A	G	A	A	A	A	G	G	G	G	A	G	G	G	G
R0119482349CT	1	19482349	19482349	G	A	G	A	G	G	G	G	G	A	G	G	G	G	G	G	G	G	G	G	A	G	G	A	G	A	G	G	G	G	A	A	G	A	A	A	A	G	G	G	G	A	G	G	G	G
R0119501903CT	1	19501903	19501903	G	G	G	G	G	G	G	G	G	G	G	G	G	G	A	G	G	G	G	G	G	G	G	G	G	G	G	G	G	G	G	G	G	G	G	G	G	G	G	G	G	G	G	G	G	G
R0119501929TC	1	19501929	19501929	A	A	A	A	A	A	A	A	A	A	A	A	A	A	G	A	A	A	A	A	A	A	A	A	A	A	A	A	A	A	A	A	A	A	A	A	A	A	A	A	A	A	A	A	A	A
F0119502043TA	1	19502043	19502043	T	A	T	A	T	T	T	T	T	A	T	T	T	T	A	T	T	T	T	T	A	T	T	A	T	A	T	T	T	T	A	A	T	A	A	A	A	T	T	T	T	A	T	T	T	T
F0119503031TC	1	19503031	19503031	T	C	T	C	T	T	T	T	T	C	T	T	T	T	T	T	T	T	T	T	C	T	T	C	T	C	T	T	T	T	C	C	T	C	C	C	C	T	T	T	T	C	T	T	T	T
R0119517321AG	1	19517321	19517321	T	C	T	C	T	T	T	T	T	C	T	T	T	T	C	T	T	T	T	T	C	T	T	C	T	C	T	T	T	T	C	C	T	C	C	C	C	T	T	T	T	C	T	T	T	T
F0119517735TC	1	19517735	19517735	C	T	C	T	C	C	C	C	C	T	C	C	C	C	T	C	C	C	C	C	T	C	C	T	C	T	C	C	C	C	T	T	C	T	T	T	T	C	C	C	C	T	C	C	C	C
R0119539242GA	1	19539242	19539242	C	T	C	T	C	C	C	C	C	T	C	C	C	C	T	C	C	C	C	C	T	C	C	T	C	T	C	C	C	C	T	T	C	T	T	T	T	C	C	C	C	T	C	C	C	C
R0119541749GA	1	19541749	19541749	C	T	C	T	C	C	C	C	C	T	C	C	C	C	T	C	C	C	C	C	T	C	C	T	C	T	C	C	C	C	T	T	C	T	T	T	T	C	C	C	C	T	C	C	C	C
R0119541760GA	1	19541760	19541760	C	T	C	T	C	C	C	C	C	T	C	C	C	C	T	C	C	C	C	C	T	C	C	T	C	T	C	C	C	C	T	T	C	T	T	T	T	C	C	C	C	T	C	C	C	C
F0119543342CA	1	19543342	19543342	C	C	C	C	C	C	H	C	C	A	H	C	C	H	C	C	C	H	C	C	C	C	C	C	C	C	C	C	C	C	C	C	C	C	C	C	C	C	C	C	C	A	C	H	C	H
R0119640652TC	1	19640652	19640652	A	G	A	G	A	A	A	A	A	G	A	A	A	A	G	A	A	A	A	A	G	A	A	G	A	G	A	A	A	A	G	G	A	G	G	G	G	A	A	A	A	G	A	A	A	A
R0119677800TC	1	19677800	19677800	H	G	H	G	H	H	H	H	H	G	A	A	A	A	G	A	A	A	A	A	G	A	A	G	A	G	A	A	A	A	G	G	A	G	G	G	G	A	A	A	A	G	A	A	A	A
F0119730445AC	1	19730445	19730445	A	C	A	C	A	A	A	A	A	C	A	A	A	A	H	A	A	A	A	A	C	A	A	H	A	H	A	A	A	A	H	C	A	C	C	H	C	A	A	A	A	C	A	A	A	A
R0119839128GA	1	19839128	19839128	H	C	T	C	T	T	T	T	T	C	T	T	T	T	C	T	T	T	T	T	C	T	T	C	T	C	T	T	T	T	C	C	T	C	C	C	C	T	T	T	T	C	T	T	T	T
R0119855809GA	1	19855809	19855809	C	T	C	T	C	C	C	C	C	T	C	C	C	C	T	C	C	C	C	C	T	C	C	T	C	H	C	C	C	C	C	C	C	C	T	T	C	C	C	C	C	C	C	C	C	C
F0119858054GA	1	19858054	19858054	G	A	G	A	G	G	G	G	G	A	H	H	G	H	A	G	G	H	G	G	A	G	G	A	G	H	G	G	G	G	G	G	G	G	A	A	G	G	G	G	G	G	G	G	G	G
F0119898000CT	1	19898000	19898000	H	C	H	C	H	H	H	H	H	C	T	T	T	T	C	T	T	T	T	T	C	T	T	C	T	C	T	T	T	T	C	C	T	C	C	C	C	T	T	T	T	C	T	T	T	T
R0119910901CT	1	19910901	19910901	A	G	A	G	A	A	A	A	A	G	A	A	A	A	G	A	A	A	A	A	G	A	A	G	A	G	A	A	A	A	G	G	A	G	G	G	G	A	A	A	A	G	A	A	A	A
R0119911041AG	1	19911041	19911041	T	H	T	H	T	T	T	T	T	C	T	T	T	T	T	T	T	T	T	T	C	T	T	C	T	C	T	T	T	T	C	C	T	C	C	C	C	T	T	T	T	C	T	T	T	T
R0119911234CT	1	19911234	19911234	G	A	G	A	G	G	G	G	G	A	G	G	G	G	G	G	G	G	G	G	A	G	G	A	G	A	G	G	G	G	A	A	G	A	A	A	A	G	G	G	G	A	G	G	G	G
F0119917972CT	1	19917972	19917972	C	T	C	T	C	C	C	C	C	T	C	C	C	C	C	C	C	C	C	C	T	C	C	T	C	T	C	C	C	C	T	T	C	T	T	T	T	C	C	C	C	T	C	C	C	C
R0119985250GT	1	19985250	19985250	A	C	A	C	A	A	C	A	A	C	C	C	A	C	C	A	A	A	A	A	C	A	A	C	A	C	A	A	A	A	C	C	A	C	C	C	C	A	A	A	A	C	A	C	A	C
R0119987349GT	1	19987349	19987349	C	A	C	A	C	C	A	C	C	A	A	A	C	A	C	C	C	C	C	C	A	C	C	A	C	A	C	C	C	C	A	A	C	A	A	A	A	C	C	C	C	A	C	A	C	C
R0119987755AG	1	19987755	19987755	T	C	T	C	T	T	C	T	T	C	C	C	T	C	T	T	T	T	T	T	C	T	T	C	T	C	T	T	T	T	C	C	T	C	C	C	C	T	T	T	T	C	T	C	T	T
F0119987799TC	1	19987799	19987799	T	C	T	C	T	T	C	T	T	C	C	C	T	C	T	T	T	T	T	T	C	T	T	C	T	C	T	T	T	T	C	C	T	C	C	C	C	T	T	T	T	C	T	C	T	T
R0119988130TG	1	19988130	19988130	C	A	C	A	C	C	A	C	C	A	A	A	C	A	A	C	C	C	C	C	A	C	C	A	C	A	C	C	C	C	A	A	C	A	A	A	A	C	C	C	C	A	C	A	C	C
R0119988476GA	1	19988476	19988476	T	C	T	C	T	T	C	T	T	C	C	C	T	C	C	T	T	T	T	T	C	T	T	C	T	C	T	T	T	T	C	C	T	C	C	C	C	T	T	T	T	C	T	C	T	C
F0119988797GA	1	19988797	19988797	A	G	A	G	A	A	G	A	A	G	G	G	A	G	A	A	A	A	A	A	G	A	A	G	A	G	A	A	A	A	G	G	A	G	G	G	G	A	A	A	A	G	A	G	A	A
R0120022137TG	1	20022137	20022137	C	A	C	A	C	C	A	C	C	A	A	A	C	A	C	C	C	C	C	C	A	C	C	A	C	A	C	C	C	C	A	A	C	A	A	A	A	C	C	C	C	A	C	A	C	C
F0120099985CT	1	20099985	20099985	C	T	C	T	C	C	T	C	C	T	T	T	C	T	T	C	C	C	C	C	T	C	C	T	C	T	C	C	C	C	T	T	C	T	T	T	T	C	C	C	C	T	C	T	C	C
R0120099999TC	1	20099999	20099999	A	G	A	G	A	A	G	A	A	G	G	G	A	G	G	A	A	A	A	A	G	A	A	G	A	G	A	A	A	A	G	G	A	G	G	G	G	A	A	A	A	G	A	G	A	A
F0120100051AC	1	20100051	20100051	A	C	A	C	A	A	C	A	A	C	C	C	A	C	C	A	A	A	A	A	C	A	A	C	A	C	A	A	A	A	C	C	A	C	C	C	C	A	A	A	A	C	A	C	A	A
R0120103392GA	1	20103392	20103392	C	T	C	T	C	C	T	C	C	T	T	T	C	T	T	C	C	C	C	C	T	C	C	T	C	T	C	C	C	C	T	T	C	T	T	T	T	C	C	C	C	T	C	T	C	C
F0120123361CT	1	20123361	20123361	C	T	C	T	C	C	T	C	C	T	T	T	C	T	T	C	C	C	C	C	T	C	C	T	C	T	C	C	C	C	T	T	C	T	T	T	T	C	C	C	C	T	C	T	C	C
F0120128924GA	1	20128924	20128924	G	G	G	G	G	G	G	G	G	G	G	G	G	G	G	G	G	G	G	G	G	G	G	G	G	G	G	G	G	G	G	G	G	G	G	G	G	G	G	G	G	G	G	G	G	A
R0120194991TC	1	20194991	20194991	A	G	A	G	A	A	G	A	A	G	G	G	A	G	G	A	A	A	A	A	G	A	A	G	A	G	A	A	A	A	G	G	A	G	G	G	G	A	A	A	A	G	A	G	A	A
R0120195097TC	1	20195097	20195097	A	G	A	G	A	A	G	A	A	G	G	G	A	G	G	A	A	A	A	A	G	A	A	G	A	G	A	A	A	A	G	G	A	G	G	G	G	A	A	A	A	G	A	G	A	A
R0120250898AC	1	20250898	20250898	G	T	G	T	G	G	T	G	G	T	T	T	G	T	T	G	G	G	G	G	T	G	G	T	G	T	G	G	G	G	T	T	G	T	T	T	T	G	G	G	G	T	G	T	G	G
R0120255348GA	1	20255348	20255348	T	C	T	C	T	T	C	T	T	C	C	C	T	C	C	T	T	T	T	T	C	T	T	C	T	C	T	T	T	T	C	C	T	C	C	C	C	T	T	T	T	C	T	C	T	C
F0120273044CT	1	20273044	20273044	T	C	T	C	T	T	C	T	T	C	C	C	T	C	C	T	T	T	T	T	C	T	T	C	T	C	T	T	T	T	C	C	T	C	C	C	C	T	T	T	T	C	T	C	T	C
R0120275405CT	1	20275405	20275405	G	A	G	A	G	G	A	G	G	A	A	A	G	A	A	G	G	G	G	G	A	G	G	A	G	A	G	G	G	G	A	A	G	A	A	A	A	G	G	G	G	A	G	A	G	G
R0120276508CT	1	20276508	20276508	G	A	G	A	G	G	A	G	G	A	A	A	G	A	G	G	G	G	G	G	A	G	G	A	G	A	G	G	G	G	A	A	G	A	A	A	A	G	G	G	G	A	G	A	G	G
R0120293015CA	1	20293015	20293015	T	G	T	G	T	T	G	T	T	G	G	G	T	G	G	T	T	T	T	T	G	T	T	G	T	G	T	T	T	T	G	G	T	G	G	G	G	T	T	T	T	G	T	G	T	T
R0120300216CT	1	20300216	20300216	G	A	G	A	G	G	A	G	G	A	A	A	G	A	A	G	G	G	G	G	A	G	G	A	G	A	G	G	G	G	A	A	G	A	A	A	A	G	G	G	G	A	G	A	G	G
F0120328521GT	1	20328521	20328521	G	T	G	T	G	G	T	G	G	T	T	T	G	T	T	G	G	G	G	G	T	G	G	T	G	T	G	G	G	G	T	T	G	T	T	T	T	G	G	G	G	T	G	T	G	G
R0120329142GA	1	20329142	20329142	C	T	C	T	C	C	T	C	C	T	T	T	C	T	T	C	C	C	C	C	T	C	C	T	C	T	C	C	C	C	T	T	C	T	T	T	T	C	C	C	C	T	C	T	C	C
F0120329807AG	1	20329807	20329807	A	G	A	G	A	A	G	A	A	G	G	G	A	G	G	A	A	A	A	A	G	A	A	G	A	G	A	A	A	A	G	G	A	G	G	G	G	A	A	A	A	G	A	G	A	A
F0120329911GT	1	20329911	20329911	G	T	G	T	G	G	T	G	G	T	T	T	G	T	T	G	G	G	G	G	T	G	G	T	G	T	G	G	G	G	T	T	G	T	T	T	T	G	G	G	G	T	G	T	G	G
R0120359278GA	1	20359278	20359278	C	T	C	T	C	C	T	C	C	T	T	T	C	T	T	C	C	C	C	C	T	C	C	T	C	T	C	C	C	C	T	T	C	T	T	T	T	C	C	C	C	T	C	T	C	C
R0120359295GT	1	20359295	20359295	C	A	C	A	C	C	A	C	C	A	A	A	C	A	A	C	C	C	C	C	A	C	C	A	C	A	C	C	C	C	A	A	C	A	A	A	A	C	C	C	C	A	C	A	C	C
R0120360360GT	1	20360360	20360360	C	A	C	A	C	C	A	C	C	A	A	A	C	A	A	C	C	C	C	C	A	C	C	A	C	A	C	C	C	C	A	A	C	A	A	A	A	C	C	C	C	A	C	A	C	C
F0120412280GA	1	20412280	20412280	G	G	G	G	G	G	A	G	G	A	G	A	G	G	A	G	G	G	G	G	G	G	G	A	G	G	G	G	G	G	G	G	G	G	G	G	G	G	G	G	G	A	G	A	G	G
R0120438282AC	1	20438282	20438282	T	G	T	G	T	T	T	T	T	T	T	T	T	T	T	T	T	T	T	T	G	T	T	T	T	G	T	T	T	T	G	G	T	G	G	G	G	T	T	T	T	T	T	T	T	T
F0120480234CT	1	20480234	20480234	C	T	C	T	C	C	T	C	C	T	C	T	C	C	C	C	C	C	C	C	T	C	C	C	C	T	C	C	C	C	T	T	C	T	T	T	T	C	C	C	C	T	C	T	C	C
F0120488118AG	1	20488118	20488118	G	A	G	A	G	G	A	G	G	A	G	A	G	G	G	G	G	G	G	G	A	G	G	G	G	A	G	G	G	G	A	A	G	A	A	A	A	G	G	G	G	A	G	A	G	G
R0120522803GA	1	20522803	20522803	C	T	C	T	C	C	T	C	C	T	C	T	C	C	C	C	C	C	C	C	T	C	C	C	C	T	C	C	C	C	T	T	C	T	T	T	T	C	C	C	C	T	C	T	C	C
F0120534717CA	1	20534717	20534717	A	C	A	C	A	A	C	A	A	C	A	C	A	A	A	A	A	A	A	A	C	A	A	C	A	C	A	A	A	A	C	C	A	C	C	C	C	A	A	A	A	C	A	C	A	A
R0120552175GT	1	20552175	20552175	C	A	C	A	C	C	A	C	C	A	C	A	C	C	C	C	C	C	C	C	A	C	C	C	C	A	C	C	C	C	A	A	C	A	A	A	A	C	C	C	C	A	C	A	C	C
F0120556451CA	1	20556451	20556451	C	A	C	A	C	C	A	C	C	A	C	A	C	C	C	C	C	C	C	C	A	C	C	C	C	A	C	C	C	C	A	A	C	A	A	A	A	C	C	C	C	A	C	A	C	C
F0120560775AG	1	20560775	20560775	A	A	A	A	A	A	A	A	A	A	A	A	A	A	G	A	A	A	A	A	A	A	A	A	A	A	A	A	A	A	A	A	A	A	A	A	A	A	A	A	A	A	A	A	A	A
F0120581256CA	1	20581256	20581256	A	C	A	C	A	A	C	A	A	C	A	C	A	A	A	A	A	A	A	A	C	A	A	C	A	C	A	A	A	A	C	C	A	C	C	C	C	A	A	A	A	C	A	C	A	A
R0120581279AG	1	20581279	20581279	C	T	C	T	C	C	T	C	C	T	C	T	C	C	C	C	C	C	C	C	T	C	C	C	C	T	C	C	C	C	T	T	C	T	T	T	T	C	C	C	C	T	C	T	C	C
R0120603384CA	1	20603384	20603384	G	G	G	G	G	G	G	G	G	G	G	G	G	G	T	G	G	G	G	G	G	G	G	G	G	G	G	G	G	G	G	G	G	G	G	G	G	G	G	G	G	G	G	G	G	G
R0120608516CT	1	20608516	20608516	G	G	G	G	G	G	G	G	G	A	G	G	G	G	G	G	G	G	G	G	G	G	G	G	G	G	G	G	G	G	G	G	G	G	G	G	G	G	G	G	G	A	G	G	G	G
R0120634322GA	1	20634322	20634322	T	C	T	C	T	T	C	T	T	C	T	C	T	T	T	T	T	T	T	T	C	T	T	C	T	C	T	T	T	T	C	C	T	C	C	C	C	T	T	T	T	C	T	C	T	T
R0120634666CT	1	20634666	20634666	A	G	A	G	A	A	G	A	A	G	A	G	A	A	A	A	A	A	A	A	G	A	A	G	A	G	A	A	A	A	G	G	A	G	G	G	G	A	A	A	A	G	A	G	A	A
R0120650897AC	1	20650897	20650897	G	T	G	T	G	G	T	G	G	T	G	T	G	G	G	G	G	G	G	G	T	G	G	G	G	T	G	G	G	G	T	T	G	T	T	T	T	G	G	G	G	T	G	T	G	G
R0120665712AG	1	20665712	20665712	C	T	C	T	C	C	T	C	C	T	C	T	C	C	C	C	C	C	C	C	T	C	C	C	C	T	C	C	C	C	T	T	C	T	T	T	T	C	C	C	C	T	C	T	C	C
R0120666134TC	1	20666134	20666134	G	A	G	A	G	G	A	G	G	A	G	A	G	G	G	G	G	G	G	G	A	G	G	G	G	A	G	G	G	G	A	A	G	A	A	A	A	G	G	G	G	A	G	A	G	G
F0120670744GA	1	20670744	20670744	A	G	A	G	A	A	G	A	A	G	A	G	A	A	A	A	A	A	A	A	G	A	A	G	A	G	A	A	A	A	G	G	A	G	G	G	G	A	A	A	A	G	A	G	A	A
R0120670822TC	1	20670822	20670822	G	A	G	A	G	G	A	G	G	A	G	A	G	G	G	G	G	G	G	G	A	G	G	A	G	A	G	G	G	G	A	A	G	A	A	A	A	G	G	G	G	A	G	A	G	G
R0120697907AT	1	20697907	20697907	T	A	T	A	T	T	A	T	T	A	T	A	T	T	T	T	T	T	T	T	A	T	T	A	T	A	T	T	T	T	A	A	T	A	A	A	A	T	T	T	T	A	T	A	T	T
R0120714092TC	1	20714092	20714092	G	A	G	A	G	G	A	G	G	A	G	A	G	G	G	G	G	G	G	G	A	G	G	A	G	A	G	G	G	G	A	A	G	A	A	A	A	G	G	G	G	A	G	A	G	G
R0120720986GA	1	20720986	20720986	T	C	T	C	T	T	C	T	T	C	T	C	T	T	T	T	T	T	T	T	C	T	T	C	T	C	T	T	T	T	C	C	T	C	C	C	C	T	T	T	T	C	T	C	T	T
F0120721041TC	1	20721041	20721041	C	T	C	T	C	C	T	C	C	T	C	T	C	C	C	C	C	C	C	C	T	C	C	T	C	T	C	C	C	C	T	T	C	T	T	T	T	C	C	C	C	T	C	T	C	C
F0120741092TC	1	20741092	20741092	C	T	C	T	C	C	T	C	C	T	C	T	C	C	C	C	C	C	C	C	T	C	C	T	C	T	C	C	C	C	T	T	C	T	T	T	T	C	C	C	C	T	C	T	C	C
F0120741353TC	1	20741353	20741353	T	C	T	C	T	T	C	T	T	C	T	C	T	T	T	T	T	T	T	T	C	T	T	C	T	C	T	T	T	T	C	C	T	C	C	C	C	T	T	T	T	C	T	C	T	T
F0120783096TC	1	20783096	20783096	C	T	C	T	C	C	T	C	C	T	C	T	C	C	C	C	C	C	C	C	T	C	C	T	C	T	C	C	C	C	T	T	C	T	T	T	T	C	C	C	C	T	C	T	C	C
R0120846197GA	1	20846197	20846197	C	C	C	C	C	C	C	C	C	T	C	T	C	C	C	C	C	C	C	C	C	C	C	T	C	C	C	C	C	C	C	C	C	C	C	C	C	C	C	C	C	T	C	T	C	C
F0120875267TC	1	20875267	20875267	C	T	C	T	C	C	T	C	C	T	C	T	C	C	C	C	C	C	C	C	T	C	C	T	C	T	C	C	C	C	T	T	C	T	T	T	T	C	C	C	C	T	C	T	C	C
R0120887870TC	1	20887870	20887870	G	A	G	A	G	G	A	G	G	A	G	A	G	G	G	G	G	G	G	G	A	G	G	A	G	A	G	G	G	G	A	A	G	A	A	A	A	G	G	G	G	A	G	A	G	G
R0120903431AG	1	20903431	20903431	T	C	T	C	T	T	C	T	T	C	T	C	T	T	T	T	T	T	T	T	C	T	T	C	T	C	T	T	T	T	C	C	T	C	C	C	C	T	T	T	T	C	T	C	T	T
F0120926665AG	1	20926665	20926665	G	A	G	A	G	G	A	G	G	A	G	A	G	G	G	G	G	G	G	G	A	G	G	A	G	A	G	G	G	G	A	A	G	A	A	A	A	G	G	G	G	A	G	A	G	G
R0120944709CT	1	20944709	20944709	A	G	A	G	A	A	G	A	A	G	G	G	A	G	A	A	A	A	A	A	G	A	A	A	A	G	A	A	A	A	G	G	A	G	G	G	G	A	A	A	A	G	A	G	A	G
R0120950409AG	1	20950409	20950409	C	T	C	T	C	C	T	C	C	T	T	T	C	T	C	C	C	C	C	C	T	C	C	C	C	T	C	C	C	C	T	T	C	T	T	T	T	C	C	C	C	T	C	T	C	T
R0120984836CA	1	20984836	20984836	G	H	G	H	G	G	H	G	G	G	T	T	G	T	G	G	G	G	G	G	T	G	G	G	G	T	G	G	G	G	T	T	G	T	T	T	T	G	G	G	G	G	G	T	G	T
R0120986529CT	1	20986529	20986529	G	A	G	A	G	G	A	G	G	G	A	A	G	A	G	G	G	G	G	G	A	G	G	G	G	A	G	G	G	G	A	A	G	A	A	A	A	G	G	G	G	G	G	A	G	A
F0121007798TC	1	21007798	21007798	C	T	C	T	C	C	T	C	C	T	T	T	C	T	C	C	C	C	C	C	T	C	C	C	C	T	C	C	C	C	T	T	C	T	T	T	T	C	C	C	C	T	C	T	C	T
R0121007950GA	1	21007950	21007950	T	C	T	C	T	T	C	T	T	C	C	C	T	C	T	T	T	T	T	T	C	T	T	C	T	C	T	T	T	T	C	C	T	C	C	C	C	T	T	T	T	C	T	C	T	C
R0121011683GA	1	21011683	21011683	T	C	T	C	T	T	C	T	T	C	C	C	T	C	T	T	T	T	T	T	C	T	T	T	T	C	T	T	T	T	C	C	T	C	C	C	C	T	T	T	T	C	T	C	T	C
F0121012567TC	1	21012567	21012567	C	T	C	T	C	C	T	C	C	T	T	T	C	T	C	C	C	C	C	C	T	C	C	C	C	T	C	C	C	C	T	T	C	T	T	T	T	C	C	C	C	T	C	T	C	T
R0121014330AG	1	21014330	21014330	C	T	C	T	C	C	T	C	C	T	T	T	C	T	C	C	C	C	C	C	T	C	C	C	C	T	C	C	C	C	T	T	C	T	T	T	T	C	C	C	C	T	C	T	C	T
R0121014376GA	1	21014376	21014376	T	C	T	C	T	T	C	T	T	C	C	C	T	C	T	T	T	T	T	T	C	T	T	T	T	C	T	T	T	T	C	C	T	C	C	C	C	T	T	T	T	C	T	C	T	C
F0121018692CT	1	21018692	21018692	T	C	T	C	T	T	C	T	T	C	C	C	T	C	T	T	T	T	T	T	C	T	T	T	T	C	T	T	T	T	C	C	T	C	C	C	C	T	T	T	T	C	T	C	T	C
R0121066579TC	1	21066579	21066579	A	A	A	A	A	A	A	A	A	A	A	A	A	A	A	A	A	A	A	A	A	A	A	G	A	A	A	A	A	A	A	A	A	A	A	A	A	A	A	A	A	A	A	A	A	A
F0121121244GT	1	21121244	21121244	T	G	T	G	T	T	G	T	T	G	G	G	T	G	G	T	T	T	T	T	G	T	T	T	T	G	T	T	T	T	G	G	T	G	G	G	G	T	T	T	T	G	T	G	T	G
F0121156453AC	1	21156453	21156453	A	C	A	C	A	A	C	A	A	C	C	C	A	C	A	A	A	A	A	A	C	A	A	A	A	C	A	A	A	A	C	C	A	C	C	C	C	A	A	A	A	C	A	C	A	C
F0121173703CT	1	21173703	21173703	C	T	C	T	C	C	T	C	C	T	T	T	C	T	C	C	C	C	C	C	T	C	C	C	C	T	C	C	C	C	T	T	C	T	T	T	T	C	C	C	C	T	C	T	C	T
F0121263837CT	1	21263837	21263837	C	C	C	C	C	C	C	C	C	C	C	C	C	C	C	C	T	C	C	C	C	C	C	T	C	C	C	C	C	T	C	C	C	C	C	C	C	C	T	C	C	C	C	C	C	C
F0121342862AC	1	21342862	21342862	A	A	A	A	A	A	A	A	A	A	A	A	A	A	A	A	C	A	A	A	A	A	A	C	A	A	A	A	A	C	A	A	A	A	A	A	A	A	C	A	A	A	A	A	A	A
R0121342950TG	1	21342950	21342950	A	A	A	A	A	A	A	A	A	A	A	A	A	A	A	A	C	A	A	A	A	A	A	C	A	A	A	A	A	C	A	A	A	A	A	A	A	A	C	A	A	A	A	A	A	A
F0121361810AG	1	21361810	21361810	A	A	A	A	A	A	A	A	A	A	A	A	A	A	A	A	G	A	A	A	A	A	A	G	A	A	A	A	A	G	A	A	A	A	A	A	A	A	G	A	A	A	A	A	A	A
F0121383690AG	1	21383690	21383690	A	A	A	A	A	A	A	A	A	A	A	A	A	A	A	A	G	A	A	A	A	A	A	G	A	A	A	A	A	G	A	A	A	A	A	A	A	A	G	A	A	A	A	A	A	A
R0121384489CT	1	21384489	21384489	G	G	G	G	G	G	G	G	G	G	G	G	G	G	G	G	A	G	G	G	G	G	G	A	G	G	G	G	G	A	G	G	G	G	G	G	G	G	A	G	G	G	G	G	G	G
F0121424651AG	1	21424651	21424651	A	A	A	A	A	A	A	A	A	A	A	A	A	A	A	A	G	A	A	A	A	A	A	G	A	A	A	A	A	G	A	A	A	A	A	A	A	A	G	A	A	A	A	A	A	A
F0121502069CA	1	21502069	21502069	A	A	A	A	A	A	A	A	A	A	C	A	A	C	A	A	A	C	A	A	A	A	A	A	A	A	A	A	A	A	A	A	A	A	A	A	A	A	A	A	A	C	A	C	A	C
F0121826750AG	1	21826750	21826750	A	A	A	A	A	A	A	A	A	A	A	A	A	A	A	A	G	A	A	A	A	A	A	G	A	A	A	A	A	G	A	A	A	A	A	A	A	A	G	A	A	A	A	A	A	A
R0122001153CA	1	22001153	22001153	T	T	T	T	T	T	T	T	T	T	T	T	T	T	G	T	G	T	T	T	T	T	T	G	T	T	T	T	T	G	T	T	T	T	T	T	T	T	G	T	T	T	T	T	T	T
F0122026732AG	1	22026732	22026732	A	A	A	A	A	A	A	A	A	A	A	A	A	A	A	A	G	A	A	A	A	A	A	G	A	A	A	A	A	G	A	A	A	A	A	A	A	A	G	A	A	A	A	A	A	A
F0122111287CT	1	22111287	22111287	C	C	C	C	C	C	C	C	C	C	C	C	C	C	T	C	C	C	C	C	C	C	C	C	C	C	C	C	C	C	C	C	C	C	C	C	C	C	C	C	C	C	C	C	C	C
F0122113268TC	1	22113268	22113268	T	T	T	T	T	T	T	T	T	T	T	T	T	T	C	T	C	T	T	T	T	T	T	T	T	T	T	T	T	C	T	T	T	T	T	T	T	T	C	T	T	T	T	T	T	T
F0122130559TC	1	22130559	22130559	T	T	T	T	T	T	T	T	T	T	T	T	T	T	T	T	C	T	T	T	T	T	T	T	T	T	T	T	T	C	T	T	T	T	T	T	T	T	C	T	T	T	T	T	T	T
R0122142468TC	1	22142468	22142468	A	A	A	A	A	A	A	A	A	A	A	A	A	A	G	A	G	A	A	A	A	A	A	G	A	A	A	A	A	G	A	A	A	A	A	A	A	A	G	A	A	A	A	A	A	A
R0122142982TC	1	22142982	22142982	G	G	G	G	G	G	G	G	G	G	G	G	G	G	A	G	A	G	G	G	G	G	G	A	G	G	G	G	G	A	G	G	G	G	G	G	G	G	A	G	G	G	G	G	G	G
R0122143209GT	1	22143209	22143209	C	C	C	C	C	C	C	C	C	C	C	C	C	C	A	C	A	C	C	C	C	C	C	A	C	C	C	C	C	A	C	C	C	C	C	C	C	C	A	C	C	C	C	C	C	C
F0122216327GA	1	22216327	22216327	G	G	G	G	G	G	G	G	G	G	G	G	G	G	A	G	A	G	G	G	G	G	G	A	G	G	G	G	G	A	G	G	G	G	G	G	G	G	A	G	G	G	G	G	G	G
F0122286486AG	1	22286486	22286486	A	A	A	A	A	A	A	A	A	A	A	A	A	A	G	A	G	A	A	A	A	A	A	G	A	A	A	A	A	G	A	A	A	A	A	A	A	A	G	A	A	A	A	A	A	A
F0122290866GA	1	22290866	22290866	A	A	A	A	A	A	A	A	A	A	A	A	A	A	G	A	G	A	A	A	A	A	A	G	A	A	A	A	A	G	A	A	A	A	A	A	A	A	G	A	A	A	A	A	A	A
F0122322871GA	1	22322871	22322871	G	G	G	G	G	G	G	G	G	G	G	G	G	G	A	G	A	G	G	G	G	G	G	A	G	G	G	G	G	A	G	G	G	G	G	G	G	G	A	G	G	G	G	G	G	G
F0122331389CT	1	22331389	22331389	T	T	T	T	T	T	T	T	T	T	T	T	T	T	C	T	C	T	T	T	T	T	T	C	T	T	T	T	T	C	T	T	T	T	T	T	T	T	C	T	T	T	T	T	T	T
R0122350338TC	1	22350338	22350338	A	A	A	A	A	A	A	A	A	A	A	A	A	A	G	A	G	A	A	A	A	A	A	G	A	A	A	A	A	G	A	A	A	A	A	A	A	A	G	A	A	A	A	A	A	A
R0122350492GA	1	22350492	22350492	C	C	C	C	C	C	C	C	C	C	C	C	C	C	T	C	T	C	C	C	C	C	C	T	C	C	C	C	C	T	C	C	C	C	C	C	C	C	T	C	C	C	C	C	C	C
R0122401440GA	1	22401440	22401440	T	C	T	C	T	T	C	T	T	C	C	C	T	C	C	T	T	T	T	T	C	T	T	T	T	C	T	T	T	T	C	C	T	C	C	C	T	T	T	T	T	C	T	C	T	C
F0122446019CT	1	22446019	22446019	T	C	T	C	T	T	C	T	T	C	C	C	T	C	C	T	T	T	T	T	C	T	T	T	T	C	T	T	T	T	C	C	T	C	C	C	T	T	T	T	T	C	T	C	T	C
F0122451057GA	1	22451057	22451057	A	G	A	G	A	A	G	A	A	G	G	G	A	G	A	A	A	A	A	A	G	A	A	A	A	G	A	A	A	A	G	G	A	G	G	G	A	A	A	A	A	G	A	G	A	G
F0122471394AC	1	22471394	22471394	C	A	C	A	C	C	A	C	C	A	A	A	C	A	C	C	C	C	C	C	A	C	C	C	C	A	C	C	C	C	A	A	C	A	A	A	C	C	C	C	C	A	C	A	C	A
R0122487868CT	1	22487868	22487868	A	G	A	G	A	A	G	A	A	G	G	G	A	G	A	A	A	A	A	A	G	A	A	A	A	G	A	A	A	A	G	G	A	G	G	G	A	A	A	A	A	G	A	G	A	G
F0122489892AG	1	22489892	22489892	G	A	G	A	G	G	A	G	G	A	A	A	G	A	G	G	G	G	G	G	A	G	G	G	G	A	G	G	G	G	A	A	G	A	A	A	G	G	G	G	G	A	G	A	G	A
R0122494512AG	1	22494512	22494512	C	T	C	T	C	C	T	C	C	T	T	T	C	T	C	C	C	C	C	C	T	C	C	C	C	T	C	C	C	C	T	T	C	T	T	T	C	C	C	C	C	T	C	T	C	T
R0122561985GT	1	22561985	22561985	C	A	C	A	C	C	A	C	C	A	A	A	C	A	C	C	C	C	C	C	A	C	C	C	C	A	C	C	C	C	A	A	C	A	A	A	C	C	C	C	C	A	C	A	C	A
F0122578663CT	1	22578663	22578663	T	C	T	C	T	T	C	T	T	C	C	C	T	C	T	T	T	T	T	T	C	T	T	T	T	C	T	T	T	T	C	C	T	C	C	C	T	T	T	T	T	C	T	C	T	C
F0122578894GA	1	22578894	22578894	A	G	A	G	A	A	G	A	A	G	G	G	A	G	A	A	A	A	A	A	G	A	A	A	A	G	A	A	A	A	G	G	A	G	G	G	A	A	A	A	A	G	A	G	A	G
F0122579670GA	1	22579670	22579670	G	A	G	A	G	G	A	G	G	G	G	A	G	G	G	G	G	G	G	G	A	G	G	G	G	A	G	G	G	G	A	A	G	A	A	A	G	G	G	G	G	G	G	A	G	G
F0122600457GA	1	22600457	22600457	G	A	G	A	G	G	A	G	G	A	A	A	G	A	G	G	G	G	G	G	A	G	G	G	G	A	G	G	G	G	A	A	G	A	A	A	G	G	G	G	G	A	G	A	G	A
R0122609822AG	1	22609822	22609822	C	T	C	T	C	C	T	C	C	T	T	T	C	T	C	C	C	C	C	C	T	C	C	C	C	T	C	C	C	C	T	T	C	T	T	T	C	C	C	C	C	T	C	T	C	T
R0122643253CT	1	22643253	22643253	A	G	A	G	A	A	G	A	A	G	G	G	A	G	A	A	A	A	A	A	G	A	A	A	A	G	A	A	A	A	G	G	A	G	G	G	A	A	A	A	A	G	A	G	A	G
R0122654931CT	1	22654931	22654931	A	G	A	G	A	A	G	A	A	G	G	G	A	G	G	A	A	A	A	A	G	A	A	A	A	G	A	A	H	A	G	G	A	G	G	G	A	A	A	H	A	G	A	G	A	G
F0122728812TC	1	22728812	22728812	C	T	C	T	C	C	T	C	C	T	T	T	C	T	C	C	C	C	C	C	T	C	C	C	C	T	C	C	C	C	T	T	C	T	T	T	C	C	C	C	C	T	C	T	C	T
F0122738399TG	1	22738399	22738399	T	G	T	G	T	T	G	T	T	T	T	G	T	T	G	T	T	T	T	T	G	T	T	T	T	G	T	T	T	T	G	G	T	G	G	G	T	T	T	T	T	T	T	T	T	T
R0122756977TC	1	22756977	22756977	G	A	G	A	G	G	A	G	G	A	A	A	G	A	A	G	G	G	G	G	A	G	G	G	G	A	G	G	G	G	A	A	G	A	A	A	G	G	G	G	G	A	G	A	G	A
F0122757806GA	1	22757806	22757806	G	A	G	A	G	G	A	G	G	G	G	A	G	G	G	G	G	G	G	G	A	G	G	G	G	A	G	G	G	G	A	A	G	A	A	A	G	G	G	G	G	G	G	G	G	G
F0122757815GA	1	22757815	22757815	G	A	G	A	G	G	A	G	G	G	G	A	G	G	G	G	G	G	G	G	A	G	G	G	G	A	G	G	G	G	A	A	G	A	A	A	G	G	G	G	G	G	G	G	G	G
R0122793444AG	1	22793444	22793444	C	C	C	C	C	C	C	C	C	T	T	C	C	T	C	C	C	C	C	C	C	C	C	C	C	C	C	C	C	C	C	C	C	C	C	C	C	C	C	C	C	T	C	T	C	T
F0122806868CT	1	22806868	22806868	C	T	C	T	C	C	T	C	C	C	C	T	C	C	C	C	C	C	C	C	T	C	C	C	C	T	C	C	C	C	T	T	C	T	T	T	C	C	C	C	C	C	C	C	C	C
F0122806880CA	1	22806880	22806880	C	C	C	C	C	C	C	C	C	A	A	C	C	A	C	C	C	C	C	C	C	C	C	C	C	C	C	C	C	C	C	C	C	C	C	C	C	C	C	C	C	A	C	A	C	A
R0122808067GT	1	22808067	22808067	C	C	C	C	C	C	C	C	C	A	A	C	C	A	C	C	C	C	C	C	C	C	C	C	C	C	C	C	C	C	C	C	C	C	C	C	C	C	C	C	C	A	C	A	C	A
F0122814266AG	1	22814266	22814266	G	A	G	A	G	G	A	G	G	A	A	A	G	A	G	G	G	G	G	G	A	G	G	G	G	A	G	G	G	G	A	A	G	A	A	A	G	G	G	G	G	A	G	A	G	A
R0122817341TG	1	22817341	22817341	C	A	C	A	C	C	A	C	C	C	C	A	C	C	C	C	C	C	C	C	A	C	C	C	C	A	C	C	C	C	A	A	C	A	A	A	C	C	C	C	C	C	C	C	C	C
F0122818747CT	1	22818747	22818747	T	C	T	C	T	T	C	T	T	T	T	C	T	T	T	T	T	T	T	T	C	T	T	T	T	C	T	T	T	T	C	C	T	C	C	C	T	T	T	T	T	T	T	T	T	T
R0122820561CT	1	22820561	22820561	A	H	A	H	A	A	H	A	A	G	G	G	A	G	A	A	A	A	A	A	G	A	A	A	A	G	A	A	A	A	G	G	A	G	G	G	A	A	A	A	A	G	A	G	A	G
F0122820645CT	1	22820645	22820645	C	T	C	T	C	C	T	C	C	C	C	T	C	C	C	C	C	C	C	C	T	C	C	C	C	T	C	C	C	C	T	T	C	T	T	T	C	C	C	C	C	C	C	C	C	C
F0122836614TC	1	22836614	22836614	C	T	C	T	C	C	T	C	C	T	T	T	C	T	C	C	C	C	C	C	T	C	C	C	C	T	C	C	C	C	T	T	C	T	T	T	C	C	C	C	C	T	C	T	C	T
R0122837243GA	1	22837243	22837243	T	C	T	C	T	T	C	T	T	C	C	C	T	C	T	T	T	T	T	T	C	T	T	T	T	C	T	T	T	T	C	C	T	C	C	C	T	T	T	T	T	C	T	C	T	C
F0122872690AG	1	22872690	22872690	G	G	G	G	G	G	G	G	G	A	A	G	G	A	G	G	G	G	G	G	G	G	G	G	G	G	G	G	G	G	G	G	G	G	G	G	G	G	G	G	G	A	G	A	G	A
R0122889817AG	1	22889817	22889817	C	T	C	T	C	C	T	C	C	T	T	T	C	T	T	C	C	C	C	C	T	C	C	C	C	T	C	C	C	C	T	T	C	T	T	T	C	C	C	C	C	T	C	T	C	T
R0122890110AC	1	22890110	22890110	G	T	G	T	G	G	T	G	G	T	T	T	G	T	T	G	G	G	G	G	T	G	G	G	G	T	G	G	G	G	T	T	G	T	T	T	G	G	G	G	G	T	G	T	G	T
R0122897372CT	1	22897372	22897372	G	A	G	A	G	G	A	G	G	G	G	A	G	G	A	G	G	G	G	G	A	G	G	G	G	A	G	G	G	G	A	A	G	A	A	A	G	G	G	G	G	G	G	G	G	G
F0122898950CT	1	22898950	22898950	T	C	T	C	T	T	C	T	T	C	C	C	T	C	C	T	T	T	T	T	C	T	T	T	T	C	T	T	T	T	C	C	T	C	C	C	T	T	T	T	T	C	T	C	T	C
F0122903655AC	1	22903655	22903655	C	A	C	A	C	C	A	C	C	A	A	A	C	A	A	C	C	C	C	C	A	C	C	C	C	A	C	C	C	C	A	A	C	A	A	A	C	C	C	C	C	A	C	A	C	A
R0122904023GA	1	22904023	22904023	T	C	T	C	T	T	C	T	T	C	C	C	T	C	C	T	T	T	T	T	C	T	T	T	T	C	T	T	T	T	C	C	T	C	C	C	T	T	T	T	T	C	T	C	T	C
R0122906718GA	1	22906718	22906718	C	T	C	T	C	C	T	C	C	C	C	T	C	C	T	C	C	C	C	C	T	C	C	C	C	T	C	C	C	C	T	T	C	T	T	T	C	C	C	C	C	C	C	C	C	C
R0122912215AG	1	22912215	22912215	C	C	C	C	C	C	C	C	C	T	H	C	C	H	C	C	C	C	C	C	C	C	C	C	C	C	C	C	C	C	C	C	C	C	C	C	C	C	C	C	C	T	C	T	C	H
R0122935877CT	1	22935877	22935877	G	G	G	G	G	G	G	G	G	A	A	G	G	A	G	G	G	G	G	G	G	G	G	G	G	G	G	G	G	G	G	G	G	G	G	G	G	G	G	G	G	A	G	A	G	A
F0122936243GA	1	22936243	22936243	G	A	G	A	G	G	A	G	G	G	G	A	G	G	A	G	G	G	G	G	A	G	G	G	G	A	G	G	G	G	A	A	G	A	A	A	G	G	G	G	G	G	G	G	G	G
F0122941304AG	1	22941304	22941304	G	G	G	G	G	G	G	G	G	A	A	G	G	A	G	G	G	G	G	G	G	G	G	G	G	G	G	G	G	G	G	G	G	G	G	G	G	G	G	G	G	A	G	A	G	A
R0122950455CT	1	22950455	22950455	G	G	G	G	G	G	G	G	G	A	A	G	G	A	G	G	G	G	G	G	G	G	G	G	G	G	G	G	G	G	G	G	G	G	G	G	G	G	G	G	G	A	G	A	G	A
R0122955382CT	1	22955382	22955382	G	A	G	A	G	G	A	G	G	G	G	A	G	G	A	G	G	G	G	G	A	G	G	G	G	A	G	G	G	G	A	A	G	A	A	A	G	G	G	G	G	G	G	G	G	G
F0122956833AG	1	22956833	22956833	G	G	G	G	G	G	G	G	G	A	A	G	G	A	G	G	G	G	G	G	G	G	G	G	G	G	G	G	G	G	G	G	G	G	G	G	G	G	G	G	G	A	G	A	G	A
R0122962257AG	1	22962257	22962257	T	T	T	T	T	T	C	T	T	C	C	C	T	C	C	T	T	T	T	T	C	T	T	T	T	C	T	T	T	T	T	C	T	T	T	T	T	T	T	T	T	C	T	C	T	C
R0122979647AG	1	22979647	22979647	C	C	C	C	C	C	C	C	C	T	T	C	C	T	C	C	C	C	C	C	C	C	C	C	C	C	C	C	C	C	C	C	C	C	C	C	C	C	C	C	C	T	C	T	C	T
R0122990386CT	1	22990386	22990386	G	G	G	G	G	G	G	G	G	A	A	G	G	A	G	G	G	G	G	G	G	G	G	G	G	G	G	G	G	G	G	G	G	G	G	G	G	G	G	G	G	A	G	A	G	A
R0122991409GA	1	22991409	22991409	T	T	T	T	T	T	T	T	T	C	C	T	T	C	T	T	T	T	T	T	T	T	T	T	T	T	T	T	T	T	T	T	T	T	T	T	T	T	T	T	T	C	T	C	T	C
R0123000610GT	1	23000610	23000610	A	A	A	A	A	A	A	A	A	C	C	A	A	C	A	A	A	A	A	A	A	A	A	A	A	A	A	A	A	A	A	A	A	A	A	A	A	A	A	A	A	C	A	C	A	C
F0123006337CT	1	23006337	23006337	T	T	T	T	T	T	T	T	T	C	C	T	T	C	T	T	T	T	T	T	T	T	T	T	T	T	T	T	T	T	T	T	T	T	T	T	T	T	T	T	T	C	T	C	T	C
F0123006594TC	1	23006594	23006594	C	C	C	C	C	C	C	C	C	T	T	C	C	T	C	C	C	C	C	C	C	C	C	C	C	C	C	C	C	C	C	C	C	C	C	C	C	C	C	C	C	T	C	T	C	T
F0123071597TG	1	23071597	23071597	T	T	T	T	T	T	T	T	T	G	G	T	T	G	T	T	T	T	T	T	T	T	T	T	T	T	T	T	T	T	T	T	T	T	T	T	T	T	T	T	T	G	T	G	T	G
F0123079406GA	1	23079406	23079406	G	G	G	G	G	G	A	G	G	G	G	A	G	G	A	G	G	G	G	G	A	G	G	G	G	A	G	G	G	G	G	A	G	G	G	G	G	G	G	G	G	G	G	G	G	G
R0123082191GA	1	23082191	23082191	C	C	C	C	C	C	C	C	C	T	T	C	C	T	C	C	C	C	C	C	C	C	C	C	C	C	C	C	C	C	C	C	C	C	C	C	C	C	C	C	C	T	C	T	C	T
F0123082739GA	1	23082739	23082739	G	G	G	G	G	G	A	G	G	G	G	A	G	G	A	G	G	G	G	G	A	G	G	G	G	A	G	G	G	G	G	A	G	G	G	G	G	G	G	G	G	G	G	G	G	G
R0123082849TC	1	23082849	23082849	G	G	G	G	G	G	G	G	G	A	A	G	G	A	G	G	G	G	G	G	G	G	G	G	G	G	G	G	G	G	G	G	G	G	G	G	G	G	G	G	G	A	G	A	G	A
F0123093127AG	1	23093127	23093127	A	A	A	A	A	A	G	A	A	A	A	G	A	A	G	A	A	A	A	A	G	A	A	A	A	G	A	A	A	A	A	G	A	A	A	A	A	A	A	A	A	A	A	A	A	A
F0123094067CT	1	23094067	23094067	C	C	C	C	C	C	T	C	C	C	C	T	C	C	T	C	C	C	C	C	T	C	C	C	C	T	C	C	C	C	C	T	C	C	C	C	C	C	C	C	C	C	C	C	C	C
R0123096555GA	1	23096555	23096555	C	C	C	C	C	C	T	C	C	C	C	T	C	C	T	C	C	C	C	C	T	C	C	C	C	T	C	C	C	C	C	T	C	C	C	C	C	C	C	C	C	C	C	C	C	C
F0123097654TG	1	23097654	23097654	T	T	T	T	T	T	G	T	T	T	T	G	T	T	G	T	T	T	T	T	G	T	T	T	T	G	T	T	T	T	T	G	T	T	T	T	T	T	T	T	T	T	T	T	T	T
R0123104429TG	1	23104429	23104429	C	C	C	C	C	C	A	C	C	A	A	A	C	A	A	C	C	C	C	C	A	C	C	C	C	A	C	C	C	C	C	A	C	C	C	C	C	C	C	C	C	A	C	A	C	A
F0123113971CT	1	23113971	23113971	T	T	T	T	T	T	C	T	T	C	C	C	T	C	C	T	T	T	T	T	C	T	T	T	T	C	T	T	T	T	T	C	T	T	T	T	T	T	T	T	T	C	T	C	T	C
R0123115017TC	1	23115017	23115017	A	A	A	A	A	A	G	A	A	A	A	G	A	A	G	A	A	A	A	A	G	A	A	A	A	G	A	A	A	A	A	G	A	A	A	A	A	A	A	A	A	A	A	A	A	A
R0123123134AG	1	23123134	23123134	T	T	T	T	T	T	T	T	T	C	C	T	T	C	T	T	T	T	T	T	T	T	T	T	T	T	T	T	T	T	T	T	T	T	T	T	T	T	T	T	T	C	T	C	T	C
F0123151410AG	1	23151410	23151410	G	G	G	G	G	G	A	G	G	A	A	A	G	A	A	G	G	G	G	G	A	G	G	G	G	A	G	G	G	G	G	A	G	G	G	G	G	G	G	G	G	A	G	A	G	A
R0123152564CT	1	23152564	23152564	G	G	G	G	G	G	H	G	G	A	A	A	G	A	A	G	G	G	G	G	H	G	G	G	G	A	G	G	G	G	G	A	G	G	G	G	G	G	G	G	G	A	G	A	G	A
R0123153179TG	1	23153179	23153179	A	A	A	A	A	A	H	A	A	C	C	C	A	C	C	A	A	A	A	A	H	A	A	A	A	C	A	A	A	A	A	C	A	A	A	A	A	A	A	A	A	C	A	C	A	C
R0123160135AC	1	23160135	23160135	T	T	T	T	T	T	H	T	T	G	G	G	T	G	G	T	T	T	T	T	H	T	T	T	T	G	T	T	T	T	T	G	T	T	T	T	T	T	T	T	T	G	T	G	T	G
F0123160320GA	1	23160320	23160320	G	G	G	G	G	G	H	G	G	A	A	A	G	A	A	G	G	G	G	G	H	G	G	G	G	A	G	G	G	G	G	A	G	G	G	G	G	G	G	G	G	A	G	A	G	A
F0123164885TA	1	23164885	23164885	A	A	A	A	A	A	T	A	A	T	T	T	A	T	T	A	A	A	A	A	T	A	A	A	A	T	A	A	A	A	A	T	A	A	A	A	A	A	A	A	A	T	A	T	A	T
F0123183582GT	1	23183582	23183582	G	G	G	G	G	G	T	G	G	G	G	T	G	G	T	G	G	G	G	G	T	G	G	G	G	T	G	G	G	G	G	T	G	G	G	G	G	G	G	G	G	G	G	G	G	G
R0123202145CT	1	23202145	23202145	G	G	G	G	G	G	A	G	G	G	G	A	G	G	A	G	G	G	G	G	A	G	G	G	G	A	G	G	G	G	G	A	G	G	G	G	G	G	G	G	G	G	G	G	G	G
F0123214117GA	1	23214117	23214117	G	G	G	G	G	G	A	G	G	G	G	A	G	G	A	G	G	G	G	G	A	G	G	G	G	A	G	G	G	G	G	A	G	G	G	G	G	G	G	G	G	G	G	G	G	G
R0123214690GA	1	23214690	23214690	C	C	C	C	C	C	T	C	C	C	C	T	C	C	T	C	C	C	C	C	T	C	C	C	C	T	C	C	C	C	C	T	C	C	C	C	C	C	C	C	C	C	C	C	C	C
F0123215518GA	1	23215518	23215518	A	A	A	A	A	A	G	A	A	A	A	G	A	A	G	A	A	A	A	A	G	A	A	A	A	G	A	A	A	A	A	G	A	A	A	A	A	A	A	A	A	A	A	A	A	A
F0123216073GA	1	23216073	23216073	A	A	A	A	A	A	G	A	A	A	A	G	A	A	G	A	A	A	A	A	G	A	A	A	A	G	A	A	A	A	A	G	A	A	A	A	A	A	A	A	A	A	A	A	A	A
R0123222215AC	1	23222215	23222215	G	G	G	G	G	G	T	G	G	T	T	T	G	T	T	G	G	G	G	G	T	G	G	G	G	T	G	G	G	G	G	T	G	G	G	G	G	G	G	G	G	T	G	T	G	T
R0123229277CT	1	23229277	23229277	A	A	A	A	A	A	G	A	A	G	G	G	A	G	G	A	A	A	A	A	G	A	A	A	A	G	A	A	A	A	A	G	A	A	A	A	A	A	A	A	A	G	A	G	A	G
F0123242788GT	1	23242788	23242788	T	T	T	T	T	T	G	T	T	G	G	G	T	G	G	T	T	T	T	T	G	T	T	T	T	G	T	T	T	T	T	G	T	T	T	T	T	T	T	T	T	G	T	G	T	G
R0123338302TC	1	23338302	23338302	G	G	G	G	G	G	A	G	G	A	A	A	G	A	A	G	G	G	G	G	A	G	G	G	G	A	G	G	G	G	G	A	G	G	G	G	G	G	G	G	G	A	G	A	G	A
F0123338486AC	1	23338486	23338486	C	C	C	C	C	C	A	C	C	A	A	A	C	A	A	C	C	C	C	C	A	C	C	C	C	A	C	C	C	C	C	A	C	C	C	C	C	C	C	C	C	A	C	A	C	A
R0123341823CA	1	23341823	23341823	T	T	T	T	T	T	G	T	T	G	G	G	T	G	G	T	T	T	T	T	G	T	T	T	T	G	T	T	T	T	T	G	T	T	T	T	T	T	T	T	T	G	T	G	T	G
F0123348223TG	1	23348223	23348223	G	G	G	G	G	G	T	G	G	T	T	T	G	T	T	G	G	G	G	G	T	G	G	G	G	T	G	G	G	G	G	T	G	G	G	G	G	G	G	G	G	T	G	T	G	T
R0123348279AG	1	23348279	23348279	C	C	C	C	C	C	T	C	C	T	T	T	C	T	T	C	C	C	C	C	T	C	C	C	C	T	C	C	C	C	C	T	C	C	C	C	C	C	C	C	C	T	C	T	C	T
R0123360455CT	1	23360455	23360455	A	A	A	A	A	A	G	A	A	G	G	G	A	G	G	A	A	A	A	A	G	A	A	A	A	G	A	A	A	A	A	G	A	A	A	A	A	A	A	A	A	G	A	G	A	G
F0123371496GA	1	23371496	23371496	A	A	A	A	A	A	G	A	A	G	G	G	A	G	G	A	A	A	A	A	G	A	A	A	A	G	A	A	A	A	A	G	A	A	A	A	A	A	A	A	A	G	A	G	A	G
F0123379000AG	1	23379000	23379000	G	G	G	G	G	G	A	G	G	A	A	A	G	A	A	G	G	G	G	G	A	G	G	G	G	A	G	G	G	G	G	A	G	G	G	G	G	G	G	G	G	A	G	A	G	A
F0123383681AG	1	23383681	23383681	G	G	G	G	G	G	A	G	G	A	A	A	G	A	A	G	G	G	G	G	A	G	G	G	G	A	G	G	G	G	G	A	G	G	G	G	G	G	G	G	G	A	G	A	G	A
R0123402774GA	1	23402774	23402774	T	T	T	T	T	T	C	T	T	C	C	C	T	C	C	T	T	T	T	T	C	T	T	T	T	C	T	T	T	T	T	C	T	T	T	T	T	T	T	T	T	C	T	C	T	C
F0123404281CT	1	23404281	23404281	T	T	T	T	T	T	C	T	T	C	C	C	T	C	C	T	T	T	T	T	C	T	T	T	T	C	T	T	T	T	T	C	T	T	T	T	T	T	T	T	T	C	T	C	T	C
F0123416087AG	1	23416087	23416087	A	A	A	A	A	A	G	A	A	G	G	G	A	G	G	A	A	A	A	A	G	A	A	A	A	G	A	A	A	A	A	G	A	A	A	A	A	A	A	A	A	G	A	G	A	G
F0123418777TG	1	23418777	23418777	G	G	G	G	G	G	T	G	G	T	T	T	G	T	T	G	G	G	G	G	T	G	G	G	G	T	G	G	G	G	G	T	G	G	G	G	G	G	G	G	G	T	G	T	G	T
F0123430139TC	1	23430139	23430139	C	C	C	C	C	C	T	C	C	T	T	T	C	T	T	C	C	C	C	C	T	C	C	C	C	T	C	C	C	C	C	T	C	C	C	C	C	C	C	C	C	T	C	T	C	T
R0123433629AG	1	23433629	23433629	C	C	C	C	C	C	T	C	C	T	T	T	C	T	T	C	C	C	C	C	T	C	C	C	C	T	C	C	C	C	C	T	C	C	C	C	C	C	C	C	C	T	C	T	C	T
F0123448454TC	1	23448454	23448454	C	C	C	C	C	C	T	C	C	T	T	T	C	T	T	C	C	C	C	C	T	C	C	C	C	T	C	C	C	C	C	T	C	C	C	C	C	C	C	C	C	T	C	T	C	T
F0123448466GA	1	23448466	23448466	A	A	A	A	A	A	G	A	A	G	G	G	A	G	G	A	A	A	A	A	G	A	A	A	A	G	A	A	A	A	A	G	A	A	A	A	A	A	A	A	A	G	A	G	A	G
R0123470104TC	1	23470104	23470104	G	G	G	G	G	G	A	G	G	A	A	A	G	A	A	G	G	G	G	G	A	G	G	G	G	A	G	G	G	G	G	A	G	G	G	G	G	G	G	G	G	A	G	A	G	A
R0123510852CT	1	23510852	23510852	A	A	A	A	A	A	G	A	A	G	G	G	A	G	G	A	A	A	A	A	G	A	A	A	A	G	A	A	A	A	A	G	A	A	A	A	A	A	A	A	A	G	A	G	A	G
R0123513094AG	1	23513094	23513094	C	C	C	C	C	C	T	C	C	T	T	T	C	T	T	C	C	C	C	C	T	C	C	C	C	T	C	C	C	C	C	T	C	C	C	C	C	C	C	C	C	T	C	T	C	T
R0123513435GA	1	23513435	23513435	T	T	T	T	T	T	C	T	T	C	C	C	T	C	C	T	T	T	T	T	C	T	T	T	T	C	T	T	T	T	T	C	T	T	T	T	T	T	T	T	T	C	T	C	T	C
F0123522433CT	1	23522433	23522433	T	T	T	T	T	T	C	T	T	C	C	C	T	C	C	T	T	T	T	T	C	T	T	T	T	C	T	T	T	T	T	C	T	T	T	T	T	T	T	T	T	C	T	C	T	C
F0123531047TC	1	23531047	23531047	C	C	C	C	C	C	T	C	C	T	T	T	C	T	T	C	C	C	C	C	T	C	C	C	C	T	C	C	C	C	C	T	C	C	C	C	C	C	C	C	C	T	C	T	C	T
F0123550043AG	1	23550043	23550043	G	G	G	G	G	G	A	G	G	A	A	A	G	A	A	G	G	G	G	G	A	G	G	G	G	A	G	G	G	G	G	A	G	G	G	G	G	G	G	G	G	A	G	A	G	A
R0123581854CT	1	23581854	23581854	A	A	A	A	A	A	G	A	A	G	G	G	A	G	G	A	A	A	A	A	G	A	A	A	A	G	A	A	A	A	A	G	A	A	A	A	A	A	A	A	A	G	A	G	A	G
R0123610940CA	1	23610940	23610940	T	T	T	T	T	T	G	T	T	G	G	G	T	G	G	T	T	T	T	T	G	T	T	T	T	G	T	T	T	T	T	G	T	T	T	T	T	T	T	T	T	G	T	G	T	G
F0123631133CT	1	23631133	23631133	T	T	T	T	T	T	C	T	T	C	C	C	T	C	C	T	T	T	T	T	C	T	T	T	T	C	T	T	T	T	T	C	T	T	T	T	T	T	T	T	T	C	T	C	T	C
F0123632479GA	1	23632479	23632479	A	A	A	A	A	A	G	A	A	G	G	G	A	G	G	A	A	A	A	A	G	A	A	A	A	G	A	A	A	A	A	G	A	A	A	A	A	A	A	A	A	G	A	G	A	G
R0123633925CT	1	23633925	23633925	A	A	A	A	A	A	G	A	A	G	G	G	A	G	G	A	A	A	A	A	G	A	A	A	A	G	A	A	A	A	A	G	A	A	A	A	A	A	A	A	A	G	A	G	A	G
R0123640396GT	1	23640396	23640396	A	A	A	A	A	A	C	A	A	C	C	C	A	C	C	A	A	A	A	A	C	A	A	A	A	C	A	A	A	A	A	C	A	A	A	A	A	A	A	A	A	C	A	C	A	C
R0123640483CT	1	23640483	23640483	A	A	A	A	A	A	G	A	A	G	G	G	A	G	G	A	A	A	A	A	G	A	A	A	A	G	A	A	A	A	A	G	A	A	A	A	A	A	A	A	A	G	A	G	A	G
F0123733974AG	1	23733974	23733974	G	G	G	G	G	G	A	G	G	G	G	A	G	G	A	G	G	G	G	G	G	G	G	G	G	A	G	G	G	G	G	A	G	G	G	G	G	G	G	G	G	G	G	G	G	G
F0123751444TC	1	23751444	23751444	C	C	C	C	C	C	T	C	C	C	C	T	C	C	T	C	C	C	C	C	C	C	C	C	C	T	C	C	C	C	C	T	C	C	C	C	C	C	C	C	C	C	C	C	C	C
F0123778677AC	1	23778677	23778677	C	C	C	C	C	C	A	C	C	C	C	A	C	C	A	C	C	C	C	C	C	C	C	C	C	A	C	C	C	C	C	A	C	C	C	C	C	C	C	C	C	C	C	C	C	C
F0123782001CT	1	23782001	23782001	T	T	T	T	T	T	C	T	T	T	T	C	T	T	C	T	T	T	T	T	T	T	T	T	T	C	T	T	T	T	T	C	T	T	T	T	T	T	T	T	T	T	T	T	T	T
F0123787727GA	1	23787727	23787727	G	G	G	G	G	G	A	G	G	G	G	A	G	G	A	G	G	G	G	G	G	G	G	G	G	A	G	G	G	G	G	A	G	G	G	G	G	G	G	G	G	G	G	G	G	G
R0123811869TC	1	23811869	23811869	A	A	A	A	A	A	G	A	A	A	A	G	A	A	G	A	A	A	A	A	A	A	A	A	A	G	A	A	A	A	A	G	A	A	A	A	A	A	A	A	A	A	A	A	A	A
F0123813654CT	1	23813654	23813654	C	C	C	C	C	C	T	C	C	C	C	T	C	C	T	C	C	C	C	C	C	C	C	C	C	T	C	C	C	C	C	T	C	C	C	C	C	C	C	C	C	C	C	C	C	C
R0123868513TA	1	23868513	23868513	A	A	A	A	A	A	T	A	A	A	A	T	A	A	T	A	A	A	A	A	A	A	A	A	A	T	A	A	A	A	A	T	A	A	A	A	A	A	A	A	A	A	A	A	A	A
F0123868927GT	1	23868927	23868927	G	G	G	G	G	G	T	G	G	G	G	T	G	G	T	G	G	G	G	G	G	G	G	G	G	T	G	G	G	G	G	T	G	G	G	G	G	G	G	G	G	G	G	G	G	G
F0123895928GA	1	23895928	23895928	A	A	A	A	A	A	G	A	A	A	A	G	A	A	G	A	A	A	A	A	A	A	A	A	A	G	A	A	A	A	A	G	A	A	A	A	A	A	A	A	A	A	A	A	A	A
F0123908528AG	1	23908528	23908528	A	A	A	A	A	A	A	A	A	G	G	A	A	G	A	A	A	A	A	A	A	A	A	A	A	A	A	A	A	A	A	A	A	A	A	A	A	A	A	A	A	G	A	G	A	G
F0123910048CT	1	23910048	23910048	C	C	C	C	C	C	C	C	C	T	T	C	C	T	C	C	C	C	C	C	C	C	C	C	C	C	C	C	C	C	C	C	C	C	C	C	C	C	C	C	C	T	C	T	C	T
F0123914248TC	1	23914248	23914248	C	C	C	C	C	C	T	C	C	T	T	T	C	T	T	C	C	C	C	C	C	C	C	C	C	T	C	C	C	C	C	T	C	C	C	C	C	C	C	C	C	T	C	T	C	T
F0123959071CT	1	23959071	23959071	C	C	C	C	C	C	T	C	C	C	C	T	C	C	T	C	C	C	C	C	C	C	C	C	C	T	C	C	C	C	C	T	C	C	C	C	C	C	C	C	C	C	C	C	C	C
R0123959134GA	1	23959134	23959134	C	C	C	C	C	C	C	C	C	T	T	C	C	T	C	C	C	C	C	C	C	C	C	C	C	C	C	C	C	C	C	C	C	C	C	C	C	C	C	C	C	T	C	T	C	T
R0123978750GA	1	23978750	23978750	C	C	C	C	C	C	C	C	C	T	T	C	C	T	C	C	C	C	C	C	C	C	C	C	C	C	C	C	C	C	C	C	C	C	C	C	C	C	C	C	C	T	C	T	C	T
F0123983244CA	1	23983244	23983244	C	C	C	C	C	C	C	C	C	A	A	C	C	A	C	C	C	C	C	C	C	C	C	C	C	C	C	C	C	C	C	C	C	C	C	C	C	C	C	C	C	A	C	A	C	A
F0123984134AG	1	23984134	23984134	G	G	G	G	G	G	A	G	G	A	A	A	G	A	A	G	G	G	G	G	G	G	G	G	G	A	G	G	G	G	G	A	G	G	G	A	G	G	G	G	G	A	G	A	G	A
F0123987586TG	1	23987586	23987586	G	G	G	G	G	G	T	G	G	G	G	T	G	G	T	G	G	G	G	G	G	G	G	G	G	T	G	G	G	G	G	T	G	G	G	T	G	G	G	G	G	G	G	G	G	G
F0123996207GA	1	23996207	23996207	G	G	G	G	G	G	G	G	G	A	A	G	G	A	G	G	G	G	G	G	G	G	G	G	G	G	G	G	G	G	G	G	G	G	G	G	G	G	G	G	G	A	G	A	G	A
F0123996539CT	1	23996539	23996539	T	T	T	T	T	T	T	T	T	C	C	T	T	C	T	T	T	T	T	T	T	T	T	T	T	T	T	T	T	T	T	T	T	T	T	T	T	T	T	T	T	C	T	C	T	C
F0124000568GA	1	24000568	24000568	G	G	G	G	G	G	G	G	G	A	A	G	G	A	G	G	G	G	G	G	G	G	G	G	G	G	G	G	G	G	G	G	G	G	G	G	G	G	G	G	G	A	G	A	G	A
R0124015686CT	1	24015686	24015686	A	A	A	A	A	A	G	A	A	A	A	G	A	A	G	A	A	A	A	A	A	A	A	A	A	G	A	A	A	A	A	G	A	A	A	G	A	A	A	A	A	A	A	A	A	H
R0124024718GA	1	24024718	24024718	T	T	T	T	T	T	C	T	T	C	C	C	T	C	C	T	T	T	T	T	T	T	T	T	T	C	T	T	T	T	T	C	T	T	T	C	T	T	T	T	T	C	T	C	T	C
F0124031379TC	1	24031379	24031379	T	T	T	T	T	T	T	T	T	C	C	T	T	C	T	T	T	T	T	T	T	T	T	T	T	T	T	T	T	T	T	T	T	T	T	T	T	T	T	T	T	C	T	C	T	C
R0124087070AG	1	24087070	24087070	T	T	T	T	T	T	C	T	T	T	T	C	T	T	C	T	T	T	T	T	T	T	T	T	T	C	T	T	T	T	T	C	T	T	T	C	T	T	T	T	T	T	T	T	T	T
F0124089025CT	1	24089025	24089025	C	C	C	C	C	C	T	C	C	T	T	T	C	T	T	C	C	C	C	C	C	C	C	C	C	T	C	C	C	C	C	T	C	C	C	T	C	C	C	C	C	T	C	T	C	T
R0124109133GT	1	24109133	24109133	C	C	C	C	C	C	A	C	C	A	A	A	C	A	A	C	C	C	C	C	C	C	C	C	C	A	C	C	C	C	C	A	C	C	C	A	C	C	C	C	C	A	C	A	C	A
F0124114656TG	1	24114656	24114656	T	T	T	T	T	T	T	T	T	G	G	T	T	G	T	T	T	T	T	T	T	T	T	T	T	T	T	T	T	T	T	T	T	T	T	T	T	T	T	T	T	G	T	G	T	G
R0124114961CG	1	24114961	24114961	C	C	C	C	C	C	G	C	C	C	C	G	C	C	G	C	C	C	C	C	C	C	C	C	C	G	C	C	C	C	C	G	C	C	C	G	C	C	C	C	C	C	C	C	C	C
R0124115918CT	1	24115918	24115918	G	G	G	G	G	G	A	G	G	G	G	A	G	G	A	G	G	G	G	G	G	G	G	G	G	A	G	G	G	G	G	A	G	G	G	A	G	G	G	G	G	G	G	G	G	G
F0124120218CT	1	24120218	24120218	T	T	T	T	T	T	C	T	T	C	C	C	T	C	C	T	T	T	T	T	T	T	T	T	T	C	T	T	T	T	T	C	T	T	T	C	T	T	T	T	T	C	T	C	T	C
R0124159758CT	1	24159758	24159758	A	A	A	A	A	A	G	A	A	G	G	G	A	G	G	A	A	A	A	A	A	A	A	A	A	G	A	A	A	A	A	G	A	A	A	G	A	A	A	A	A	G	A	G	A	G
R0124194931TC	1	24194931	24194931	A	A	A	A	A	A	A	A	A	G	G	A	A	G	A	A	A	A	A	A	A	A	A	A	A	A	A	A	A	A	A	A	A	A	A	A	A	A	A	A	A	G	A	G	A	G
R0124225283GA	1	24225283	24225283	C	C	C	C	C	C	C	C	C	T	T	C	C	T	C	C	C	C	C	C	C	C	C	C	C	C	C	C	C	C	C	C	C	C	C	C	C	C	C	C	C	T	C	T	C	T
F0124247085CG	1	24247085	24247085	C	C	C	C	C	C	G	C	C	C	C	G	C	C	G	C	C	C	C	C	C	C	C	C	C	G	C	C	C	C	C	G	C	C	C	G	C	C	C	C	C	C	C	C	C	C
R0124275661GA	1	24275661	24275661	C	C	C	C	C	C	C	C	C	T	T	C	C	T	C	C	C	C	C	C	C	C	C	C	C	C	C	C	C	C	C	C	C	C	C	C	C	C	C	C	C	T	C	T	C	T
R0124380846CT	1	24380846	24380846	G	G	G	G	G	G	G	G	G	A	A	G	G	A	G	G	G	G	G	G	G	G	G	G	G	G	G	G	G	G	G	G	G	G	G	G	G	G	G	G	G	A	G	A	G	A
R0124394199AC	1	24394199	24394199	T	T	T	T	T	T	G	T	T	T	T	G	T	T	G	T	T	T	T	T	T	T	T	T	T	G	T	T	T	T	T	G	T	T	T	G	T	T	T	T	T	T	T	T	T	T
R0124396952TC	1	24396952	24396952	A	A	A	A	A	A	G	A	A	A	A	G	A	A	G	A	A	A	A	A	A	A	A	A	A	G	A	A	A	A	A	G	A	A	A	G	A	A	A	A	A	A	A	A	A	A
R0124397170GA	1	24397170	24397170	C	C	C	C	C	C	T	C	C	C	C	T	C	C	T	C	C	C	C	C	C	C	C	C	C	T	C	C	C	C	C	T	C	C	C	T	C	C	C	C	C	C	C	C	C	C
F0124398409TG	1	24398409	24398409	T	T	T	T	T	T	G	T	T	T	T	G	T	T	G	T	T	T	T	T	T	T	T	T	T	G	T	T	T	T	T	G	T	T	T	G	T	T	T	T	T	T	T	T	T	T
F0124403502TC	1	24403502	24403502	T	T	T	T	T	T	T	T	T	C	C	T	T	C	T	T	T	T	T	T	T	T	T	T	T	T	T	T	T	T	T	T	T	T	T	T	T	T	T	T	T	C	T	C	T	C
F0124404861CT	1	24404861	24404861	T	T	T	T	T	T	C	T	T	C	C	C	T	C	C	T	T	T	T	T	T	T	T	T	T	C	T	T	T	T	T	C	T	T	T	C	T	T	T	T	T	C	T	C	T	C
R0124409992GT	1	24409992	24409992	C	C	C	C	C	C	C	C	C	A	A	C	C	A	C	C	C	C	C	C	C	C	C	C	C	C	C	C	C	C	C	C	C	C	C	C	C	C	C	C	C	A	C	A	C	A
R0124410851TC	1	24410851	24410851	A	A	A	A	A	A	G	A	A	G	G	G	A	G	G	A	A	A	A	A	A	A	A	A	A	G	A	A	A	A	A	G	A	A	A	G	A	A	A	A	A	G	A	G	A	G
F0124411049CT	1	24411049	24411049	C	C	C	C	C	C	T	C	C	T	T	T	C	T	T	C	C	C	C	C	C	C	C	C	C	T	C	C	C	C	C	T	C	C	C	T	C	C	C	C	C	T	C	T	C	T
F0124412003CT	1	24412003	24412003	C	C	C	C	C	C	C	C	C	T	T	C	C	T	C	C	C	C	C	C	C	C	C	C	C	C	C	C	C	C	C	C	C	C	C	C	C	C	C	C	C	T	C	T	C	T
F0124458990AG	1	24458990	24458990	A	A	A	A	A	A	A	A	A	G	G	A	A	G	A	A	A	A	A	A	A	A	A	A	A	A	A	A	A	A	A	A	A	A	A	A	A	A	A	A	A	G	A	G	A	G
R0124466668AG	1	24466668	24466668	C	C	C	C	C	C	T	C	C	C	C	T	C	C	T	C	C	C	C	C	C	C	C	C	C	T	C	C	C	C	C	T	C	C	C	T	C	C	C	C	C	C	C	C	C	C
R0124478183GA	1	24478183	24478183	C	C	C	C	C	C	T	C	C	C	C	T	C	C	T	C	C	C	C	C	C	C	C	C	C	T	C	C	C	C	C	T	C	C	C	T	C	C	C	C	C	C	C	C	C	C
F0124481757CT	1	24481757	24481757	C	C	C	C	C	C	T	C	C	C	C	T	C	C	T	C	C	C	C	C	C	C	C	C	C	T	C	C	C	C	C	T	C	C	C	T	C	C	C	C	C	C	C	C	C	C
F0124482446AG	1	24482446	24482446	A	A	A	A	A	A	G	A	A	A	A	G	A	A	G	A	A	A	A	A	A	A	A	A	A	G	A	A	A	A	A	G	A	A	A	G	A	A	A	A	A	A	A	A	A	A
R0124513230CT	1	24513230	24513230	G	G	G	G	G	G	A	G	G	G	G	A	G	G	A	G	G	G	G	G	G	G	G	G	G	A	G	G	G	G	G	A	G	G	G	A	G	G	G	G	G	G	G	G	G	G
R0124556724CT	1	24556724	24556724	G	G	G	G	G	G	A	G	G	G	G	A	G	G	A	G	G	G	G	G	G	G	G	G	G	A	G	G	G	G	G	A	G	G	G	A	G	G	G	G	G	G	G	G	G	G
R0124588757GA	1	24588757	24588757	C	C	C	C	C	C	T	C	C	C	C	T	C	C	T	C	C	C	C	C	C	C	C	C	C	T	C	C	C	C	C	T	C	C	C	T	C	C	C	C	C	C	C	C	C	C
R0124617581CT	1	24617581	24617581	G	G	G	G	G	G	A	G	G	A	A	A	G	A	G	G	G	G	G	G	G	G	G	G	G	A	G	G	G	G	G	A	G	G	G	A	G	G	G	G	G	A	G	A	G	A
R0124763916AG	1	24763916	24763916	C	C	C	C	C	C	T	C	C	T	T	T	C	T	C	C	C	C	C	C	C	C	C	C	C	T	C	C	C	C	C	T	C	C	C	T	C	C	C	C	C	T	C	T	C	T
R0124766355AG	1	24766355	24766355	C	C	C	C	C	C	T	C	C	T	T	T	C	T	C	C	C	C	C	C	C	C	C	C	C	T	C	C	C	C	C	T	C	C	C	T	C	C	C	C	C	T	C	T	C	T
R0124810119GA	1	24810119	24810119	C	C	C	C	C	C	T	C	C	T	T	T	C	T	C	C	C	C	C	C	C	C	C	C	C	T	C	C	C	C	C	T	C	C	C	T	C	C	C	C	C	T	C	T	C	T
R0124859815GA	1	24859815	24859815	C	C	C	C	C	C	C	C	C	C	C	C	C	C	T	C	C	C	C	C	C	C	C	T	C	C	C	C	C	C	C	C	C	C	C	C	C	C	C	C	C	C	C	C	C	C
R0124879211CT	1	24879211	24879211	A	A	G	A	G	A	G	G	G	G	G	G	A	G	A	A	A	A	G	G	A	G	A	A	G	G	G	G	A	A	A	G	A	A	A	G	A	G	A	G	G	G	A	G	A	G
F0124880794AC	1	24880794	24880794	A	A	C	A	C	A	A	C	C	A	A	A	A	A	A	A	A	A	C	C	A	C	A	A	C	A	C	C	A	A	A	A	A	A	A	A	A	C	A	C	C	A	A	A	A	A
R0124895146CA	1	24895146	24895146	T	T	G	T	G	T	G	G	G	G	G	G	T	G	T	T	T	T	G	G	T	G	T	T	G	G	G	G	T	T	T	G	T	T	T	G	T	G	T	G	G	G	T	G	T	G
F0124903920GA	1	24903920	24903920	A	A	G	A	G	A	G	G	G	G	G	G	A	G	A	A	A	A	G	G	A	G	A	A	G	G	G	G	A	A	A	G	A	A	A	G	A	G	A	G	G	G	A	G	A	G
F0124906973TC	1	24906973	24906973	T	T	T	T	T	T	T	T	T	T	T	T	T	T	C	T	T	T	T	T	T	T	T	C	T	T	T	T	T	T	T	T	T	T	T	T	T	T	T	T	T	T	T	T	T	T
F0124938918AC	1	24938918	24938918	A	A	C	A	C	A	A	C	C	A	A	A	A	A	A	A	A	A	C	C	A	C	A	A	C	A	C	C	A	A	A	A	A	A	A	A	A	C	A	C	C	A	A	A	A	A
R0124941817TC	1	24941817	24941817	A	A	A	A	A	A	A	A	A	A	A	A	A	A	G	A	A	A	A	A	A	A	A	G	A	A	A	A	A	A	A	A	A	A	A	A	A	A	A	A	A	A	A	A	A	A
F0124946580AG	1	24946580	24946580	G	G	G	G	G	G	G	G	G	G	G	G	G	G	A	G	G	G	G	G	G	G	G	A	G	G	G	G	G	G	G	G	G	G	G	G	G	G	G	G	G	G	G	G	G	G
R0124953844CT	1	24953844	24953844	G	G	A	G	A	G	G	A	A	G	G	G	G	G	G	G	G	G	A	A	G	A	G	G	A	G	A	A	G	G	G	G	G	G	G	G	G	A	G	A	A	G	G	G	G	G
F0125001466AG	1	25001466	25001466	A	A	A	A	A	A	A	A	A	A	A	A	A	A	G	A	A	A	A	A	A	A	A	G	A	A	A	A	A	A	A	A	A	A	A	A	A	A	A	A	A	A	A	A	A	A
R0125002542TC	1	25002542	25002542	A	A	G	A	G	A	A	G	G	A	A	A	A	A	G	A	A	A	G	G	A	G	A	G	G	A	G	G	A	A	A	A	A	A	A	A	A	G	A	G	G	A	A	A	A	A
R0125018325CT	1	25018325	25018325	A	A	G	A	G	A	A	G	G	A	A	A	A	A	G	A	A	A	G	G	A	G	A	G	G	A	G	G	A	A	A	A	A	A	A	A	A	G	A	G	G	A	A	A	A	A
R0125030220GA	1	25030220	25030220	C	C	C	C	C	C	C	C	C	C	C	C	C	C	T	C	C	C	C	C	C	C	C	T	C	C	C	C	C	C	C	C	C	C	C	C	C	C	C	C	C	C	C	C	C	C
R0125061128TC	1	25061128	25061128	G	G	A	G	A	G	G	A	A	G	G	G	G	G	A	G	G	G	A	A	G	A	G	A	A	G	A	A	G	G	G	G	G	G	G	G	G	A	G	A	A	G	G	G	G	G
R0125065194TC	1	25065194	25065194	G	G	A	G	A	G	G	A	A	G	G	G	G	G	A	G	G	G	A	A	G	A	G	A	A	G	A	A	G	G	G	G	G	G	G	G	G	A	G	A	A	G	G	G	G	G
R0125066529TC	1	25066529	25066529	A	A	G	A	G	A	A	G	G	A	A	A	A	A	G	A	A	A	G	G	A	G	A	G	G	A	G	G	A	A	A	A	A	A	A	A	A	G	A	G	G	A	A	A	A	A
R0125066997GA	1	25066997	25066997	T	T	C	T	C	T	T	C	C	T	T	T	T	T	C	T	T	T	C	C	T	C	T	C	C	T	C	C	T	T	T	T	T	T	T	T	T	C	T	C	C	T	T	T	T	T
F0125112556AG	1	25112556	25112556	A	A	A	A	A	A	A	A	A	A	A	A	A	A	G	A	A	A	A	A	A	A	A	G	A	A	A	A	A	A	A	A	A	A	A	A	A	A	A	A	A	A	A	A	A	A
F0125125299GA	1	25125299	25125299	A	A	G	A	G	A	G	G	G	G	G	G	A	G	G	A	A	A	G	G	A	G	A	G	G	A	G	G	A	A	A	A	A	A	A	A	A	G	A	G	G	G	A	G	A	G
R0125128118CT	1	25128118	25128118	A	A	G	A	G	A	G	G	G	G	G	G	A	G	G	A	A	A	G	G	A	G	A	G	G	A	G	G	A	A	A	A	A	A	A	A	A	G	A	G	G	G	A	G	A	G
R0125128152TC	1	25128152	25128152	A	A	G	A	G	A	G	G	G	G	G	G	A	G	G	A	A	A	G	G	A	G	A	G	G	A	G	G	A	A	A	A	A	A	A	A	A	G	A	G	G	G	A	G	A	G
R0125129274CT	1	25129274	25129274	A	A	G	A	G	A	G	G	G	G	G	G	A	G	G	A	A	A	G	G	A	G	A	G	G	A	G	G	A	A	A	A	A	A	A	A	A	G	A	G	G	G	A	G	A	G
R0125129980GT	1	25129980	25129980	C	C	A	C	A	C	A	A	A	A	A	A	C	A	A	C	C	C	A	A	C	A	C	A	A	C	A	A	C	C	C	C	C	C	C	C	C	A	C	A	A	A	C	A	C	A
R0125148136AG	1	25148136	25148136	T	T	T	T	T	T	T	T	T	T	T	T	T	T	C	T	T	T	T	T	T	T	T	C	T	T	T	T	T	T	T	T	T	T	T	T	T	T	T	T	T	T	T	T	T	T
F0125156743CT	1	25156743	25156743	T	T	C	T	C	T	T	C	C	T	T	T	T	T	C	T	T	T	C	C	T	C	T	C	C	T	C	C	T	T	T	T	T	T	T	T	T	C	T	C	C	T	T	T	T	T
R0125166868AG	1	25166868	25166868	C	C	T	C	T	C	C	T	T	C	C	C	C	C	T	C	C	C	T	T	C	T	C	T	T	C	T	T	C	C	C	C	C	C	C	C	C	T	C	T	T	C	C	C	C	C
R0125178642CT	1	25178642	25178642	G	G	A	G	A	G	G	A	A	G	G	G	G	G	A	G	G	G	A	A	G	A	G	A	A	G	A	A	G	G	G	G	G	G	G	G	G	A	G	A	A	G	G	G	G	G
R0125188054GA	1	25188054	25188054	C	C	C	C	C	C	C	C	C	C	C	C	C	C	T	C	C	C	C	C	C	C	C	T	C	C	C	C	C	C	C	C	C	C	C	C	C	C	C	C	C	C	C	C	C	C
R0125188817TC	1	25188817	25188817	A	A	A	A	A	A	A	A	A	A	A	A	A	A	G	A	A	A	A	A	A	A	A	G	A	A	A	A	A	A	A	A	A	A	A	A	A	A	A	A	A	A	A	A	A	A
F0125205642GA	1	25205642	25205642	G	G	G	G	G	G	G	G	G	G	G	G	G	G	A	G	G	G	G	G	G	G	G	A	G	G	G	G	G	G	G	G	G	G	G	G	G	G	G	G	G	G	G	G	G	G
F0125208645CT	1	25208645	25208645	T	T	C	T	C	T	T	C	C	T	T	T	T	T	C	T	T	T	C	C	T	C	T	C	C	T	C	C	T	T	T	T	T	T	T	T	T	C	T	C	C	H	T	H	T	H
R0125222681TC	1	25222681	25222681	A	A	G	A	G	A	A	G	G	A	A	A	A	A	A	A	A	A	G	G	A	G	A	A	G	A	G	G	A	A	A	A	A	A	A	A	A	G	A	G	G	A	A	A	A	A
F0125228931AG	1	25228931	25228931	A	A	G	A	G	A	A	G	G	A	A	A	A	A	A	A	A	A	G	G	A	G	A	A	G	A	G	G	A	A	A	A	A	A	A	A	A	G	A	G	G	A	A	A	A	A
F0125235765GT	1	25235765	25235765	G	G	G	G	G	G	G	G	G	G	G	G	G	G	T	G	G	G	G	G	G	G	G	T	G	G	G	G	G	G	G	G	G	G	G	G	G	G	G	G	G	G	G	G	G	G
F0125252941AC	1	25252941	25252941	C	C	A	C	A	C	C	A	A	C	C	C	C	C	C	C	C	C	A	A	C	A	C	C	A	C	A	A	C	C	C	C	C	C	C	C	C	A	C	A	A	C	C	C	C	C
R0125256699CA	1	25256699	25256699	T	T	G	T	G	T	T	G	G	T	T	T	T	T	G	T	T	T	G	G	T	G	T	G	G	T	G	G	T	T	T	T	T	T	T	T	T	G	T	G	G	T	T	T	T	T
R0125262032CT	1	25262032	25262032	A	A	G	A	G	A	A	G	G	A	A	A	A	A	G	A	A	A	G	G	A	G	A	G	G	A	G	G	A	A	A	A	A	A	A	A	A	G	A	G	G	A	A	A	A	A
F0125280994CT	1	25280994	25280994	C	C	T	C	T	C	C	T	T	C	C	C	C	C	C	C	C	C	T	T	C	T	C	C	T	C	T	T	C	C	C	C	C	C	C	C	C	T	C	T	T	C	C	C	C	C
F0125297848GT	1	25297848	25297848	G	G	G	G	G	G	T	G	G	T	T	T	G	T	G	G	G	G	G	G	G	G	G	G	G	G	G	G	G	G	G	G	G	G	G	G	G	G	G	G	G	T	G	T	G	T
F0125303808CT	1	25303808	25303808	C	C	C	C	C	C	C	C	C	C	C	C	C	C	T	C	C	C	C	C	C	C	C	T	C	C	C	C	C	C	C	C	C	C	C	C	C	C	C	C	C	C	C	C	C	C
R0125303971GA	1	25303971	25303971	C	C	T	C	T	C	C	T	T	C	C	C	C	C	C	C	C	C	T	T	C	T	C	C	T	C	T	T	C	C	C	C	C	C	C	C	C	T	C	T	T	C	C	C	C	C
F0125311526GA	1	25311526	25311526	G	G	A	G	A	G	G	A	A	G	G	G	G	G	G	G	G	G	A	A	G	A	G	G	A	G	A	A	G	G	G	G	G	G	G	G	G	A	G	A	A	G	G	G	G	G
F0125312489GT	1	25312489	25312489	T	T	G	T	G	T	T	G	G	T	T	T	T	T	T	T	T	T	G	G	T	G	T	T	G	T	G	G	T	T	T	T	T	T	T	T	T	G	T	G	G	T	T	T	T	T
F0125317099AG	1	25317099	25317099	A	A	G	A	G	A	A	G	G	A	A	A	A	A	A	A	A	A	G	G	A	G	A	A	G	A	G	G	A	A	A	A	A	A	A	A	A	G	A	G	G	A	A	A	A	A
F0125348059TC	1	25348059	25348059	C	C	T	C	T	C	C	T	T	C	C	C	C	C	C	C	C	C	T	T	C	T	C	C	T	C	T	T	C	C	C	C	C	C	C	C	C	T	C	T	T	C	C	C	C	C
F0125350630GA	1	25350630	25350630	G	G	A	G	A	G	G	A	A	G	G	G	G	G	G	G	G	G	A	A	G	A	G	G	A	G	A	A	G	G	G	G	G	G	G	G	G	A	G	A	A	G	G	G	G	G
F0125351893CT	1	25351893	25351893	C	C	C	C	C	C	T	C	C	T	C	T	C	C	T	C	C	C	C	C	C	C	C	T	C	C	C	C	C	C	C	C	C	C	C	C	C	C	C	C	C	T	C	T	C	T
R0125381222TC	1	25381222	25381222	G	G	A	G	A	G	G	A	A	G	G	G	G	G	G	G	G	G	A	A	G	A	G	G	A	G	A	A	G	G	G	G	G	G	G	G	G	A	G	A	A	G	G	G	G	G
R0125391165CT	1	25391165	25391165	A	A	G	A	G	A	A	G	G	A	A	A	A	A	A	A	A	A	G	G	A	G	A	A	G	A	G	G	A	A	A	A	A	A	A	A	A	G	A	G	G	A	A	A	A	A
F0125420882GA	1	25420882	25420882	A	A	G	A	G	A	A	G	G	A	A	A	A	A	A	A	A	A	G	G	A	G	A	A	G	A	G	G	A	A	A	A	A	A	A	A	A	G	A	G	G	A	A	A	A	A
F0125427716TC	1	25427716	25427716	C	C	T	C	T	C	C	T	T	C	C	C	C	C	C	C	C	C	T	T	C	T	C	C	T	C	T	T	C	C	C	C	C	C	C	C	C	T	C	T	T	C	C	C	C	C
R0125447486AC	1	25447486	25447486	T	T	G	T	G	T	T	G	G	T	T	T	T	T	T	T	T	T	G	G	T	G	T	T	G	T	G	G	T	T	T	T	T	T	T	T	T	G	T	G	G	T	T	T	T	T
R0125458428TC	1	25458428	25458428	A	A	G	A	G	A	A	G	G	A	A	A	A	A	A	A	A	A	G	G	A	G	A	A	G	A	G	G	A	A	A	A	A	A	A	A	A	G	A	G	G	A	A	A	A	A
F0125479428TC	1	25479428	25479428	T	T	C	T	C	T	T	C	C	T	T	T	T	T	T	T	T	T	C	C	T	C	T	T	C	T	C	C	T	T	T	T	T	T	T	T	T	C	T	C	C	T	T	T	T	T
F0125500217TG	1	25500217	25500217	G	G	T	G	T	G	G	T	T	G	G	G	G	G	G	G	G	G	T	T	G	T	G	G	T	G	T	T	G	G	G	G	G	G	G	G	G	T	G	T	T	G	G	G	G	G
R0125502659AG	1	25502659	25502659	T	T	C	T	C	T	T	C	C	T	T	T	T	T	T	T	T	T	C	C	T	C	T	T	C	T	C	C	T	T	T	T	T	T	T	T	T	C	T	C	C	T	T	T	T	T
R0125507351GT	1	25507351	25507351	C	C	A	C	A	C	C	A	A	C	C	C	C	C	C	C	C	C	A	A	C	A	C	C	A	C	A	A	C	C	C	C	C	C	C	C	C	A	C	A	A	C	C	C	C	C
R0125523877CT	1	25523877	25523877	A	A	G	A	G	A	A	G	G	A	A	A	A	A	A	A	A	A	G	G	A	G	A	A	G	A	G	G	A	A	A	A	A	A	A	A	A	G	A	G	G	A	A	A	A	A
R0125539389CT	1	25539389	25539389	A	A	G	A	G	A	A	G	G	A	A	A	A	A	A	A	A	A	G	G	A	G	A	A	G	A	G	G	A	A	A	A	A	A	A	A	A	G	A	G	G	A	A	A	A	A
F0125590927CT	1	25590927	25590927	C	C	T	C	T	C	C	T	T	C	C	C	C	C	C	C	C	C	T	T	C	T	C	C	T	C	T	T	C	C	C	C	C	C	C	C	C	T	C	T	T	C	C	C	C	C
R0125591227GA	1	25591227	25591227	C	C	T	C	T	C	C	T	T	C	C	C	C	C	C	C	C	C	T	T	C	T	C	C	T	C	T	T	C	C	C	C	C	C	C	C	C	T	C	T	T	C	C	C	C	C
F0125596253CT	1	25596253	25596253	C	C	T	C	T	C	C	T	T	C	C	C	C	C	C	C	C	C	T	T	C	T	C	C	T	C	T	T	C	C	C	C	C	C	C	C	C	T	C	T	T	C	C	C	C	C
F0125596473CT	1	25596473	25596473	C	C	T	C	T	C	C	T	T	C	C	C	C	C	C	C	C	C	T	T	C	T	C	C	T	C	T	T	C	C	C	C	C	C	C	C	C	T	C	T	T	C	C	C	C	C
F0125640677CA	1	25640677	25640677	C	C	A	C	A	C	C	A	A	C	C	C	C	C	C	C	C	C	A	A	C	A	C	C	A	C	A	A	C	C	C	C	C	C	C	C	C	A	C	A	A	C	C	C	C	C
R0125651364TC	1	25651364	25651364	A	A	G	A	G	A	A	G	G	A	A	A	A	A	A	A	A	A	G	G	A	G	A	A	G	A	G	G	A	A	A	A	A	A	A	A	A	G	A	G	G	A	A	A	A	A
R0125652316GA	1	25652316	25652316	C	C	T	C	T	C	C	T	T	C	C	C	C	C	C	C	C	C	T	T	C	T	C	C	T	C	T	T	C	C	C	C	C	C	C	C	C	T	C	T	T	C	C	C	C	C
F0125665077TC	1	25665077	25665077	T	T	C	T	C	T	T	C	C	T	T	T	T	T	T	T	T	T	C	C	T	C	T	T	C	T	C	C	T	T	T	T	T	T	T	T	T	C	T	C	C	T	T	T	T	T
F0125665082CT	1	25665082	25665082	C	C	T	C	T	C	C	T	T	C	C	C	C	C	C	C	C	C	T	T	C	T	C	C	T	C	T	T	C	C	C	C	C	C	C	C	C	T	C	T	T	C	C	C	C	C
R0125667555TC	1	25667555	25667555	A	A	G	A	G	A	A	G	G	A	A	A	A	A	A	A	A	A	G	G	A	G	A	A	G	A	G	G	A	A	A	A	A	A	A	A	A	G	A	G	G	A	A	A	A	A
R0125678651CT	1	25678651	25678651	G	G	A	G	A	G	G	A	A	G	G	G	G	G	G	G	G	G	A	A	G	A	G	G	A	G	A	A	G	G	G	G	G	G	G	G	G	A	G	A	A	G	G	G	G	G
R0125718874CT	1	25718874	25718874	G	G	G	G	G	G	A	G	G	A	G	A	G	G	A	G	G	G	G	G	G	G	G	A	G	G	G	G	G	G	G	G	G	G	G	G	G	G	G	G	G	A	G	A	G	A
R0125828163CT	1	25828163	25828163	G	G	G	G	G	G	A	G	G	A	G	A	G	G	A	G	G	G	G	G	G	G	G	A	G	G	G	G	G	G	G	G	G	G	G	G	G	G	G	G	G	A	G	A	G	A
R0125838837CA	1	25838837	25838837	T	T	G	T	G	T	T	G	G	T	T	T	T	T	T	T	T	T	G	G	T	G	T	T	G	T	G	G	T	T	T	T	T	T	T	T	T	G	T	G	G	T	T	T	T	T
F0126094738CA	1	26094738	26094738	C	C	A	C	A	C	C	A	A	C	C	C	C	C	C	C	C	C	A	A	C	A	C	C	A	C	A	A	C	C	C	C	C	C	C	C	C	A	C	A	A	C	C	C	C	C
F0126094871AG	1	26094871	26094871	G	G	A	G	A	G	G	A	A	G	G	G	G	G	G	G	G	G	A	A	G	A	G	G	A	G	A	A	G	G	G	G	G	G	G	G	G	A	G	A	A	G	G	G	G	G
R0126096477TC	1	26096477	26096477	A	A	G	A	G	A	A	G	G	A	A	A	A	A	A	A	A	A	G	G	A	G	A	A	G	A	G	G	A	A	A	A	A	A	A	A	A	G	A	G	G	A	A	A	A	A
F0126105236TC	1	26105236	26105236	T	T	C	T	C	T	T	C	C	T	T	T	T	T	T	T	T	T	C	C	T	C	T	T	C	T	C	C	T	T	T	T	T	T	T	T	T	C	T	C	C	T	T	T	T	T
F0126119186TC	1	26119186	26119186	T	T	C	T	C	T	T	C	C	T	T	T	T	T	T	T	T	T	C	C	T	C	T	T	C	T	C	C	T	T	T	T	T	T	T	T	T	C	T	C	C	T	T	T	T	T
F0126142157CA	1	26142157	26142157	C	C	A	C	A	C	C	A	A	C	C	C	C	C	C	C	C	C	A	A	C	A	C	C	A	C	A	A	C	C	C	C	C	C	C	C	C	A	C	A	A	C	C	C	C	C
R0126151003CT	1	26151003	26151003	G	G	G	G	G	G	A	G	G	A	G	A	G	G	A	G	G	G	G	G	G	G	G	A	G	G	G	G	G	G	G	G	G	G	G	G	G	G	G	G	G	A	G	A	G	A
F0126169757CT	1	26169757	26169757	C	C	C	C	C	C	T	C	C	T	C	T	C	C	T	C	C	C	C	C	C	C	C	T	C	C	C	C	C	C	C	C	C	C	C	C	C	C	C	C	C	T	C	T	C	T
F0126221016GA	1	26221016	26221016	G	G	A	G	A	G	G	A	A	G	G	G	G	G	G	G	G	G	A	A	G	A	G	G	A	G	A	A	G	G	G	G	G	G	G	G	G	A	G	A	A	G	G	G	G	G
F0126221106TC	1	26221106	26221106	T	T	C	T	C	T	T	C	C	T	T	T	T	T	T	T	T	T	C	C	T	C	T	T	C	T	C	C	T	T	T	T	T	T	T	T	T	C	T	C	C	T	T	T	T	T
R0126250122AG	1	26250122	26250122	T	T	C	T	C	T	T	C	C	T	T	T	T	T	T	T	H	T	C	C	T	C	T	T	C	T	C	C	T	H	T	T	T	T	T	T	T	C	H	C	C	T	T	T	T	T
R0126264839AG	1	26264839	26264839	T	T	C	T	C	T	T	C	C	T	T	T	T	T	T	T	T	T	C	C	T	C	T	T	C	T	C	C	T	T	T	T	T	T	T	T	T	C	T	C	C	T	T	T	T	T
R0126398848TC	1	26398848	26398848	A	A	G	A	G	A	A	G	G	A	A	A	A	A	A	A	A	A	G	G	A	G	A	A	G	A	G	G	A	A	A	A	A	A	A	A	A	G	A	G	G	A	A	A	A	A
F0126422472GA	1	26422472	26422472	G	G	G	G	G	G	A	G	G	A	G	A	G	G	A	G	G	G	G	G	G	G	G	A	G	G	G	G	G	G	G	G	G	G	G	G	G	G	G	G	G	A	G	A	G	A
R0126444301AC	1	26444301	26444301	T	T	G	T	G	T	T	G	G	T	T	T	T	T	T	T	T	T	G	G	T	G	T	T	G	T	G	G	T	T	T	T	T	T	T	T	T	G	T	G	G	T	T	T	T	T
R0126448041GT	1	26448041	26448041	C	C	A	C	A	C	C	A	A	C	C	C	C	C	C	C	C	C	A	A	C	A	C	C	A	C	A	A	C	C	C	C	C	C	C	C	C	A	C	A	A	C	C	C	C	C
R0126450136TC	1	26450136	26450136	A	A	G	A	G	A	A	G	G	A	A	A	A	A	A	A	A	A	G	G	A	G	A	A	G	A	G	G	A	A	A	A	A	A	A	A	A	G	A	G	G	A	A	A	A	A
F0126451706TG	1	26451706	26451706	T	T	G	T	G	T	T	G	G	T	T	T	T	T	T	T	T	T	G	G	T	G	T	T	G	T	G	G	T	T	T	T	T	T	T	T	T	G	T	G	G	T	T	T	T	T
F0126464308TC	1	26464308	26464308	T	T	C	T	C	T	T	C	C	T	T	T	T	T	T	T	T	T	C	C	T	C	T	T	C	T	C	C	T	T	T	T	T	T	T	T	T	C	T	C	C	T	T	T	T	T
R0126558681AC	1	26558681	26558681	T	T	G	T	G	T	T	G	G	T	T	T	T	T	T	T	T	T	G	G	T	G	T	T	G	T	G	G	T	T	T	T	T	T	T	T	T	G	T	G	G	T	T	T	T	T
R0126571498CA	1	26571498	26571498	G	G	T	G	T	G	G	T	T	G	G	G	G	G	G	G	G	G	T	T	G	T	G	G	T	G	T	T	G	G	G	G	G	G	G	G	G	T	G	T	T	G	G	G	G	G
F0126581315CT	1	26581315	26581315	C	C	C	C	C	C	T	C	C	C	C	T	C	C	T	C	T	C	C	C	C	C	C	T	C	C	C	C	C	T	C	C	C	C	C	C	C	C	T	C	C	C	C	T	C	C
F0126583586CA	1	26583586	26583586	C	C	A	C	A	C	C	A	A	C	C	C	C	C	C	C	C	C	A	A	C	A	C	C	A	C	A	A	C	C	C	C	C	C	C	C	C	A	C	A	A	C	C	C	C	C
R0126586205AG	1	26586205	26586205	T	T	C	T	C	T	T	C	C	T	T	T	T	T	T	T	T	T	C	C	T	C	T	T	C	T	C	C	T	T	T	T	T	T	T	T	T	C	T	C	C	T	T	T	T	T
F0126588841GA	1	26588841	26588841	G	G	G	G	G	G	A	G	G	G	G	A	G	G	A	G	A	G	G	G	G	G	G	A	G	G	G	G	G	A	G	G	G	G	G	G	G	G	A	G	G	G	G	A	G	G
R0126649120AG	1	26649120	26649120	T	T	C	T	C	T	T	C	C	T	T	T	T	T	T	T	T	T	C	C	T	C	T	T	C	T	C	C	T	T	T	T	T	T	T	T	T	C	T	C	C	T	T	T	T	T
F0126686374CA	1	26686374	26686374	C	C	A	C	A	C	C	A	A	C	C	C	C	C	C	C	C	C	A	A	C	A	C	C	A	C	A	A	C	C	C	C	C	C	C	C	C	A	C	A	A	C	C	C	C	C
R0126693697CT	1	26693697	26693697	G	G	G	G	G	G	A	G	G	G	G	A	G	G	A	G	A	G	G	G	G	G	G	A	G	G	G	G	G	A	G	G	G	G	G	G	G	G	A	G	G	G	G	A	G	G
R0126695906GA	1	26695906	26695906	C	C	C	C	C	C	T	C	C	C	C	T	C	C	T	C	T	C	C	C	C	C	C	T	C	C	C	C	C	T	C	C	C	C	C	C	C	C	T	C	C	C	C	T	C	C
R0126699190CA	1	26699190	26699190	G	G	T	G	T	G	G	T	T	G	G	G	G	G	G	G	G	G	T	T	G	T	G	G	T	G	T	T	G	G	G	G	G	G	G	G	G	T	G	T	T	G	G	G	G	G
F0126713683AG	1	26713683	26713683	A	A	G	A	G	A	A	G	G	A	A	A	A	A	A	A	A	A	G	G	A	G	A	A	G	A	G	G	A	A	A	A	A	A	A	A	A	G	A	G	G	A	A	A	A	A
R0126718203GT	1	26718203	26718203	C	C	A	C	A	C	C	A	A	C	C	C	C	C	C	C	C	C	A	A	C	A	C	C	A	C	A	A	C	C	C	C	C	C	C	C	C	A	C	A	A	C	C	C	C	C
R0126761450TC	1	26761450	26761450	A	A	A	A	A	A	G	A	A	A	A	G	A	A	G	A	G	A	A	A	A	A	A	G	A	A	A	A	A	G	A	A	A	A	A	A	A	A	G	A	A	A	A	G	A	A
R0126800316TG	1	26800316	26800316	A	A	C	A	C	A	A	C	C	A	A	A	A	A	A	A	A	A	C	C	A	C	A	A	C	A	C	C	A	A	A	A	A	A	A	A	A	C	A	C	C	A	A	A	A	A
R0126809955CT	1	26809955	26809955	G	G	A	G	A	G	G	A	A	G	G	G	G	G	G	G	G	G	A	A	G	A	G	G	A	G	A	A	G	G	G	G	G	G	G	G	G	A	G	A	A	G	G	G	G	G
F0126844403TA	1	26844403	26844403	T	T	A	T	A	T	T	A	A	T	T	T	T	T	T	H	T	T	A	A	T	A	T	T	A	T	A	A	T	T	T	T	T	T	T	T	T	A	T	A	A	T	T	T	A	T
R0126868316AT	1	26868316	26868316	T	T	A	T	A	T	T	A	A	T	T	T	T	T	T	H	T	T	A	A	T	A	T	T	A	T	A	A	T	T	T	T	T	T	T	T	T	A	T	A	A	T	T	T	A	T
F0126869417CT	1	26869417	26869417	C	C	T	C	T	C	C	T	T	C	C	C	C	C	C	C	C	C	T	T	C	T	C	C	T	C	T	T	C	C	C	C	C	C	C	C	C	T	C	T	T	C	C	C	T	C
F0126892533GA	1	26892533	26892533	G	G	A	G	A	G	G	A	A	G	G	G	G	G	G	H	G	G	A	A	G	A	G	G	A	G	A	A	G	G	G	G	G	G	G	G	G	A	G	A	A	G	G	G	A	G
R0126912221AG	1	26912221	26912221	T	T	C	T	C	T	T	C	C	T	T	T	T	T	T	H	T	T	C	C	T	C	T	T	C	T	C	C	T	T	T	T	T	T	T	T	T	C	T	C	C	T	T	T	C	T
R0126912314AG	1	26912314	26912314	T	T	C	T	C	T	T	C	C	T	T	T	T	T	T	H	T	T	C	C	T	C	T	T	C	T	C	C	T	T	T	T	T	T	T	T	T	C	T	C	C	T	T	T	C	T
F0126914510CT	1	26914510	26914510	C	C	T	C	T	C	C	T	T	C	C	C	C	C	C	H	C	C	T	T	C	T	C	C	T	C	T	T	C	C	C	C	C	C	C	C	C	T	C	T	T	C	C	C	T	C
F0126922422AG	1	26922422	26922422	A	A	G	A	G	A	A	G	G	A	A	A	A	A	A	H	A	A	G	G	A	G	A	A	G	A	G	G	A	A	A	A	A	A	A	A	A	G	A	G	G	A	A	A	G	A
R0126967808GA	1	26967808	26967808	C	C	T	C	T	C	C	T	T	C	C	C	C	C	C	H	C	C	T	T	C	T	C	C	T	C	T	T	C	C	C	C	C	C	C	C	C	T	C	T	T	C	C	C	T	C
F0126968820TC	1	26968820	26968820	T	T	C	T	C	T	T	C	C	T	T	T	T	T	T	H	T	T	C	C	T	C	T	T	C	T	C	C	T	T	T	T	T	T	T	T	T	C	T	C	C	T	T	T	C	T
R0126976685GA	1	26976685	26976685	C	C	T	C	T	C	C	T	T	C	C	C	C	C	C	H	C	C	T	T	C	T	C	C	T	C	T	T	C	C	C	C	C	C	C	C	C	T	C	T	T	C	C	C	T	C
F0126976900CT	1	26976900	26976900	C	C	T	C	T	C	C	T	T	C	C	C	C	C	C	H	C	C	T	T	C	T	C	C	T	C	T	T	C	C	C	C	C	C	C	C	C	T	C	T	T	C	C	C	T	C
R0127003168GA	1	27003168	27003168	C	C	T	C	T	C	C	T	T	C	C	C	C	C	C	H	C	C	T	T	C	T	C	C	T	C	T	T	C	C	C	C	C	C	C	C	C	T	C	T	T	C	C	C	T	C
R0127046165GA	1	27046165	27046165	T	T	C	T	C	T	T	C	C	T	T	T	T	T	T	H	T	T	C	C	T	C	T	T	C	T	C	C	T	T	T	T	T	T	T	T	T	C	T	C	C	T	T	T	C	T
R0127054406AG	1	27054406	27054406	T	T	T	T	T	T	C	T	T	T	T	C	T	T	C	T	C	T	T	T	T	T	T	C	T	T	T	T	T	C	T	T	T	T	T	T	T	T	C	T	T	T	T	C	T	T
R0127067947GA	1	27067947	27067947	C	C	T	C	T	C	C	T	T	C	C	C	C	C	C	H	C	C	T	T	C	T	C	C	T	C	T	T	C	C	C	C	C	C	C	C	C	T	C	T	T	C	C	C	T	C
R0127090216GT	1	27090216	27090216	C	C	A	C	A	C	C	A	A	C	C	C	C	C	C	H	C	C	A	A	C	A	C	C	A	C	A	A	C	C	C	C	C	C	C	C	C	A	C	A	A	C	C	C	A	C
F0127091616TC	1	27091616	27091616	T	T	C	T	C	T	T	C	C	T	T	T	T	T	T	H	T	T	C	C	T	C	T	T	C	T	C	C	T	T	T	T	T	T	T	T	T	C	T	C	C	T	T	T	C	T
R0127097922CT	1	27097922	27097922	G	G	A	G	A	G	G	A	A	G	G	G	G	G	G	H	G	G	A	A	G	A	G	G	A	G	A	A	G	G	G	G	G	G	G	G	G	A	G	A	A	G	G	G	A	G
R0127100118GA	1	27100118	27100118	C	C	T	C	T	C	C	T	T	C	C	C	C	C	C	H	C	C	T	T	C	T	C	C	T	C	T	T	C	C	C	C	C	C	C	C	C	T	C	T	T	C	C	C	T	C
F0127110100CA	1	27110100	27110100	C	C	A	C	A	C	C	A	A	C	C	C	C	C	C	H	C	C	A	A	C	A	C	C	A	C	A	A	C	C	C	C	C	C	C	C	C	A	C	A	A	C	C	C	A	C
R0127154833CA	1	27154833	27154833	G	G	T	G	T	G	G	T	T	G	G	G	G	G	G	H	G	G	T	T	G	T	G	G	T	G	T	T	G	G	G	G	G	G	G	G	G	T	G	T	T	G	G	G	T	G
F0127157104AG	1	27157104	27157104	A	A	G	A	G	A	A	G	G	A	A	A	A	A	A	H	A	A	G	G	A	G	A	A	G	A	G	G	A	A	A	A	A	A	A	A	A	G	A	G	G	A	A	A	G	A
R0127172090CA	1	27172090	27172090	G	G	T	G	T	G	G	T	T	G	G	G	G	G	G	H	G	G	T	T	G	T	G	G	T	G	T	T	G	G	G	G	G	G	G	G	G	T	G	T	T	G	G	G	T	G
R0127177993GA	1	27177993	27177993	C	C	T	C	T	C	C	T	T	C	C	C	C	C	C	H	C	C	T	T	C	T	C	C	T	C	T	T	C	C	C	C	C	C	C	C	C	T	C	T	T	C	C	C	T	C
R0127184417CT	1	27184417	27184417	G	G	A	G	A	G	G	A	A	G	G	G	G	G	G	H	G	G	A	A	G	A	G	G	A	G	A	A	G	G	G	G	G	G	G	G	G	A	G	A	A	G	G	G	A	G
F0127200523CT	1	27200523	27200523	C	C	T	C	T	C	C	T	T	C	C	C	C	C	C	H	C	C	T	T	C	T	C	C	T	C	T	T	C	C	C	C	C	C	C	C	C	T	C	T	T	C	C	C	T	C
R0127247593TC	1	27247593	27247593	A	A	A	A	A	A	G	A	A	A	A	G	A	A	G	A	G	A	A	A	A	A	A	G	A	A	A	A	A	G	A	A	A	A	A	A	A	A	G	A	A	A	A	G	A	A
R0127248990TC	1	27248990	27248990	A	A	G	A	G	A	A	G	G	A	A	A	A	A	A	H	A	A	G	G	A	G	A	A	G	A	G	G	A	A	A	A	A	A	A	A	A	G	A	G	G	A	A	A	G	A
F0127299085AG	1	27299085	27299085	A	A	G	A	G	A	A	G	G	A	A	A	A	A	A	H	A	A	G	G	A	G	A	A	G	A	G	G	A	A	A	A	A	A	A	A	A	G	A	G	G	A	A	A	G	A
F0127302994TC	1	27302994	27302994	T	T	C	T	C	T	T	C	C	T	T	T	T	T	T	H	T	T	C	C	T	C	T	T	C	T	C	C	T	T	T	T	T	T	T	T	T	C	T	C	C	T	T	T	C	T
R0127313239TC	1	27313239	27313239	A	A	G	A	G	A	A	G	G	A	A	A	A	A	A	H	A	A	G	G	A	G	A	A	G	A	G	G	A	A	A	A	A	A	A	A	A	G	A	G	G	A	A	A	G	A
F0127326824AG	1	27326824	27326824	G	G	G	G	G	G	A	G	G	A	A	A	G	A	A	G	A	G	G	G	G	G	G	A	G	G	G	G	G	A	G	G	G	G	G	G	G	G	A	G	G	A	G	A	G	G
F0127334867AG	1	27334867	27334867	G	G	A	G	A	G	A	A	A	A	A	A	G	A	A	H	A	G	A	A	G	A	G	A	A	G	A	A	G	A	G	G	G	G	G	G	G	A	A	A	A	A	G	A	A	G
F0127336251TC	1	27336251	27336251	C	C	T	C	T	C	T	T	T	T	T	T	C	T	T	H	T	C	T	T	C	T	C	T	T	C	T	T	C	T	C	C	C	C	C	C	C	T	T	T	T	T	C	T	T	C
F0127362024AG	1	27362024	27362024	G	G	G	G	G	G	A	G	G	A	A	A	G	A	A	G	A	G	G	G	G	G	G	A	G	G	G	G	G	A	G	G	G	G	G	G	G	G	A	G	G	A	G	A	G	G
R0127376940AC	1	27376940	27376940	T	T	G	T	G	T	T	G	G	T	T	T	T	T	T	H	T	T	G	G	T	G	T	T	G	T	G	G	T	T	T	T	T	T	T	T	T	G	T	G	G	T	T	T	G	T
F0127389902GA	1	27389902	27389902	G	G	A	G	A	G	G	A	A	G	G	G	G	G	G	A	G	G	A	A	G	A	G	G	A	G	A	A	G	G	G	G	G	G	G	G	G	A	G	A	A	G	G	G	A	G
R0127467710TC	1	27467710	27467710	G	G	G	G	G	G	A	G	G	A	A	A	G	A	A	G	A	G	G	G	G	G	G	A	G	G	G	G	G	A	G	G	G	G	G	G	G	G	A	G	G	A	G	A	G	G
F0127478073TC	1	27478073	27478073	T	T	C	T	C	T	T	C	C	T	T	T	T	T	T	C	T	T	C	C	T	C	T	T	C	T	C	C	T	T	T	T	T	T	T	T	T	C	T	C	C	T	T	T	C	T
R0127481372TC	1	27481372	27481372	A	A	G	A	G	A	A	G	G	A	A	A	A	A	A	G	A	A	G	G	A	G	A	A	G	A	G	G	A	A	A	A	A	A	A	A	A	G	A	G	G	A	A	A	G	A
R0127485540TG	1	27485540	27485540	A	A	C	A	C	A	A	C	C	A	A	A	A	A	A	C	A	A	C	C	A	C	A	A	C	A	C	C	A	A	A	A	A	A	A	A	A	C	A	C	C	A	A	A	C	A
F0127500769CT	1	27500769	27500769	C	C	T	C	T	C	C	T	T	C	C	C	C	C	C	T	C	C	T	T	C	T	C	C	T	C	T	T	C	C	C	C	C	C	C	C	C	T	C	T	T	C	C	C	T	C
R0127501603CA	1	27501603	27501603	G	G	T	G	T	G	G	T	T	G	G	G	G	G	G	T	G	G	T	T	G	T	G	G	T	G	T	T	G	G	G	G	G	G	G	G	G	T	G	T	T	G	G	G	T	G
R0127510665AC	1	27510665	27510665	G	G	T	G	T	G	G	T	T	G	G	G	G	G	G	T	G	G	T	T	G	T	G	G	T	G	T	T	G	G	G	G	G	G	G	G	G	T	G	T	T	G	G	G	T	G
R0127537931GA	1	27537931	27537931	C	C	T	C	T	C	C	T	T	C	C	C	C	C	C	T	C	C	T	T	C	T	C	C	T	C	T	T	C	C	C	C	C	C	C	C	C	T	C	T	T	C	C	C	T	C
F0127557040CA	1	27557040	27557040	C	C	A	C	A	C	C	A	A	C	C	C	C	C	C	A	C	C	A	A	C	A	C	C	A	C	A	A	C	C	C	C	C	C	C	C	C	A	C	A	A	C	C	C	A	C
F0127566871CT	1	27566871	27566871	T	T	T	T	T	T	C	T	T	C	C	C	T	C	C	T	C	T	T	T	T	T	T	C	T	T	T	T	T	C	T	T	T	T	T	T	T	T	C	T	T	C	T	C	T	C
R0127592328CT	1	27592328	27592328	G	G	A	G	A	G	G	A	A	G	G	G	G	G	G	A	G	G	A	A	G	A	G	G	A	G	A	A	G	G	G	G	G	G	G	G	G	A	G	A	A	G	G	G	A	G
R0127596592TC	1	27596592	27596592	A	A	G	A	G	A	A	G	G	A	A	A	A	A	A	G	A	A	G	G	A	G	A	A	G	A	G	G	A	A	A	A	A	A	A	A	A	G	A	G	G	A	A	A	G	A
R0127656614AC	1	27656614	27656614	T	T	G	T	G	T	T	G	G	T	T	T	T	T	T	G	T	T	G	G	T	G	T	T	G	T	G	G	T	T	T	T	T	T	T	T	T	G	T	G	G	T	T	T	G	T
R0127671521GA	1	27671521	27671521	C	C	T	C	T	C	C	T	T	C	C	C	C	C	C	T	C	C	T	T	C	T	C	C	T	C	T	T	C	C	C	C	C	C	C	C	C	T	C	T	T	C	C	C	T	C
R0127671594CT	1	27671594	27671594	G	G	A	G	A	G	G	A	A	G	G	G	G	G	G	A	G	G	A	A	G	A	G	G	A	G	A	A	G	G	G	G	G	G	G	G	G	A	G	A	A	G	G	G	A	G
R0127676706GT	1	27676706	27676706	A	A	C	A	C	A	A	C	C	A	A	A	A	A	A	C	A	A	C	C	A	C	A	A	C	A	C	C	A	A	A	A	A	A	A	A	A	C	A	C	C	A	A	A	C	A
R0127681175TC	1	27681175	27681175	A	A	G	A	G	A	A	G	G	A	A	A	A	A	A	G	A	A	G	G	A	G	A	A	G	A	G	G	A	A	A	A	A	A	A	A	A	G	A	G	G	A	A	A	G	A
F0127683535GA	1	27683535	27683535	G	G	A	G	A	G	G	A	A	G	G	G	G	G	G	A	G	G	A	A	G	A	G	G	A	G	A	A	G	G	G	G	G	G	G	G	G	A	G	A	A	G	G	G	A	G
F0127691830TC	1	27691830	27691830	T	T	T	T	T	T	C	T	T	C	C	C	T	C	T	T	C	T	T	T	T	T	T	C	T	T	T	T	T	C	T	T	T	T	T	T	T	T	C	T	T	C	T	C	T	C
R0127701972TC	1	27701972	27701972	A	A	A	A	A	A	A	A	A	A	A	A	A	A	G	A	A	A	A	A	A	A	A	A	A	A	A	A	A	A	A	A	A	A	A	A	A	A	A	A	A	A	A	A	A	A
R0127709552GT	1	27709552	27709552	C	C	A	C	A	C	C	A	A	C	C	C	C	C	C	A	C	C	A	A	C	A	C	C	A	C	A	A	C	C	C	C	C	C	C	C	C	A	C	A	A	C	C	C	A	C
R0127735950CT	1	27735950	27735950	G	G	A	G	A	G	G	A	A	G	G	G	G	G	G	A	G	G	A	A	G	A	G	G	A	G	A	A	G	G	G	G	G	G	G	G	G	A	G	A	A	G	G	G	A	G
F0127739701GA	1	27739701	27739701	A	A	G	A	G	A	A	G	G	A	A	A	A	A	A	G	A	A	G	G	A	G	A	A	G	A	G	G	A	A	A	A	A	A	A	A	A	G	A	G	G	A	A	A	G	A
R0127752829AG	1	27752829	27752829	T	T	T	T	T	T	C	T	T	C	C	C	T	C	T	T	C	T	T	T	T	T	T	C	T	T	T	T	T	C	T	T	T	T	T	T	T	T	C	T	T	C	T	C	T	C
R0127766160GA	1	27766160	27766160	C	C	T	C	T	C	C	T	T	C	C	C	C	C	C	T	C	C	T	T	C	T	C	C	T	C	T	T	C	C	C	C	C	C	C	C	C	T	C	T	T	C	C	C	T	C
R0127778765AT	1	27778765	27778765	T	T	T	T	T	T	A	T	T	A	A	A	T	A	T	T	A	T	T	T	T	T	T	A	T	T	T	T	T	A	T	T	T	T	T	T	T	T	A	T	T	A	T	A	T	A
R0127779934CT	1	27779934	27779934	G	G	A	G	A	G	G	A	A	G	G	G	G	G	G	A	G	G	A	A	G	A	G	G	A	G	A	A	G	G	G	G	G	G	G	G	G	A	G	A	A	G	G	G	A	G
R0127783548AG	1	27783548	27783548	C	C	T	C	T	C	C	T	T	C	C	C	C	C	C	T	C	C	T	T	C	T	C	C	T	C	T	T	C	C	C	C	C	C	C	C	C	T	C	T	T	C	C	C	T	C
F0127816300CT	1	27816300	27816300	C	C	C	C	C	C	T	C	C	T	T	T	C	T	C	C	T	C	C	C	C	C	C	T	C	C	C	C	C	T	C	C	C	C	C	C	C	C	T	C	C	T	C	T	C	T
F0127860557CA	1	27860557	27860557	C	C	C	C	C	C	A	C	C	A	A	A	C	A	C	C	A	C	C	C	C	C	C	A	C	C	C	C	C	A	C	C	C	C	C	C	C	C	A	C	C	A	C	A	C	A
F0127871851GA	1	27871851	27871851	G	G	A	G	A	G	G	A	A	G	G	G	G	G	G	A	G	G	A	A	G	A	G	G	A	G	A	A	G	G	G	G	G	G	G	G	G	A	G	A	A	G	G	G	A	G
F0127875369TC	1	27875369	27875369	T	T	C	T	C	T	T	C	C	T	T	T	T	T	T	C	T	T	C	C	T	C	T	T	C	T	C	C	T	T	T	T	T	T	T	T	T	C	T	C	C	T	T	T	C	T
R0127906044GA	1	27906044	27906044	C	C	T	C	T	C	C	T	T	C	C	C	C	C	C	T	C	C	T	T	C	T	C	C	T	C	T	T	C	C	C	C	C	C	C	C	C	T	C	T	T	C	C	C	T	C
R0127906663TC	1	27906663	27906663	A	A	A	A	A	A	G	A	A	G	G	G	A	G	A	A	G	A	A	A	A	A	A	G	A	A	A	A	A	G	A	A	A	A	A	A	A	A	G	A	A	G	A	G	A	G
F0127909798TG	1	27909798	27909798	T	T	G	T	G	T	T	G	G	T	T	T	T	T	T	G	T	T	G	G	T	G	T	T	G	T	G	G	T	T	T	T	T	T	T	T	T	G	T	G	G	T	T	T	G	T
R0127911421CT	1	27911421	27911421	G	G	A	G	A	G	G	A	A	G	G	G	G	G	G	A	G	G	A	A	G	A	G	G	A	G	A	A	G	G	G	G	G	G	G	G	G	A	G	A	A	G	G	G	A	G
F0127916637AG	1	27916637	27916637	A	A	G	A	G	A	A	G	G	A	A	A	A	A	A	G	A	A	G	G	A	G	A	A	G	A	G	G	A	A	A	A	A	A	A	A	A	G	A	G	G	A	A	A	G	A
F0127937018AC	1	27937018	27937018	A	A	C	A	C	A	A	C	C	A	A	A	A	A	A	C	A	A	C	C	A	C	A	A	C	A	C	C	A	A	A	A	A	A	A	A	A	C	A	C	C	A	A	A	C	A
R0127982993GT	1	27982993	27982993	C	C	A	C	A	C	C	A	A	C	C	C	C	C	C	A	C	C	A	A	C	A	C	C	A	C	A	A	C	C	C	C	C	C	C	C	C	A	C	A	A	C	C	C	A	C
R0128058408GT	1	28058408	28058408	C	C	C	C	C	C	A	C	C	A	A	A	C	A	C	C	A	C	C	C	C	C	C	A	C	C	C	C	C	A	C	C	C	C	C	C	C	C	A	C	C	A	C	A	C	A
F0128075348TC	1	28075348	28075348	T	T	C	T	C	T	T	C	C	T	T	T	T	T	T	C	T	T	C	C	T	C	T	T	C	T	C	C	T	T	T	T	T	T	T	T	T	C	T	C	C	T	T	T	C	T
R0128090493AG	1	28090493	28090493	T	T	T	T	T	T	C	T	T	C	C	C	T	C	T	T	C	T	T	T	T	T	T	C	T	T	T	T	T	C	T	T	T	T	T	T	T	T	C	T	T	C	T	C	T	C
R0128100357GA	1	28100357	28100357	C	C	C	C	C	C	T	C	C	T	T	T	C	T	C	C	T	C	C	C	C	C	C	T	C	C	C	C	C	T	C	C	C	C	C	C	C	C	T	C	C	T	C	T	C	T
F0128125264GA	1	28125264	28125264	G	G	A	G	A	G	A	A	A	A	A	A	G	A	G	A	A	G	A	A	G	A	G	A	A	G	A	A	G	A	G	G	G	G	G	G	G	A	A	A	A	A	G	A	A	A
F0128141941GA	1	28141941	28141941	G	G	G	G	G	G	A	G	G	A	A	A	G	A	G	G	A	G	G	G	G	G	G	A	G	G	G	G	G	A	G	G	G	G	G	G	G	G	A	G	G	A	G	A	G	A
R0128189361CT	1	28189361	28189361	G	G	A	G	A	G	G	A	A	G	G	G	G	G	G	A	G	G	A	A	G	A	G	G	A	G	A	A	G	G	G	G	G	G	G	G	G	A	G	A	A	G	G	G	A	G
F0128192534TC	1	28192534	28192534	T	T	C	T	C	T	T	C	C	T	T	T	T	T	T	C	T	T	C	C	T	C	T	T	C	T	C	C	T	T	T	T	T	T	T	T	T	C	T	C	C	T	T	T	C	T
R0128219118TC	1	28219118	28219118	A	A	G	A	G	A	A	G	G	A	A	A	A	A	A	G	A	A	G	G	A	G	A	A	G	A	G	G	A	A	A	A	A	A	A	A	A	G	A	G	G	A	A	A	G	A
[truncated: 24,921 more rows]
[truncated: 7 more columns]
