# Supplementary material for: Genome-wide dissection of heterosis for yield traits in two-line hybrid rice populations
Source: Sci Rep. 2017 Aug 9;7:7635. doi: 10.1038/s41598-017-06742-7 (PMC5550440; doi:10.1038/s41598-017-06742-7)
Supplement: Supplementary file 3 — Dataset 2 [file 41598_2017_6742_MOESM3_ESM.xls]

## Sheet: Changsha_2014
Samples	HD	HD_BPaV	HD_SCA	PH	PH_BPaV	PH_SCA	PN	PN_BPaV	PN_SCA	SNPP	SNPP_BPaV	SNPP_SCA	TGW	TGW_BPaV	TGW_SCA	GYPP	GYPP_BPaV	GYPP_SCA	GL	GL_BPaV	GL_SCA	GW	GW_BPaV	GW_SCA	GLWR	GLWR_BPaV	GLWR_SCA
2293_1146A4128S	90.3333	-4.46667	2.28343	108.45	-10.75	-4.31449	8.41071	2.69643	0.595437	136.806	12.022	7.29898	30.1776	-0.453574	1.21009	32.8746	11.8361	-1.24644	9.499	-0.125	-0.0575964	2.7245	-0.142	0.00682798	3.497	0.15	-0.100649
2293_1146A4155K	90.3333	-4.46667	0.951381	110.6	-8.6	-2.02526	7.16667	1.45238	-0.855983	152.035	27.2512	1.40933	26.6316	-3.99961	-0.501186	28.3767	7.3381	-1.92161	8.828	-0.796	-0.238812	2.813	-0.0535	0.0172049	3.15	-0.197	-0.149533
2293_1146A4155Z	92	-2.8	3.412	124.275	5.075	6.88586	10	4.28571	1.63914	153.362	28.5777	8.53275	27.076	-3.55514	0.49677	39.7737	18.7352	10.2336	9.0675	-0.5565	-0.104518	2.723	-0.1435	-0.0249792	3.34	-0.007	-0.0677202
2293_1146A618S	91	-3.8	2.36121	122.6	3.4	-3.95699	6.57143	0.857143	-0.794742	146.691	21.9074	8.20236	30.5017	-0.129515	-0.0534722	28.1414	7.10286	-0.846384	9.582	-0.042	-0.176696	2.761	-0.1055	-0.0127887	3.478	0.131	-0.121607
2293_1146A638S	92	-2.8	-1.90118	111.6	-7.6	-5.38488	7.85714	2.14286	0.334493	146.999	22.215	-15.1068	25.6634	-4.96779	-2.32817	29.6757	8.63714	-0.769186	9.053	-0.571	-0.422696	2.593	-0.2735	-0.175487	3.499	0.152	0.00662042
2293_1146A750S	91.5	-3.3	2.87232	117.35	-1.85	0.218006	7.4875	1.77321	-0.50005	124.549	-0.235282	-9.11807	31.0075	0.37635	0.679123	27.9491	6.91055	-2.6436	9.6575	0.0335	-0.0121548	2.773	-0.0935	-0.0212054	3.4945	0.1475	-0.0370655
2293_1146AC815S	85	-9.8	-3.9749	110.7	-8.5	-0.561161	8.4	2.68571	0.0956349	138.467	13.683	11.2117	27.4276	-3.2036	-0.878088	30.248	9.20943	0.683615	9.387	-0.237	-0.0942381	2.857	-0.0095	-0.0185387	3.293	-0.054	-0.0655655
2293_1146AGZ63S	88	-6.8	-1.36272	116.1	-3.1	-3.25219	7.5	1.78571	0.167964	140.236	15.4522	10.7099	28.5886	-2.04258	-1.3498	28.8675	7.82893	0.0546288	9.529	-0.095	-0.226812	2.778	-0.0885	-0.0609489	3.429	0.082	-0.0752642
2293_1146AP64S	89	-5.8	0.469544	116.25	-2.95	7.60759	8	2.28571	-0.265823	133.699	8.91463	-6.58445	26.173	-4.45818	-0.292025	25.3294	4.2908	-2.80512	9.123	-0.501	-0.0144464	2.743	-0.1235	-0.0189554	3.327	-0.02	-0.0526488
2293_1146AY58S	87	-7.8	-2.34349	114.55	-4.65	1.09204	7.53571	1.82143	0.126389	123.794	-0.990318	-23.3307	23.9247	-6.70649	-1.90253	21.631	0.592381	-4.65039	9.14	-0.484	-0.219312	2.621	-0.2455	-0.106949	3.505	0.158	0.00962042
2293_1146AZHU1S	90	-4.8	2.88087	124.2	5	1.21897	8.25	2.53571	-0.493071	129.467	4.68313	-2.39201	31.2055	0.574334	0.887492	33.948	12.9094	2.06668	9.581	-0.043	-0.155273	2.824	-0.0425	0.0547818	3.401	0.054	-0.186726
2293_1146AZHUNS	91	-3.8	2.61164	105.65	-13.55	-10.2791	6.75	1.03571	-0.835836	157.254	32.4704	9.1119	30.8245	0.193316	2.22938	32.5175	11.4789	0.521391	9.779	0.155	0.600265	2.696	-0.1705	0.107513	3.604	0.257	0.257005
2293_1162A4127S	92.3333	-1.41667	1.27411	114.2	6.775	18.1043	8.2	1.84583	1.05563	150.995	-5.05886	18.953	29.3675	-0.11611	4.40189	34.4838	5.65042	4.38872	9.518	-0.427	1.26755	2.696	-0.047	0.366616	3.569	-0.047	0.503393
2293_1162A4128S	83.5	-10.25	-1.15506	109.85	2.425	9.9614	10.3036	3.9494	2.7968	124.511	-31.5432	-1.30663	27.141	-2.34268	1.38439	32.9668	4.13345	0.514348	9.5285	-0.4165	0.65982	2.5325	-0.2105	0.0968577	3.779	0.163	0.312726
2293_1162A4155K	89	-4.75	3.01289	105.7	-1.725	5.95063	8.57143	2.21726	0.857289	136.151	-19.9032	-10.7855	25.7007	-3.783	1.77882	30.175	1.34167	1.54536	8.862	-1.083	0.483105	2.673	-0.07	0.159235	3.327	-0.289	0.158842
2293_1162A4155Z	85.6667	-8.08333	0.473512	109.3	1.875	4.78676	8	1.64583	-0.0523455	141.195	-14.8586	0.0560457	24.9126	-4.57104	1.54427	27.6567	-1.17667	-0.214826	9.014	-0.931	0.529899	2.639	-0.104	0.173051	3.491	-0.125	0.214655
2293_1162A618S	84.3333	-9.41667	-0.910615	115.8	8.375	2.1189	6.875	0.520833	-0.18266	142.907	-13.1467	8.10788	28.7939	-0.689721	1.44973	26.6137	-2.21958	-0.705421	9.587	-0.358	0.51622	2.674	-0.069	0.182241	3.597	-0.019	0.128768
2293_1162A628S	84	-9.75	-5.48536	NA	NA	NA	NA	NA	NA	NA	NA	NA	NA	NA	NA	NA	NA	NA	NA	NA	NA	NA	NA	NA	NA	NA	NA
2293_1162A638S	92.3333	-1.41667	1.82699	108.7	1.275	4.59101	6.71429	0.360119	-0.499853	165.394	9.33965	6.97737	26.3089	-3.17479	1.52823	27.4117	-1.42167	-1.36459	9.347	-0.598	0.55922	2.647	-0.096	0.160542	3.535	-0.081	0.173995
2293_1162A750S	84.5	-9.25	-0.732837	114.475	7.05	10.2189	7.3125	0.958333	-0.366539	160.196	4.14191	30.2187	27.7964	-1.68731	0.678868	31.9794	3.14604	3.0553	9.4	-0.545	0.418262	2.595	-0.148	0.0828244	3.635	0.019	0.23481
2293_1162AC815S	87	-6.75	1.41994	106.3	-1.125	7.91473	6.87143	0.517262	-1.12443	155.079	-0.974598	31.5137	27.6145	-1.86921	2.51971	27.6916	-1.14176	-0.204172	9.2715	-0.6735	0.478179	2.7955	0.0525	0.201991	3.328	-0.288	0.10081
2293_1162AGZ63S	86.5	-7.25	0.53212	116.275	8.85	9.79871	8.83333	2.47917	1.80981	143.609	-12.4454	17.7719	28.1154	-1.36825	1.38794	33.4667	4.63333	6.32244	9.5375	-0.4075	0.469605	2.7385	-0.0045	0.181581	3.4965	-0.1195	0.123611
2293_1162AP64S	85.3333	-8.41667	0.197718	107.25	-0.175	11.4835	8.125	1.77083	0.167687	144.396	-11.6578	7.80272	25.0159	-4.46774	1.76182	27.434	-1.39938	0.968109	8.903	-1.042	0.45347	2.637	-0.106	0.157074	3.387	-0.229	0.138726
2293_1162AY58S	85.3333	-8.41667	-0.615316	101.9	-5.525	1.31794	7	0.645833	-0.100815	157.598	1.54403	14.1633	23.1721	-6.31153	0.555838	24.24	-4.59333	-0.372704	9.044	-0.901	0.372605	2.56	-0.183	0.114081	3.514	-0.102	0.149995
2293_1162AZHU1S	84.3333	-9.41667	0.609043	112.4	4.975	2.29486	8.33333	1.97917	-0.101227	136.685	-19.3691	8.51535	27.8	-1.68366	0.692902	29.5263	0.692917	-0.686429	9.511	-0.434	0.462643	2.588	-0.155	0.100812	3.678	0.062	0.221649
2293_1162AZHUNS	85	-8.75	0.00647894	110.3	2.875	7.24678	10.125	3.77083	2.84767	153.549	-2.5055	9.09556	29.0435	-0.440182	3.65929	42.215	13.3817	11.8875	9.776	-0.169	1.28518	2.667	-0.076	0.360542	3.678	0.062	0.46238
2293_160A4155Z	86	NA	1.17589	103.7	NA	-2.19539	6.6	NA	-0.533425	130.601	NA	-4.54902	27.2114	NA	1.68754	22.24	NA	0.404253	9.062	NA	0.180149	2.728	NA	-0.00577083	3.335	NA	0.0104048
2293_24A4127S	91	-3.25	-0.326542	115.9	9.2	10.8813	7.875	1.875	0.484781	151.334	-9.42934	7.69982	29.1985	-1.13375	2.57228	33.8281	6.1267	3.34511	9.592	-0.083	0.732849	2.697	-0.0815	0.187295	3.5665	0.0775	0.25887
2293_24A4155K	85.5	-8.75	-0.754427	110.15	3.45	1.47758	8.4375	2.4375	0.477508	166.545	5.78153	8.01656	25.8993	-4.43293	0.316936	34.5981	6.8967	5.5805	8.9105	-0.7645	-0.0770997	2.674	-0.1045	-0.0200868	3.345	-0.144	-0.0651812
2293_24A4155Z	84.6667	-9.58333	-0.793804	107.2	0.5	-6.2363	8.75	2.75	0.451802	151.308	-9.455	-1.42301	24.4239	-5.90831	-0.604965	30.3813	2.67982	2.12177	8.921	-0.754	-0.171806	2.58	-0.1985	-0.0662708	3.48	-0.009	-0.038368
2293_24A618S	84	-10.25	-1.51126	118.5	11.8	-4.10415	7.4125	1.4125	0.108987	134.173	-26.5909	-12.2191	28.5704	-1.76178	-0.4343	26.654	-1.04743	-1.05316	9.4245	-0.2505	-0.254984	2.527	-0.2515	-0.14508	3.7465	0.2575	0.0362451
2293_24A638S	94	-0.25	3.22634	116.25	9.55	3.21796	6.56667	0.566667	-0.893325	186.003	25.2397	15.9948	26.4155	-3.91676	-0.0256984	30.419	2.71757	1.25475	9.351	-0.324	-0.0454843	2.637	-0.1415	-0.0297791	3.5585	0.0695	-0.0445273
2293_24AC815S	87.3333	-6.91667	1.48596	106.8	0.1	-0.50832	8.6	2.6	0.358293	145.59	-15.1733	10.4324	26.7078	-3.62443	-0.0474805	29.8686	2.16714	1.58484	9.285	-0.39	-0.117026	2.765	-0.0135	-0.00883036	3.383	-0.106	-0.0862132
2293_24AGZ63S	85.6667	-8.58333	-0.568529	114.25	7.55	-1.14935	7.375	1.375	0.105622	140.658	-20.105	3.22962	28.059	-2.27324	-0.329016	23.085	-4.61643	-4.44722	9.5475	-0.1275	-0.1291	2.7155	-0.063	-0.0217406	3.5295	0.0405	-0.0854119
2293_24AP64S	84	-10.25	-1.40293	111.45	4.75	6.76043	8.5625	2.5625	0.359334	137.283	-23.4802	-10.9023	24.7609	-5.57135	-0.153754	27.7749	0.0734821	0.921071	8.832	-0.843	-0.226234	2.6375	-0.141	-0.022747	3.3645	-0.1245	-0.125797
2293_24AY58S	87.6667	-6.58333	1.4507	105.65	-1.05	-3.85511	6.25	0.25	-1.09667	160.581	-0.182348	5.55425	23.5723	-6.7599	-0.704496	23.8125	-3.88893	-1.18819	9.073	-0.602	-0.2071	2.59	-0.1885	-0.0362406	3.511	0.022	-0.0950273
2293_24AZHU1S	83.6667	-10.5833	-0.32494	108.75	2.05	-10.2782	8.25	2.25	-0.430413	124.219	-36.5445	-15.5427	27.8549	-2.47729	-0.912689	28.4743	0.772857	-2.12638	9.421	-0.254	-0.236061	2.617	-0.1615	-0.0505098	3.615	0.126	-0.0833735
2293_24AZHUNS	85.5	-8.75	0.239163	108.75	2.05	-3.22627	7.33333	1.33333	-0.189845	132.312	-28.4518	-23.7334	28.418	-1.91421	1.3733	26.4053	-1.2961	-4.31012	9.645	-0.03	0.545477	2.6055	-0.173	0.118721	3.717	0.228	0.259357
2293_3_1576A4127S	90.5	-1.25	-1.06838	113.1	8.2	10.2799	7.78571	2.18571	0.906239	149.146	-0.0140327	10.0636	27.539	-0.0197946	1.4509	31.5156	5.64562	0.552278	9.164	0.175	0.552342	2.7615	-0.1125	0.206756	3.3255	0.1515	0.170835
2293_3_1576A4128S	83.5	-8.25	-1.66422	102.1	-2.8	-4.51305	NA	6.4	NA	118.001	-31.1592	-14.8568	26.1954	-1.36338	-0.683618	34.11	8.24	0.789242	9.126	0.137	-0.103891	2.613	-0.261	-0.0480022	3.509	0.335	-0.0463315
2293_3_1576A4155K	86.5	-5.25	0.00373169	104.85	NA	-1.62382	8.15476	2.55476	0.705514	151.938	2.77827	-2.03824	23.8487	-3.71014	-1.19562	28.7971	2.92714	-0.700813	8.465	-0.524	-0.275107	2.66	-0.214	-0.0791252	3.145	-0.029	-0.112216
2293_3_1576A4155Z	85	-6.75	-0.702312	111.675	6.775	0.437305	8.7625	3.1625	0.975045	141.289	-7.87035	-6.8899	23.3932	-4.16565	-1.09764	28.1981	2.32812	-0.541688	8.636	-0.353	-0.209313	2.6235	-0.2505	-0.0678093	3.305	0.131	-0.0604029
2293_3_1576A628S	92.5	0.75	2.50548	105.625	0.725	6.57513	7.125	1.525	0.393297	157.282	8.12181	18.951	27.3991	-0.1597	2.35427	26.5471	0.677143	-1.89619	9.028	0.039	0.654372	2.7725	-0.1015	0.240752	3.264	0.09	0.187168
2293_3_1576A638S	91.5	-0.25	0.484501	116.35	11.45	5.51656	6.33333	0.733333	-0.615915	169.61	20.4499	4.15339	25.3413	-2.21749	-0.561778	26.0137	0.143667	-3.63091	9.1065	0.1175	-0.0424913	2.628	-0.246	-0.0838175	3.4775	0.3035	0.0274377
2293_3_1576A750S	84	-7.75	-1.74199	110.55	5.65	-0.430552	8.125	2.525	0.710852	145.189	-3.97046	8.17214	27.6836	0.124813	-0.556315	31.89	6.02	2.0976	9.107	0.118	-0.23595	2.67	-0.204	-0.0675355	3.423	0.249	-0.0662482
2293_3_1576AC815S	85.5	-6.25	-0.589217	105.55	0.65	0.440282	8.35714	2.75714	0.626179	131.242	-17.9173	0.636774	26.7183	-0.84057	0.501043	27.3293	1.45929	-1.43478	9.1555	0.1665	0.000967033	2.842	-0.032	0.0231312	3.2315	0.0575	-0.0847482
2293_3_1576AGZ63S	91.5	-0.25	5.02296	111.45	6.55	-1.75074	7.3125	1.7125	0.553865	153.963	4.80364	21.0867	27.4182	-0.140649	-0.431765	29.1696	3.29958	1.15703	9.228	0.239	-0.201107	2.7165	-0.1575	-0.0657791	3.411	0.237	-0.0509469
2293_3_1576AP64S	84.3333	-7.41667	-1.31144	105.9	1	3.40903	7.75	2.15	0.0575778	136.375	-12.7847	-7.25844	23.8849	-3.67396	-0.491704	24.4425	-1.4275	-2.89167	8.705	-0.284	-0.105741	2.678	-0.196	-0.0272855	3.327	0.153	-0.0103315
2293_3_1576AY58S	87.25	-4.5	0.792193	103.8	-1.1	-3.50651	7.175	1.575	0.339076	143.547	-5.61256	-6.92751	23.8677	-3.69116	0.128901	25.6627	-0.207333	0.181643	9.0905	0.1015	0.0578933	2.5845	-0.2895	-0.0867791	3.533	0.359	0.0799377
2293_3_1576AZHU1S	83	-8.75	-1.23345	121	16.1	4.17041	9.57143	3.97143	1.40176	141.33	-7.82949	6.12076	28.6589	1.10012	0.429374	37.3043	11.4343	6.22329	9.149	0.16	-0.260568	2.662	-0.212	-0.0505483	3.45	0.276	-0.0954084
2293_3_1576AZHUNS	84.3333	-7.41667	-1.16935	105.6	0.7	-4.17767	7.85	2.25	0.837565	128.281	-20.8785	-23.2116	28.3702	0.811426	1.86359	27.8928	2.02283	-3.30295	9.3705	0.3815	0.51847	2.7005	-0.1735	0.168682	3.484	0.31	0.179322
2293_330A4127S	96.5	0.9	3.05982	NA	NA	NA	NA	NA	NA	NA	NA	NA	NA	NA	NA	NA	NA	NA	NA	NA	NA	NA	NA	NA	NA	NA	NA
2293_330A4128S	85.5	-10.1	-1.53601	113.4	6.85	11.5775	9.25	2.375	1.86466	166.186	17.9295	42.8567	25.9286	-0.666302	0.77777	38.2317	12.4539	4.39397	9.144	-0.333	0.429535	2.5615	-0.0475	0.131643	3.5845	-0.0655	0.17519
2293_330A4155K	87.3333	-8.26667	-1.03473	107.5	0.95	5.8167	7.7381	0.863095	0.145385	146.536	-1.72017	2.08807	24.55	-2.04488	1.23395	29.0007	3.22296	-1.01418	8.714	-0.763	0.489319	2.656	0.047	0.14802	3.296	-0.354	0.184806
2293_330A4155Z	85.3333	-10.2667	-2.24077	110	3.45	3.55283	7.29167	0.416667	-0.63925	167.118	18.8614	28.4666	24.719	-1.87592	1.95639	28.5633	2.78558	-0.693418	8.938	-0.539	0.608113	2.572	-0.037	0.111836	3.437	-0.213	0.217619
2293_330A618S	88	-7.6	0.375099	128.15	21.6	12.535	9.125	2.25	2.18877	173.597	25.341	41.2861	27.8073	1.21238	1.06883	42.5412	16.7635	13.8368	9.46	-0.017	0.543435	2.644	0.035	0.158027	3.588	-0.062	0.176732
2293_330A628S	93	-2.6	1.13369	108.25	1.7	13.9907	7.5	0.625	0.624834	163.643	15.3863	34.8403	26.5828	-0.0120591	3.26622	31.8267	6.04892	2.8664	9.1455	-0.3315	1.2873	2.6695	0.0605	0.368898	3.4345	-0.2155	0.50369
2293_330A638S	91.5	-4.1	-1.38729	106.85	0.3	0.807086	7.5	0.625	0.407289	145.156	-3.10027	-10.772	26.1538	-0.44103	1.97899	27.68	1.90225	-2.48152	9.123	-0.354	0.489435	2.73	0.121	0.249328	3.351	-0.299	0.0469597
2293_330A750S	85	-10.6	-2.61379	112.275	5.725	6.08497	8.64286	1.76786	1.08525	125.788	-22.4682	-1.70087	27.7532	1.15836	1.24153	29.3125	3.53475	-0.996838	9.4745	-0.0025	0.646976	2.641	0.032	0.13461	3.601	-0.049	0.257774
2293_330AC815S	86.5	-9.1	-1.46101	106.15	-0.4	5.8308	8.25	1.375	0.375574	135.163	-13.0934	14.0855	26.1887	-0.406134	1.69978	26.11	0.33225	-3.171	8.935	-0.542	0.295893	2.686	0.077	0.0982768	3.339	-0.311	0.168774
2293_330AGZ63S	89	-6.6	0.651168	113.4	6.85	4.98978	5.52679	-1.34821	-1.37531	NA	NA	NA	27.2082	0.613353	1.08654	30.1325	4.35475	1.60301	9.265	-0.212	0.351319	2.694	0.085	0.142867	3.4515	-0.1985	0.135575
2293_330AP64S	85.5	-10.1	-2.01657	115.25	8.7	17.5496	9.3	2.425	1.46412	173.48	25.2237	39.3748	23.9673	-2.6276	1.31896	36.7265	10.9488	8.87539	8.8305	-0.6465	0.535185	2.595	-0.014	0.12086	3.4165	-0.2335	0.22519
2293_330AY58S	89.3333	-6.26667	1.00373	104.6	-1.95	2.08401	6.71429	-0.160714	-0.265101	177.324	29.0679	36.3777	24.2226	-2.37231	2.21206	27.4129	1.63511	1.41489	8.998	-0.479	0.480819	2.628	0.019	0.187867	3.46	-0.19	0.15296
2293_330AZHU1S	85	-10.6	-1.10524	119.25	12.7	7.21093	10.0595	3.18452	1.74639	138.524	-9.73233	12.8427	28.2556	1.6607	1.75427	37.8444	12.0667	6.24647	9.511	0.034	0.616858	2.6175	0.0085	0.136097	3.648	-0.002	0.248614
2293_330AZHUNS	95	-0.6	7.62553	114.45	7.9	9.46285	6.66667	-0.208333	-0.489231	164.915	16.6582	22.9498	28.9643	2.36941	4.18588	29.8717	4.09392	-1.84106	9.602	0.125	1.2654	2.667	0.058	0.366328	3.61	-0.04	0.451344
2293_39A4127S	92.5	2.1	0.873924	114.275	-8.475	4.38371	7.1	0.1	-0.428423	140.484	7.34755	0.464478	29.6954	-0.228161	2.11386	29.3257	3.38852	-2.78986	9.379	-0.038	0.503842	2.794	-0.067	0.214525	3.3595	0.0625	0.145104
2293_39A4155K	85	-5.4	-1.55396	109.6	-13.15	-3.94497	7.66667	0.666667	-0.431529	146.31	13.1728	-8.60443	25.739	-4.18459	-0.798739	27.9117	1.97452	-2.73847	8.781	-0.636	-0.222607	2.66	-0.201	-0.103856	3.312	0.015	-0.00494689
2293_39A4155Z	85.6667	-4.73333	-0.0933379	113.2	-9.55	-5.10885	7.57143	0.571429	-0.864973	152.437	19.3	3.31974	25.3797	-4.54384	-0.604501	28.3829	2.44571	-1.50913	8.82	-0.597	-0.288813	2.683	-0.178	-0.0330401	3.308	0.011	-0.117134
2293_39A618S	85.5	-4.9	-0.310798	127.675	4.925	0.198294	7.89583	0.895833	0.454117	124.945	-8.19206	-17.8324	28.8639	-1.05965	-1.09618	27.3042	1.36702	-2.0355	9.552	0.135	-0.143491	2.6945	-0.1665	-0.0473496	3.556	0.259	-0.0610206
2293_39A628S	91	0.6	0.947788	114.675	-8.075	8.55398	7.33333	0.333333	-0.0473169	142.357	9.22013	3.08864	28.4887	-1.43488	1.95043	28.4942	2.55702	-1.10134	9.275	-0.142	0.637872	2.714	-0.147	0.157522	3.4255	0.1285	0.288938
2293_39A638S	92	1.6	0.926809	113.225	-9.525	-4.67959	7.5	0.5	-0.0981952	154.749	21.6121	-11.6451	26.9632	-2.9604	-0.433347	28.8837	2.94661	-1.913	9.2095	-0.2075	-0.202991	2.684	-0.177	-0.0525483	3.447	0.15	-0.062793
2293_39A750S	85	-5.4	-0.799687	121.05	-1.7	2.99829	8.66964	1.66964	0.606548	120.831	-12.3062	-17.1243	29.3502	-0.573385	-0.38318	28.9409	3.00375	-2.00368	9.483	0.066	-0.12345	2.701	-0.16	-0.0612663	3.5215	0.2245	-0.0274789
2293_39AC815S	87.5	-2.9	1.35309	112.1	-10.65	-0.0808723	9.48571	2.48571	1.1058	167.643	34.5064	36.0998	27.5054	-2.41821	-0.205262	40.738	14.8009	10.8218	9.3005	-0.1165	-0.117533	2.82	-0.041	-0.0235996	3.3115	0.0145	-0.0644789
2293_39AGZ63S	85.25	-5.15	-1.28473	118.175	-4.575	-2.0969	7.3125	0.3125	-0.0950817	135.785	2.64794	1.97032	28.582	-1.34161	-0.761395	27.0975	1.16036	-2.06723	9.5495	0.1325	-0.143107	2.7365	-0.1245	-0.0705098	3.4905	0.1935	-0.0311777
2293_39AP64S	85	-5.4	-0.702465	118.5	-4.25	8.93788	9.4	2.4	1.05863	153.47	20.3331	8.89872	24.9314	-4.99222	-0.938631	35.886	9.94886	7.39965	8.841	-0.576	-0.233241	2.65	-0.211	-0.0800163	3.35	0.053	-0.0470623
2293_39AY58S	86.75	-3.65	0.234501	110	-12.75	-4.37767	8.3125	1.3125	0.827629	141.931	8.79397	-9.48166	25.1285	-4.79507	-0.103674	28.775	2.83786	2.1418	9.206	-0.211	-0.0901067	2.634	-0.227	-0.0620098	3.47	0.173	-0.042793
2293_39AZHU1S	85	-5.4	0.70886	120.3	-2.45	-3.60074	7.24107	0.241071	-1.57755	144.139	11.0018	7.99132	29.2267	-0.696926	-0.496335	29.7173	3.78018	-2.51585	9.554	0.137	-0.119068	2.716	-0.145	-0.0212791	3.5285	0.2315	-0.0766392
2293_39AZHUNS	84	-6.4	-1.56037	116.7	-6.05	-0.148821	7.25	0.25	-0.411382	154.305	21.1685	1.8747	29.8791	-0.0445285	1.87897	32.3942	6.45702	0.0462026	9.806	0.389	0.69047	2.7465	-0.1145	0.189952	3.582	0.285	0.217592
2293_3A4127S	89	-5	-1.45208	113.25	13.975	9.7561	8.75	3.75	0.963669	167.902	17.4801	32.3715	27.9645	-0.0387097	1.51676	41.21	20.8425	10.4232	9.037	0.12	0.466054	2.719	-0.168	0.150259	3.274	0.177	0.155286
2293_3A4128S	84	-10	-0.0479167	102.8	3.525	-4.48682	10.75	5.75	2.60127	117.204	-33.2182	-12.102	26.829	-1.17419	-0.409652	31.8825	11.515	-1.26167	9.072	0.155	-0.11718	2.605	-0.282	-0.0699994	3.513	0.416	-0.00638095
2293_3A4155K	84.5	-9.5	-0.879968	105.8	6.525	-1.34758	8.14286	3.14286	-0.213246	157.909	7.4877	7.48495	24.4743	-3.52891	-0.929607	30.4614	10.0939	1.14006	8.516	-0.401	-0.183395	2.684	-0.203	-0.0691225	3.178	0.081	-0.0432656
2293_3A4155Z	84.5	-9.5	-0.0860119	112.025	12.75	0.113542	8.625	3.625	-0.0693098	140.183	-10.2387	-4.44451	23.6546	-4.34866	-1.19588	27.8538	7.48625	-0.709474	8.614	-0.303	-0.190601	2.6565	-0.2305	-0.0488065	3.255	0.158	-0.0744524
2293_3A618S	84.5	-9.5	-0.136806	120.4	21.125	-0.679315	7.5	2.5	-0.199624	117.318	-33.1041	-20.97	28.2983	0.295038	-0.528044	24.4187	4.05125	-3.59215	9.215	0.298	-0.17628	2.66	-0.227	-0.0711161	3.476	0.379	-0.0453393
2293_3A628S	93	-1	4.12178	105.425	6.15	5.70137	7.01786	2.01786	-0.620701	154.924	4.50198	20.1449	28.0673	0.0640257	2.66278	29.6578	9.29027	1.39103	9.1435	0.2265	0.810584	2.7455	-0.1415	0.199755	3.339	0.242	0.298119
2293_3A638S	87	-7	-2.8992	108.85	9.575	-2.6572	7.125	2.125	-0.731103	170.425	20.0031	8.52038	26.4516	-1.55161	0.18888	30.7712	10.4038	1.30326	8.97	0.053	-0.13828	2.688	-0.199	-0.0378148	3.353	0.256	-0.0611117
2293_3A750S	85.3333	-8.66667	0.707639	106.5	7.225	-5.15432	7.75	2.75	-0.571003	127.769	-22.6526	-5.6962	27.3849	-0.618368	-1.21472	26.972	6.6045	-2.64381	9.072	0.155	-0.230238	2.716	-0.171	-0.0355327	3.351	0.254	-0.102298
2293_3AC815S	85.5	-8.5	0.527083	100.6	1.325	-5.18348	9.28571	4.28571	0.647895	140.499	-9.92268	13.4452	25.3481	-2.65512	-1.22874	33.21	12.8425	4.62253	8.917	0	-0.196821	2.802	-0.085	-0.0308661	3.198	0.101	-0.0822976
2293_3AGZ63S	86	-8	0.639263	108.1	8.825	-5.77451	7.16667	2.16667	-0.498823	148.897	-1.52441	19.5724	27.7601	-0.243091	-0.449431	25.665	5.2975	-2.17096	9.203	0.286	-0.185395	2.796	-0.091	-0.000276328	3.308	0.211	-0.117996
2293_3AP64S	85.5	-8.5	0.971528	118	18.725	14.8353	9.05	4.05	0.450723	118.654	-31.7682	-21.4281	24.4725	-3.53073	-0.263705	25.7994	5.43187	-1.35821	8.6565	-0.2605	-0.11353	2.698	-0.189	-0.0212827	3.219	0.122	-0.082381
2293_3AY58S	85.3333	-8.66667	-0.00817308	108.1	8.825	0.119723	6.71429	1.71429	-1.02849	158.969	8.54693	12.0457	23.95	-4.05323	-0.148387	25.7263	5.35875	0.421815	8.907	-0.01	-0.0848951	2.641	-0.246	-0.0442763	3.397	0.3	-0.0201117
2293_3AZHU1S	84	-10	0.882853	114.6	15.325	-2.90335	8.125	3.125	-0.951525	118.252	-32.1697	-13.4057	28.3565	0.353241	-0.232725	24.415	4.0475	-6.48941	9.197	0.28	-0.171857	2.66	-0.227	-0.0665456	3.48	0.383	-0.0294579
2293_3AZHUNS	82.5	-11.5	-1.88638	111.575	12.3	1.12357	8.25	3.25	0.33071	122.195	-28.2264	-25.7458	28.5201	0.516835	1.65378	27.5016	7.13411	-3.51759	9.2665	0.3495	0.455182	2.7225	-0.1645	0.176685	3.417	0.32	0.148273
2293_473_189A4127S	91	-4.2	-0.0235119	106.9	-5	2.36833	7.25	1.82143	-0.180529	154.351	-10.8794	8.57998	27.6851	-1.32149	1.27933	28.2362	2.56625	-3.26355	9.435	-0.312	0.580111	2.639	-0.044	0.141372	3.572	-0.095	0.257758
2293_473_189A4155K	87	-8.2	1.0486	101.3	-10.6	-6.88536	7.75	2.32143	-0.250301	145.566	-19.6641	-15.0988	24.5593	-4.44724	-0.802582	27.13	1.46	-2.90441	8.802	-0.945	-0.181337	2.644	-0.039	-0.0380098	3.348	-0.319	-0.068793
2293_473_189A4155Z	85.5	-9.7	0.34256	116.65	4.75	3.70077	8.99107	3.5625	0.652564	143.777	-21.4535	-11.0912	24.4694	-4.53712	-0.338986	30.8179	5.14786	1.54159	8.894	-0.853	-0.194543	2.5775	-0.1055	-0.0566939	3.4635	-0.2035	-0.0614799
2293_473_189A618S	84	-11.2	-1.20823	118.125	6.225	-3.99209	6.17857	0.75	-1.16525	147.496	-17.7346	-1.03242	27.9589	-1.0477	-0.825426	24.0705	-1.59946	-4.65341	9.4985	-0.2485	-0.176722	2.584	-0.099	-0.0760034	3.6905	0.0235	-0.0263668
2293_473_189A628S	88	-7.2	-1.44965	114.925	3.025	14.1636	9.5625	4.13393	2.27974	135.057	-30.1731	-9.96213	27.6252	-1.3814	2.2627	34.7188	9.04875	5.73896	9.2685	-0.4785	0.651642	2.6855	0.0025	0.210868	3.4635	-0.2035	0.227092
2293_473_189A638S	90	-5.2	-0.470627	110.8	-1.1	-1.74497	6.57143	1.14286	-0.928873	172.949	7.71915	0.804468	26.0481	-2.95845	-0.1726	28.416	2.74595	-1.76508	9.268	-0.479	-0.124222	2.6365	-0.0465	-0.0182022	3.5265	-0.1405	-0.0831392
2293_473_189A750S	84	-11.2	-1.19712	113.95	2.05	1.25791	8.0119	2.58333	0.0467033	141.05	-24.1804	-2.65604	28.3	-0.706563	-0.25756	31.1018	5.43179	0.772932	9.5555	-0.1915	-0.0306804	2.6245	-0.0585	-0.0559201	3.6575	-0.0095	0.00867491
2293_473_189AC815S	86	-9.2	0.455655	101.95	-9.95	-4.87126	7.2	1.77143	-1.08202	146.058	-19.172	8.76384	25.519	-3.48757	-1.01583	23.8517	-1.81833	-5.44885	9.176	-0.571	-0.221764	2.707	0.024	-0.0547534	3.354	-0.313	-0.121825
2293_473_189AGZ63S	86.5	-8.7	0.567834	112.675	0.775	-2.23728	7.25	1.82143	-0.0596879	157.136	-8.09438	17.5705	27.2317	-1.77481	-0.935797	30.1043	4.43429	1.55528	9.433	-0.314	-0.239337	2.618	-0.065	-0.107164	3.594	-0.073	-0.0275238
2293_473_189AP64S	87	-8.2	1.9001	114.6	2.7	10.3975	7.66667	2.2381	-0.576809	169.074	3.84385	18.752	24.7974	-4.20917	0.10321	31.115	5.445	3.24438	9.026	-0.721	-0.0279721	2.618	-0.065	-0.0301701	3.463	-0.204	-0.0339084
2293_473_189AY58S	86.3333	-8.86667	0.420398	106.05	-5.85	-2.96805	8.5	3.07143	1.11302	139.087	-26.1436	-18.0767	24.9656	-4.04093	0.909261	29.2312	3.56125	3.21377	9.118	-0.629	-0.157837	2.633	-0.05	0.0188363	3.485	-0.182	-0.127639
2293_473_189AZHU1S	83	-12.2	-0.688576	113.2	1.3	-5.34113	9.47143	4.04286	0.750706	140.152	-25.0782	-1.74613	27.3661	-1.64043	-1.18104	35.5584	9.88843	3.94097	9.527	-0.22	-0.125799	2.5795	-0.1035	-0.0759329	3.709	0.042	0.00401465
2293_473_189AZHUNS	84	-11.2	-0.957807	108.675	-3.225	-2.81421	7.0625	1.63393	-0.500988	162.394	-2.83605	4.21261	27.9216	-1.08497	1.09733	31.495	5.825	-0.237242	9.4915	-0.2555	0.396239	2.623	-0.06	0.148298	3.6335	-0.0335	0.169245
2293_564A4127S	89	-7.57143	-1.79915	106.4	7.6	9.98563	7.9	2.61429	0.0843979	149.319	4.52617	11.8492	28.7946	-0.956197	4.25135	33.441	11.9781	1.64742	9.224	0.131	1.22646	2.777	-0.109	0.420448	3.3295	0.1915	0.414604
2293_564A4155K	85.5	-11.0714	-0.227038	109.175	10.375	9.10695	9.475	4.18929	1.08963	160.781	15.9879	8.41676	24.1155	-5.63533	0.616045	35.2134	13.7505	4.88519	8.5535	-0.5395	0.427509	2.651	-0.235	0.110067	3.2415	0.1035	0.224053
2293_564A4155Z	84	-12.5714	-0.933082	114.075	15.275	9.24307	8.4375	3.15179	-0.286081	141.92	-2.87293	-4.64712	23.8161	-5.93472	0.870136	27.3719	5.90902	-2.19817	8.604	-0.489	0.372803	2.6275	-0.2585	0.134383	3.286	0.148	0.160366
2293_564A618S	85.3333	-11.2381	0.349458	117.65	18.85	3.65022	8.125	2.83929	0.396104	103.764	-41.0292	-36.4635	28.2739	-1.4769	1.35209	27.2413	5.77839	-1.77647	9.275	0.182	0.457124	2.646	-0.24	0.127073	3.531	0.393	0.213479
2293_564A628S	89	-7.57143	-0.225289	109.25	10.45	16.6059	7.4375	2.15179	-0.23033	160.987	16.1942	24.2687	28.3621	-1.38873	4.8621	31.6556	10.1928	2.38206	9.2425	0.1495	1.48299	2.746	-0.14	0.412445	3.396	0.258	0.558938
2293_564A638S	89	-7.57143	-1.24627	112.1	13.3	7.67233	9	3.71429	1.11463	189.42	44.6272	25.5761	26.3674	-3.38341	2.00916	36.1686	14.7057	5.69376	9.222	0.129	0.687124	2.663	-0.223	0.149375	3.479	0.341	0.268707
2293_564A750S	85.6667	-10.9048	0.693903	106.55	7.75	1.97522	7.28571	2	-1.06456	137.438	-7.35514	2.03283	28.75	-1.00079	2.05494	27.57	6.10714	-3.05263	9.232	0.139	0.503166	2.759	-0.127	0.219657	3.356	0.218	0.106521
2293_564AC815S	85.6667	-10.9048	0.34668	104.4	5.6	5.69605	9.5	4.21429	0.83291	104.239	-40.5539	-24.7545	26.1723	-3.57848	1.49999	24.985	3.52214	-4.6093	9.2	0.107	0.659582	2.686	-0.2	0.0653235	3.442	0.304	0.365521
2293_564AGZ63S	86.25	-10.3214	0.542193	114.925	16.125	8.13003	6.54464	1.25893	-1.15012	148.879	4.08541	17.6138	29.166	-0.584776	2.86096	27.2116	5.74875	-1.63117	9.6525	0.5595	0.837509	2.737	-0.149	0.152913	3.542	0.404	0.319822
2293_564AP64S	88	-8.57143	3.12446	NA	NA	NA	6.8	1.51429	-1.82855	127.221	-17.5722	-14.8005	24.682	-5.06882	1.85028	20.372	-1.09086	-7.7924	8.908	-0.185	0.711374	2.765	-0.121	0.257907	3.23	0.092	0.132438
2293_564AY58S	85	-11.5714	-0.688576	113.2	14.4	12.2993	8.8	3.51429	1.02795	153.528	8.73443	4.66485	23.9937	-5.75712	1.7998	34.442	12.9791	8.13074	8.905	-0.188	0.486509	2.654	-0.232	0.180913	3.364	0.226	0.150707
2293_564AZHU1S	83	-13.5714	-0.464217	115.55	16.75	5.12618	9.16667	3.88095	0.0608707	123.582	-21.2115	-10.0159	27.7416	-2.00916	1.05695	30.5936	9.13071	-1.31766	9.329	0.236	0.533547	2.624	-0.262	0.109644	3.5715	0.4335	0.265861
2293_564AZHUNS	84	-12.5714	-0.733448	111	12.2	7.6281	8	2.71429	0.0514385	145.16	0.366869	-4.7209	NA	NA	NA	33.4	11.9371	1.37398	NA	NA	NA	NA	NA	NA	NA	NA	NA
2293_584A4127S	92.6667	-1.33333	-0.0582341	114.95	-4.15	7.00134	6.75	0.25	-0.27376	154.99	7.52285	4.32856	29.9159	-1.06421	1.90518	36.5575	6.8275	3.28242	9.657	-0.127	0.70797	2.753	-0.093	0.149128	3.481	0.036	0.270851
2293_584A4155K	87.25	-6.75	-0.402785	108.6	-10.5	-3.00235	6.9375	0.4375	-0.656033	155.993	8.52549	-9.56293	26.3228	-4.6573	-0.644077	28.1062	-1.62375	-3.70344	8.85	-0.934	-0.227478	2.7675	-0.0785	-0.0207534	3.209	-0.236	-0.1037
2293_584A4155Z	87	-7	0.141171	115.8	-3.3	-0.56622	8.375	1.875	0.443261	151.446	3.9784	-8.31306	25.7394	-5.24065	-0.673943	30.9488	1.21875	-0.102798	9.087	-0.697	-0.0956845	2.7075	-0.1385	-0.0329375	3.3705	-0.0745	-0.0503869
2293_584A618S	88.6667	-5.33333	1.75704	123.65	4.55	-1.88408	7	0.5	0.0629464	157.23	9.76274	3.81119	31.0286	0.048505	0.639344	31.66	1.93	1.16077	9.629	-0.155	-0.140363	2.795	-0.051	0.028753	3.462	0.017	-0.150774
2293_584A628S	92	-2	0.848963	108.2	-10.9	4.0216	7	0.5	0.124012	151.164	3.69638	1.25366	29.0506	-1.92943	2.08324	29.3525	-0.3775	-1.40257	9.339	-0.445	0.628001	2.784	-0.062	0.203124	3.331	-0.114	0.198685
2293_584A638S	94	0	1.82798	110.65	-8.45	-5.31196	9.03571	2.53571	1.94218	162.427	14.9601	-14.6083	25.8738	-5.10622	-1.95181	36.9579	7.22786	5.00154	9.158	-0.626	-0.328363	2.6225	-0.2235	-0.138446	3.506	0.061	0.000453755
2293_584A750S	87	-7	0.101488	111.95	-7.15	-4.15908	6.4375	-0.0625	-1.12093	144.918	-2.54977	-3.67907	29.6009	-1.37917	-0.561599	26.2094	-3.52062	-5.89476	9.415	-0.369	-0.265321	2.76	-0.086	-0.0266637	3.4235	-0.0215	-0.121232
2293_584AC815S	87.5	-6.5	0.254266	108.25	-10.85	-1.98824	8.29167	1.79167	0.416419	156.174	8.7068	13.989	26.6262	-4.35382	-1.51351	32.6171	2.88708	1.54129	9.22	-0.564	-0.271905	2.7455	-0.1005	-0.122497	3.3705	-0.0745	-0.00123214
2293_584AGZ63S	85.3333	-8.66667	-2.30022	116.55	-2.55	-1.77927	7	0.5	0.097081	152.599	5.13172	8.14289	29.348	-1.63209	-0.424513	31.2112	1.48125	0.886966	9.572	-0.212	-0.194478	2.812	-0.034	-0.0194073	3.416	-0.029	-0.101431
2293_584AY58S	86.3333	-7.66667	-1.28099	110.95	-8.15	-1.48504	6.66667	0.166667	-0.313542	152.258	4.79101	-9.79584	24.3556	-6.62451	-1.30575	24.3033	-5.42667	-3.48943	9.159	-0.625	-0.210978	2.634	-0.212	-0.0864073	3.485	0.04	-0.0235462
2293_584AZHU1S	84.3333	-9.66667	-1.05663	131.1	12	9.14188	8.71429	2.21429	0.400332	159.145	11.6773	12.3557	29.4919	-1.48821	-0.660255	37.6171	7.88714	4.22441	9.488	-0.296	-0.25894	2.72	-0.126	-0.0416765	3.505	0.06	-0.0958924
2293_584AZHUNS	84.3333	-9.66667	-2.32586	109.4	-9.7	-5.50619	6.57143	0.0714286	-0.585291	164.174	16.7062	1.1012	29.8571	-1.12292	1.42794	31.9286	2.19857	-1.57895	9.78	-0.004	0.590598	2.715	-0.131	0.134054	3.616	0.171	0.255838
2293_589A4127S	90	-6	-0.992956	118.3	11.625	12.6826	8.58333	2.89583	1.19008	163.277	1.99986	17.1795	28.3317	-1.02144	1.66047	38.8429	12.9248	7.06458	9.6215	-0.1225	0.718304	2.6695	-0.0565	0.167836	3.614	0.0255	0.280976
2293_589A4155K	86	-10	0.079159	108.425	1.75	-0.846097	7.375	1.6875	-0.588027	174.242	12.9651	13.2506	25.2303	-4.12281	-0.397067	31.3113	5.39313	0.998303	8.862	-0.882	-0.169645	2.6625	-0.0635	-0.0235451	3.342	-0.2465	-0.0935751
2293_589A4155Z	86	-10	0.873115	108.45	1.775	-5.58497	8.8125	3.125	0.511267	146.933	-14.3441	-8.2616	23.8266	-5.52653	-1.2473	29.8544	3.93625	0.29957	8.881	-0.863	-0.255851	2.5365	-0.1895	-0.101729	3.5195	-0.069	-0.0242619
2293_589A618S	84.8	-11.2	-0.377679	118.1	11.425	-5.10283	6.8	1.1125	-0.506548	162.802	1.52476	13.9471	27.517	-1.83613	-1.53276	30.51	4.59187	1.50752	9.439	-0.305	-0.28453	2.609	-0.117	-0.0550387	3.673	0.0845	-0.0626488
2293_589A628S	89	-7	-0.419093	111.55	4.875	9.70285	8.875	3.1875	1.62952	143.706	-17.5714	-1.64019	27.6181	-1.73503	1.99017	34.3106	8.3925	5.0523	9.483	-0.261	0.817834	2.681	-0.045	0.202333	3.548	-0.0405	0.29281
2293_589A638S	88	-8	-2.44007	109.6	2.925	-4.03071	7.52083	1.83333	0.0578068	163.038	1.76146	-9.43301	27.2457	-2.10741	0.759531	31.1925	5.27438	0.73293	9.32	-0.424	-0.12053	2.6675	-0.0585	0.00876259	3.5105	-0.078	-0.117921
2293_589A750S	84.6667	-11.3333	-0.499901	107.4	0.725	-6.37783	8.625	2.9375	0.697073	141.704	-19.5726	-2.32796	28.1122	-1.24097	-0.710878	34.185	8.26688	3.57761	9.438	-0.306	-0.196488	2.655	-0.071	-0.0294554	3.589	0.0005	-0.0786071
2293_589AGZ63S	85	-11	-0.90161	111.7	5.025	-4.29802	7.05357	1.36607	-0.218842	106.724	-54.5532	-33.1681	28.2135	-1.13967	-0.219561	20.0437	-5.87446	-8.78388	9.5845	-0.1595	-0.136145	2.6565	-0.0695	-0.0726989	3.6235	0.035	-0.0168059
2293_589AP64S	85	-11	-0.0693452	114.05	7.375	8.76176	7	1.3125	-1.2062	132.518	-28.7591	-18.1308	24.4381	-4.91506	-0.521583	21.52	-4.39813	-6.62916	8.826	-0.918	-0.27628	2.585	-0.141	-0.0672054	3.431	-0.1575	-0.0846905
2293_589AY58S	87.5	-8.5	1.61762	105.825	-0.85	-4.27879	6.85417	1.16667	-0.495536	159.362	-1.91453	1.87254	24.3895	-4.96367	0.067619	24.126	-1.79208	-2.16997	9.14	-0.604	-0.184145	2.611	-0.115	-0.00719895	3.482	-0.1065	-0.149421
2293_589AZHU1S	84.6667	-11.3333	1.00865	114.95	8.275	-4.67687	7.875	2.1875	-0.808448	123.691	-37.5859	-18.5336	27.1667	-2.18649	-1.64601	23.28	-2.63813	-8.61599	9.484	-0.26	-0.217107	2.585	-0.141	-0.0744682	3.649	0.0605	-0.0747674
2293_589AZHUNS	85	-11	0.0727488	113.725	7.05	1.15006	7.83929	2.15179	0.313072	189.749	28.4719	31.2408	29.048	-0.305151	1.95824	40.3323	14.4142	8.32154	9.725	-0.019	0.581432	2.671	-0.055	0.192263	3.6685	0.08	0.185463
2293_622A4127S	93.25	-2.75	0.649565	111.1	3.9	5.28179	9.40476	3.65476	2.00157	145.269	-18.7857	16.6713	29.5195	-0.990359	1.58255	38.1717	11.1429	5.41514	9.537	-0.1155	0.587034	2.7955	-0.0155	0.196602	3.431	-0.0035	0.213797
2293_622A4155K	86.6667	-9.33333	-0.861653	105.825	-1.375	-3.6469	8	2.25	0.0270337	148.422	-15.6324	4.93042	27.7079	-2.80192	0.814817	31.8125	4.78375	0.521368	9.171	-0.4815	0.0925856	2.68	-0.131	-0.103279	3.397	-0.0375	0.0772454
2293_622A4155Z	86	-10	-0.734364	113.675	6.475	-0.560772	8.32143	2.57143	0.0102559	154.448	-9.60656	16.7532	25.1259	-5.38399	-1.21377	30.8941	3.86536	0.361117	8.981	-0.6715	-0.20262	2.6695	-0.1415	-0.0659631	3.3765	-0.058	-0.0514414
2293_622A618S	87	-9	0.214843	123.45	16.25	0.0463713	7.04167	1.29167	-0.274821	144.307	-19.7474	12.9523	29.8092	-0.700677	-0.506322	29.3617	2.33292	-0.619001	9.576	-0.0765	-0.194299	2.7375	-0.0735	-0.0237727	3.5175	0.083	-0.102328
2293_622A628S	91	-5	-0.0265713	109.425	2.225	7.37705	8.70833	2.95833	1.45291	135.654	-28.3999	7.80868	28.8341	-1.67575	1.94044	32.711	5.68229	2.47453	9.42	-0.2325	0.708065	2.7615	-0.0495	0.185599	3.4215	-0.013	0.28213
2293_622A638S	93.5	-2.5	1.45245	115.25	8.05	1.41849	7.84286	2.09286	0.369891	150.813	-13.2412	-4.15829	26.3464	-4.16349	-1.40556	29.6789	2.65011	-1.7589	9.296	-0.3565	-0.191299	2.689	-0.122	-0.0669714	3.467	0.0325	-0.0456007
2293_622A750S	89.6667	-6.33333	2.89262	104.5	-2.7	-9.47863	7.5	1.75	-0.437866	126.134	-37.9203	-0.398355	29.6054	-0.904504	-0.483418	31.745	4.71625	0.159423	9.466	-0.1865	-0.215257	2.71	-0.101	-0.0716893	3.483	0.0485	-0.0687866
2293_622AC815S	87	-9	-0.121268	105.075	-2.125	-3.0328	6.16667	0.416667	-2.08802	NA	39.5534	NA	27.3993	-3.11053	-0.666703	27.5342	0.505417	-3.02307	9.2945	-0.358	-0.198341	2.827	0.016	-0.0360227	3.2955	-0.139	-0.0832866
2293_622AGZ63S	87.5	-8.5	-0.00908883	113.2	6	-2.99882	7.78571	2.03571	0.503362	155.18	-8.87404	32.7884	29.5766	-0.933248	-0.122151	34.5864	7.55768	4.7807	9.632	-0.0205	-0.135414	2.808	-0.003	-0.0184329	3.447	0.0125	-0.0774853
2293_622AP64S	87	-9	0.323176	105.6	-1.6	0.110955	7	1.25	-1.21614	141.067	-22.9874	7.91829	25.5414	-4.96845	-0.683989	25.9513	-1.0775	-3.1761	8.845	-0.8075	-0.304049	2.638	-0.173	-0.111439	3.366	-0.0685	-0.03387
2293_622AY58S	85.75	-10.25	-1.73986	115.2	8	4.89541	8.57143	2.82143	1.21179	146.431	-17.6236	6.44083	24.3598	-6.15005	-1.22778	29.4187	2.38991	2.14446	8.9945	-0.658	-0.376414	2.631	-0.18	-0.0844329	3.426	-0.0085	-0.0896007
2293_622AZHU1S	84	-12	-1.2655	121.075	13.875	1.24733	7.375	1.625	-1.31839	133.646	-30.4087	8.92085	30.5639	0.0540189	0.48549	28.805	1.77625	-4.06918	9.7495	0.097	0.00162408	2.762	-0.049	0.00529785	3.5395	0.105	-0.0684469
2293_622AZHUNS	84.5	-11.5	-2.03473	113.15	5.95	0.374256	7.39286	1.64286	-0.143296	149.521	-14.5332	8.51297	29.9639	-0.545964	1.60841	31.5138	4.48506	-1.47515	9.7665	0.114	0.576163	2.777	-0.034	0.201029	3.531	0.0965	0.163784
2293_624A4127S	93.5	-0.7	2.28418	113.95	7.45	10.1376	8.96667	4.82381	1.2078	138.127	-49.6356	-6.08845	29.5491	0.635477	2.81905	34.256	11.2146	0.776122	9.7035	0.0045	0.860457	2.711	0.006	0.201102	3.588	-0.005	0.291181
2293_624A4155K	86.5	-7.7	0.356296	105.825	-0.675	-1.64113	7.9375	3.79464	-0.391144	155.155	-32.607	-3.95399	25.6751	-3.23856	-0.0111624	29.58	6.53857	-2.43449	8.8785	-0.8205	-0.0929913	2.6855	-0.0195	-0.00877908	3.3285	-0.2645	-0.07087
2293_624A4155Z	85.3333	-8.86667	-0.0164148	107.2	0.7	-5.03	7.5	3.35714	-1.16685	154.07	-33.6924	0.757573	24.3774	-4.53626	-0.755377	29.1137	6.07232	-2.14259	8.931	-0.768	-0.145697	2.603	-0.102	-0.0434631	3.445	-0.148	-0.0625568
2293_624A618S	84.3333	-9.86667	-1.06721	119.25	12.75	-2.14786	7	2.85714	-0.672165	143.051	-44.7107	-3.92081	28.6804	-0.233242	-0.428221	28.0414	5	-2.66259	9.474	-0.225	-0.189376	2.629	-0.076	-0.0432727	3.626	0.033	-0.0734437
2293_624A628S	89.6667	-4.53333	0.0247107	110	3.5	9.95782	9	4.85714	1.3889	173.387	-14.3751	29.9235	27.5933	-1.32029	1.90656	41.2183	18.1769	10.2585	9.249	-0.45	0.643988	2.699	-0.006	0.212099	3.455	-0.138	0.236015
2293_624A638S	91	-3.2	0.337065	109.8	3.3	-2.02574	7.28571	3.14286	-0.54293	169.839	-17.9232	-0.7502	26.4397	-2.47388	-0.105287	31.1114	8.07	-1.04968	9.085	-0.614	-0.295376	2.67	-0.035	0.00302862	3.416	-0.177	-0.176216
2293_624A750S	85	-9.2	-0.389431	113.7	7.2	1.72714	9.13393	4.99107	0.840385	144.848	-42.914	2.6981	28.0384	-0.875211	-0.843461	37.9621	14.9207	5.65315	9.343	-0.356	-0.231334	2.6015	-0.1035	-0.0911893	3.59	-0.003	-0.041402
2293_624AC815S	85	-9.2	-0.736653	101.925	-4.575	-4.17703	8.375	4.23214	-0.235359	143.32	-44.4421	7.58146	25.8826	-3.03104	-0.976546	29.2937	6.25232	-1.98684	9.2405	-0.4585	-0.145418	2.649	-0.056	-0.125023	3.503	-0.09	0.044598
2293_624AGZ63S	84.3333	-9.86667	-1.79114	114	7.5	-0.193052	7.71429	3.57143	0.0762553	139.623	-48.1395	1.61306	27.6604	-1.25324	-0.831482	32.5229	9.48143	1.99378	9.417	-0.282	-0.243491	2.665	-0.04	-0.0724329	3.542	-0.051	-0.0621007
2293_624AP64S	84.5	-9.7	-0.792208	111.525	5.025	8.04172	9.66667	5.52381	1.09485	152.573	-35.1895	3.80634	24.3574	-4.55619	-0.661064	33.9675	10.9261	4.1168	8.761	-0.938	-0.281126	2.5745	-0.1305	-0.0859393	3.421	-0.172	-0.0584853
2293_624AY58S	87	-7.2	0.894757	104.35	-2.15	-3.94882	6.28571	2.14286	-1.42961	137.653	-50.1086	-17.9541	23.5804	-5.33326	-0.800324	21.4725	-1.56893	-6.52505	9.221	-0.478	-0.0429913	2.607	-0.098	-0.0194329	3.533	-0.06	-0.0622161
2293_624AZHU1S	83.6667	-10.5333	-0.214217	111.6	5.1	-6.2219	10.2857	6.14286	1.23665	140.785	-46.9774	0.442313	28.1746	-0.739018	-0.696882	35.97	12.9286	2.37247	9.395	-0.304	-0.245953	2.61	-0.095	-0.0577022	3.591	-0.002	-0.0965623
2293_624AZHUNS	85	-9.2	-0.150114	107.325	0.825	-3.44497	6.58333	2.44048	-1.3085	141.491	-46.2714	-15.1351	28.6548	-0.258832	1.50621	27.0781	4.0367	-6.63419	9.6405	-0.0585	0.557086	2.6245	-0.0805	0.137529	3.695	0.102	0.248168
3509_1_216A4128S	84.5	-9.83333	-3.31703	120.5	11.7	-1.49526	7.2	2.325	-0.251264	176.511	-6.20777	-3.15157	27.9164	2.16069	-0.404811	34.614	11.6802	-0.128933	9.516	0.501	-0.0975697	2.655	0.021	-0.0726974	3.59	0.229	-0.0561447
3509_1_216A4155K	92.5	-1.83333	-0.954651	113.55	4.75	-4.06193	5.5	0.625	-0.203433	184.864	2.14512	-15.6804	25.6013	-0.154407	-1.39912	24.47	1.53625	-4.38557	8.725	-0.29	-0.419024	2.6765	0.0425	-0.104762	3.272	-0.089	-0.124296
3509_1_216A4155Z	92.5	-1.83333	-0.391617	116.3	7.5	-6.01834	6.01786	1.14286	-0.396706	188.163	5.44387	-2.66401	25.1921	-0.563551	-1.36175	28.1755	5.24179	-2.50741	8.881	-0.134	-0.368717	2.6375	0.0035	-0.101586	3.3795	0.0185	-0.11304
3509_1_216A618S	86	-8.33333	-6.0241	125.3	16.5	-6.10985	4.9	0.025	-0.890536	203.267	20.5477	-11.171	28.317	2.56129	-0.90318	29.7042	5.40475	-4.76563	9.362	0.347	-0.314066	2.673	0.039	-0.0768035	3.511	0.15	-0.12963
3509_1_216A638S	92	-2.33333	-1.1049	112.1	3.3	1.44337	6.5	1.625	0.315024	192.897	10.1783	-1.52049	25.9076	0.15189	-0.735363	31.5017	8.56792	-1.51207	9.307	0.292	-0.130933	2.673	0.039	-0.0861974	3.488	0.127	-0.0463265
3509_1_216AC815S	90.5	-3.83333	0.996737	110.425	1.625	-3.35985	6.6875	1.8125	0.190317	191.705	8.98564	-0.706728	26.8818	1.12611	-0.593116	33.5024	10.5686	1.11241	9.074	0.059	-0.380358	2.793	0.159	-0.0623452	3.2575	-0.1035	-0.164338
3509_1_216AGZ63S	87.6667	-6.66667	-0.0657626	117.1	8.3	-4.29943	6	1.125	0.31869	183.42	0.701268	-15.0342	27.8173	2.06161	-0.734167	29.79	6.85625	-0.770686	9.334	0.319	-0.282108	2.775	0.141	-0.0592202	3.387	0.026	-0.125588
3509_1_216AP64S	90	-4.33333	10.1981	106.1	-2.7	7.82349	5.125	0.25	-0.240073	183.012	0.292471	4.01237	25.0166	-0.739144	1.72478	23.15	0.21625	-0.913906	8.675	-0.34	0.386309	2.665	0.031	0.144488	3.265	-0.096	0.136829
3509_1_216AY58S	87	-7.33333	-0.65604	110.75	1.95	-4.4286	6.51786	1.64286	-0.152887	170.468	-12.2513	-0.791696	24.275	-1.48072	-0.926594	26.2568	3.32304	-0.340971	9	-0.015	-0.297191	2.657	0.023	-0.0596785	3.4025	0.0415	-0.149088
3509_1_216AZHU1S	92.6667	-1.66667	1.49813	122.55	13.75	-5.33026	5.5	0.625	-0.403185	188.635	5.91587	-4.33458	28.1961	2.44044	-1.17644	30.7675	7.83375	-0.736833	9.337	0.322	-0.294524	2.682	0.048	-0.0968202	3.508	0.147	-0.0752129
3509_1_216AZHUNS	96	1.66667	0.295349	118.8	10	24.9089	6.14286	1.26786	1.65907	210.308	27.5887	50.3391	29.2814	3.52569	6.38161	37.5514	14.6177	14.4304	9.5965	0.5815	2.17256	2.6635	0.0295	0.55678	3.613	0.252	0.853995
3509_1118A4128S	87	-7.33333	-2.00831	123.05	26.025	11.8169	8.5	3.875	0.949773	173.795	-4.2175	-7.05537	28.8701	0.901587	-0.42491	41.2217	18.0435	5.27246	9.85	-0.221	-0.0808349	2.611	0.015	-0.0644133	3.786	-0.108	-0.0471561
3509_1118A4155K	93.6667	-0.666667	-0.979273	105	7.975	-1.84981	6	1.375	0.197604	197.619	19.6063	-4.11327	26.392	-1.57657	-1.58228	30.498	7.31987	0.436151	9.128	-0.943	-0.333289	2.642	0.046	-0.0869777	3.463	-0.431	-0.120308
3509_1118A4155Z	92.5	-1.83333	-1.58291	110.975	13.95	-0.581219	6.57143	1.94643	0.0579027	198.196	20.184	6.18207	25.2075	-2.76103	-2.32023	32.2183	9.04018	0.329081	9.1505	-0.9205	-0.416482	2.5895	-0.0065	-0.0973015	3.5485	-0.3455	-0.131051
3509_1118A618S	93	-1.33333	-0.215384	121.4	24.375	0.752274	6.33333	1.70833	0.443834	204.052	26.0396	-11.5731	28.7818	0.813216	-1.41226	36.6433	13.4652	0.967258	9.62	-0.451	-0.373331	2.562	-0.034	-0.135519	3.765	-0.129	-0.0626409
3509_1118A638S	94	-0.333333	-0.296192	111	13.975	11.1055	6.14286	1.51786	-0.141082	191.248	13.2354	-4.35745	25.8262	-2.14231	-1.79057	29.2586	6.08045	-4.96145	9.473	-0.598	-0.282199	2.568	-0.028	-0.138913	3.705	-0.189	-0.0163379
3509_1118A750S	93	-1.33333	-1.15983	112.65	15.625	3.81686	5.47321	0.848214	-0.805719	175.972	-2.04028	-11.3543	28.8152	0.84667	-1.58544	27.3536	4.17545	-5.80223	9.433	-0.638	-0.680789	2.62	0.024	-0.0241861	3.611	-0.283	-0.333724
3509_1118AC815S	89	-5.33333	-1.69455	108.6	11.575	5.57727	8	3.375	1.40385	208.665	30.6522	15.0658	27.301	-0.667572	-1.1478	44.1057	20.9276	10.5095	9.508	-0.563	-0.263623	2.756	0.16	-0.0470611	3.456	-0.438	-0.152849
3509_1118AGZ63S	86.6667	-7.66667	-2.25705	112.8	15.775	2.16269	5.42857	0.803571	-0.351701	164.251	-13.7616	-35.3911	28.6401	0.671576	-0.885197	28.3771	5.19902	-3.38982	9.7795	-0.2915	-0.153873	2.6585	0.0625	-0.123436	3.7	-0.194	0.000400763
3509_1118AP64S	89	-5.33333	8.00684	NA	NA	NA	NA	NA	NA	218.828	40.8154	38.6413	25.6293	-2.33923	1.36369	NA	NA	NA	8.767	-1.304	0.161044	2.6675	0.0715	0.199272	3.295	NA	-0.0201826
3509_1118AY58S	88.25	-6.08333	-0.597328	108.95	11.925	4.53352	7.9	3.275	1.13029	186.881	8.86813	14.4336	25.7909	-2.17764	-0.384516	33.6938	10.5156	5.88971	9.477	-0.594	-0.137456	2.574	-0.022	-0.0903944	3.667	-0.227	-0.0715992
3509_1118AZHU1S	92	-2.33333	-0.359828	128.075	31.05	10.9569	6.9375	2.3125	0.935352	183.448	5.43572	-10.7088	30.228	2.25942	-0.118463	37.3275	14.1494	4.61689	9.674	-0.397	-0.274789	2.656	0.06	-0.0705361	3.652	-0.242	-0.118224
3509_1118AZHUNS	97.6667	3.33333	0.770727	117.6	20.575	34.471	6	1.375	1.41725	173.022	-4.99058	11.8658	31.3705	3.40195	7.49687	33.2143	10.0362	8.887	9.919	-0.152	2.17779	2.705	0.109	0.650564	3.694	-0.2	0.747984
3509_113A4128S	89	-7.33333	7.99358	114.05	9.25	13.6456	7.23333	2.03333	0.141052	145.104	-36.3331	20.8092	27.5809	-2.34063	3.6437	27.9573	0.127333	-0.766965	9.3425	-0.4885	1.30188	2.614	-0.093	0.387757	3.584	-0.08	0.508173
3509_113A4155K	96.5	0.166667	9.85595	111	6.2	14.979	5.3125	0.1125	-0.0319502	159.372	-22.0648	14.1958	26.933	-2.98853	4.31658	22.3081	-5.52187	-0.528811	9.109	-0.722	1.53793	2.667	-0.04	0.387193	3.4265	-0.2375	0.600522
3509_113A4155Z	94	-2.33333	7.91899	118.85	14.05	18.1226	6.5	1.3	0.44442	138.437	-43.0006	2.97759	26.3084	-3.61313	4.1385	23.7275	-4.1025	-0.936809	9.22	-0.611	1.54324	2.639	-0.068	0.401369	3.502	-0.162	0.579778
3509_113A618S	91	-5.33333	5.78651	125.875	21.075	16.0561	7.5	2.3	2.06845	175.164	-6.27269	16.0947	28.4106	-1.51097	3.57439	37.71	9.88	9.25884	9.492	-0.339	1.38889	2.658	-0.049	0.409651	3.58	-0.084	0.509689
3509_113A638S	93	-3.33333	6.7057	112.6	7.8	23.5343	6	0.8	0.174007	213.442	32.0052	74.3925	25.2706	-4.65094	3.01164	31.5171	3.68714	4.52204	9.044	-0.787	1.17902	2.628	-0.079	0.370257	3.448	-0.216	0.483992
3509_113AC815S	91.75	-4.58333	9.05734	102.7	-2.1	10.5061	5.57143	0.371429	-0.566772	141.418	-40.0192	4.37452	28.1956	-1.72599	5.10462	22.222	-5.608	-4.14934	9.182	-0.649	1.3006	2.75	0.043	0.396109	3.355	-0.309	0.50348
3509_113AGZ63S	88	-8.33333	7.07818	114.1	9.3	14.2915	6	0.8	0.677673	173.237	-8.19992	30.1507	28.9161	-1.00547	4.74858	29.1131	1.28313	4.57107	9.5585	-0.2725	1.51535	2.7695	0.0625	0.436734	3.4615	-0.2025	0.51923
3509_113AP64S	NA	NA	NA	NA	NA	NA	5.125	-0.075	0.11891	NA	NA	NA	NA	NA	NA	18.3712	-9.45875	0.325979	NA	NA	NA	NA	NA	NA	NA	NA	NA
3509_113AY58S	85.6667	-10.6667	4.82123	115	10.2	21.4123	6.4	1.2	0.0882383	154.824	-26.6128	38.9328	25.258	-4.66361	4.44035	22.412	-5.418	1.83288	9.013	-0.818	1.28876	2.629	-0.078	0.413776	3.47	-0.194	0.48873
3509_113AZHU1S	90	-6.33333	5.64207	121.8	17	15.5106	6.5	1.3	0.955798	163.202	-18.2348	25.6009	29.3057	-0.615836	4.31711	27.94	0.11	2.4543	9.544	-0.287	1.48543	2.68	-0.027	0.402634	3.573	-0.091	0.560105
3509_113AZHUNS	97.5	1.16667	8.60595	NA	NA	NA	NA	NA	NA	NA	NA	NA	NA	NA	NA	NA	NA	NA	NA	NA	NA	NA	NA	NA	NA	NA	NA
3509_114A4155Z	94	NA	0.229595	112.45	NA	-3.27289	5.25	NA	-0.638427	179.586	NA	9.39251	28.1026	NA	0.643553	25.3625	NA	-0.10651	9.035	NA	-0.245898	2.688	NA	-0.0666765	3.371	NA	-0.108676
3509_114AC815S	88	NA	-2.38205	105.9	NA	-1.28939	5.71429	NA	-0.256761	156.102	NA	-15.6764	27.2355	NA	-1.14464	24.1157	NA	-3.06032	9.356	NA	-0.129539	2.716	NA	-0.154936	3.453	NA	0.0440258
3509_2_1115A4128S	90	-4	0.0011566	116.475	6.875	-6.30208	6.125	2.25	-0.936762	177.392	-17.5885	13.9878	27.8718	1.14651	-1.02823	25.0138	9.40729	-7.89224	9.3575	0.274	-0.330797	2.666	-0.0655	-0.0558793	3.5195	0.2025	-0.156463
3509_2_1115A4155K	96	2	0.36353	112.6	3	-5.79375	4.5	0.625	-0.813931	208.195	13.2148	23.9094	27.1254	0.400117	-0.453836	24.255	3.43042	-2.76363	8.979	-0.1045	-0.239752	2.726	-0.0055	-0.0494436	3.291	-0.026	-0.135114
3509_2_1115A4155Z	95	1	-0.0734355	119	9.4	-4.10016	6	2.125	-0.0250609	195.085	0.105005	20.5172	26.1039	-0.621379	-1.02882	30.1467	9.32208	1.30066	9.036	-0.0475	-0.288444	2.652	-0.0795	-0.0812674	3.416	0.099	-0.106358
3509_2_1115A618S	95.3333	1.33333	1.12742	125.7	16.1	-6.49167	4.875	1	-0.526034	216.528	21.5474	18.3487	28.6656	1.94034	-1.13337	29.6625	8.83792	-2.97036	9.394	0.3105	-0.356793	2.657	-0.0745	-0.0869853	3.544	0.227	-0.126448
3509_2_1115A638S	94	0	-1.28672	117.5	7.9	6.06155	5	1.125	-0.795474	NA	40.9266	NA	27.2686	0.543334	0.0468448	32.05	11.2254	0.873199	9.339	0.2555	-0.173661	2.73	-0.0015	-0.0233793	3.426	0.109	-0.138145
3509_2_1115AC815S	90.6667	-3.33333	-1.01841	110.45	0.85	-4.11667	7.625	3.75	1.51732	174.934	-20.0459	-1.21821	26.0451	-0.680137	-2.0086	33.4688	12.6442	2.91572	9.119	0.0355	-0.410085	2.722	-0.0095	-0.127527	3.364	0.047	-0.0876561
3509_2_1115AGZ63S	88.6667	-5.33333	-1.24758	119.35	9.75	-2.83125	4.75	0.875	-0.541808	216.448	21.4676	34.2522	28.5443	1.81899	-0.586022	28.5075	7.68292	-0.216246	9.373	0.2895	-0.317835	2.745	0.0135	-0.083402	3.415	0.098	-0.127406
3509_2_1115AP64S	86	-8	4.01631	113	3.4	13.9417	6	2.125	1.02443	154.645	-40.3357	-8.09579	25.2239	-1.5014	1.35329	22.8067	1.98208	0.579701	8.906	-0.1775	0.542582	2.6195	-0.112	0.104806	3.413	0.096	0.255011
3509_2_1115AY58S	88.5	-5.5	-1.33786	100.5	-9.1	-15.4604	6.41667	2.54167	0.135424	148.768	-46.2124	-6.23281	24.2407	-2.48458	-1.53969	22.435	1.61042	-2.32582	9.13	0.0465	-0.241918	2.575	-0.1565	-0.13586	3.5605	0.2435	-0.0209061
3509_2_1115AZHU1S	93.6667	-0.333333	0.316308	123.7	14.1	-4.96208	5.54167	1.66667	0.027984	192.382	-2.5981	15.6715	29.6943	2.96899	-0.257124	29.5883	8.76375	-0.0790588	9.38	0.2965	-0.326252	2.696	-0.0355	-0.077002	3.478	0.161	-0.135031
3509_2_1115AZHUNS	97.5	3.5	-0.38647	123.8	14.2	29.1271	4.97321	1.09821	0.878926	210.026	15.0456	66.316	29.986	3.26071	6.50739	31.3429	10.5184	10.0589	9.616	0.5325	2.11733	2.698	-0.0335	0.597098	3.5745	0.2575	0.785677
3509_2_114A4128S	88.6667	-8.5	-1.13521	110.9	7.9	0.818373	8.4	2.97143	1.16948	165.95	-13.085	18.9497	27.9935	-1.83825	1.33142	39.172	10.6877	7.89968	9.414	-0.271	0.489658	2.628	-0.072	0.153848	3.595	-0.026	0.183401
3509_2_114A4155K	94	-3.16667	-1.4395	114.275	11.275	8.57671	5.875	0.446429	0.39231	161.203	-17.8324	-6.67948	28.0959	-1.73579	2.75465	25.5181	-2.96616	0.133164	9.1545	-0.5305	0.699703	2.721	0.021	0.193284	3.376	-0.245	0.214249
3509_2_114A4155Z	94.6667	-2.5	-0.209799	111.9	8.9	1.4953	6.28571	0.857143	0.0918944	137.877	-41.1582	-20.2876	26.5033	-3.32845	1.60852	23.0188	-5.46554	-4.19358	9.057	-0.628	0.496511	2.643	-0.057	0.15746	3.474	-0.147	0.216006
3509_2_114A618S	94	-3.16667	-0.00894441	127.6	24.6	8.10379	6.25	0.821429	0.680207	187.383	8.34759	5.60733	29.5605	-0.271206	1.99949	33.1262	4.64196	2.12706	9.566	-0.119	0.579161	2.67	-0.03	0.173742	3.621	0	0.214916
3509_2_114A638S	95	-2.16667	-0.0897525	117.2	14.2	18.457	5.71429	0.285714	-0.249947	193.813	14.7784	32.058	27.5466	-2.28513	2.56278	30.0657	1.58143	0.522583	9.427	-0.258	0.678294	2.681	-0.019	0.175348	3.525	-0.096	0.225219
3509_2_114AC815S	91	-6.16667	-0.488111	104.05	1.05	2.17879	5.84821	0.419643	-0.428225	186.415	7.37971	26.6658	27.3852	-2.44649	1.56945	27.913	-0.57125	-1.00632	9.5255	-0.1595	0.76037	2.7315	0.0315	0.1297	3.4975	-0.1235	0.310208
3509_2_114AGZ63S	91	-6.16667	1.28272	115.1	12.1	5.61421	4.85714	-0.571429	-0.603424	191.48	12.4448	25.6878	28.6634	-1.16832	1.77108	25.3171	-3.16714	-1.77293	9.442	-0.243	0.51512	2.716	0.016	0.135325	3.486	-0.135	0.207958
3509_2_114AP64S	87	-10.1667	5.21328	107.75	4.75	21.3871	7.68254	2.25397	2.53821	173.09	-5.94496	26.7534	26.1176	-3.71407	4.48502	33.1237	4.63937	12.5304	9.069	-0.616	1.46954	2.656	-0.044	0.389034	3.473	-0.148	0.579374
3509_2_114AY58S	87.5	-9.66667	-2.14089	109.2	6.2	5.93504	5.75	0.321429	-0.700001	153.046	-25.989	14.449	24.678	-5.15376	1.13552	22.9754	-5.50887	-0.151731	9.005	-0.68	0.397036	2.612	-0.088	0.148867	3.503	-0.118	0.185958
3509_2_114AZHU1S	91.3333	-5.83333	-1.82006	124.45	21.45	8.48337	7	1.57143	1.31756	163.706	-15.3286	3.39938	29.608	-0.223742	1.89454	31.0767	2.59238	3.04294	9.566	-0.119	0.623703	2.703	0.003	0.177725	3.543	-0.078	0.194333
3509_2_114AZHUNS	99	1.83333	1.3105	NA	NA	NA	NA	NA	NA	NA	NA	NA	NA	NA	NA	NA	NA	NA	NA	NA	NA	NA	NA	NA	NA	NA	NA
3509_2_351A4128S	89.6667	-3.66667	-0.377631	110.35	4.025	-11.0589	6.71429	1.21429	-0.951534	147.032	-17.0589	-14.2654	29.0721	-1.30042	0.0533809	26.84	0.27125	-5.60511	9.479	-0.1555	-0.243661	2.647	-0.0935	-0.0691065	3.613	0.0875	-0.0952811
3509_2_351A4155K	96	2.66667	0.318076	113.9	7.575	-3.12557	5.72917	0.229167	-0.188822	166.528	2.43779	-15.6505	28.1695	-2.20307	0.47151	26.3571	-0.211667	-0.200666	9.0455	-0.589	-0.207615	2.749	0.0085	-0.0206709	3.3005	-0.225	-0.157933
3509_2_351A4155Z	95	1.66667	-0.11889	125.725	19.4	3.99302	7.82143	2.32143	1.19231	156.905	-7.18532	-15.5559	27.8558	-2.51672	0.604371	32.8896	6.32089	4.50452	9.2765	-0.358	-0.0823075	2.69	-0.0505	-0.0374946	3.458	-0.0675	-0.0966762
3509_2_351A618S	95	1.66667	0.748631	125.4	19.075	-5.42348	5.33333	-0.166667	-0.671759	198.151	34.0607	2.07926	29.9734	-0.399127	0.0556975	29.0017	2.43292	-3.17031	9.552	-0.0825	-0.233157	2.683	-0.0575	-0.0552126	3.627	0.1015	-0.0757659
3509_2_351A638S	94	0.666667	-1.33218	112.95	6.625	2.87974	6.33333	0.833333	-0.0661989	177.521	13.4306	1.46904	24.9129	-5.45965	-2.4276	26.75	0.18125	-3.96592	9.113	-0.5215	-0.434024	2.588	-0.1525	-0.159607	3.527	0.0015	-0.0694629
3509_2_351AC815S	92	-1.33333	0.269465	112.4	6.075	-0.798483	6.9881	1.4881	0.276356	182.678	18.5878	8.63274	27.7882	-2.58433	-0.384265	34.8571	8.28839	4.76499	9.3755	-0.259	-0.187949	2.809	0.0685	-0.0347543	3.3445	-0.181	-0.139474
3509_2_351AGZ63S	89	-4.33333	-0.959702	117.45	11.125	-3.36307	5.95536	0.455357	0.059491	190.547	26.4562	10.458	27.4009	-2.97166	-1.84814	30.6666	4.09786	2.40374	9.3415	-0.293	-0.383699	2.713	-0.0275	-0.109629	3.455	-0.0705	-0.119724
3509_2_351AP64S	86.5	-6.83333	4.47085	110.4	4.075	12.7098	6.33333	0.833333	0.753704	160.374	-3.7166	-0.259426	23.1263	-7.24627	-0.863046	22.55	-4.01875	0.783915	8.496	-1.1385	0.0982181	2.531	-0.2095	0.0220791	3.37	-0.1555	0.179692
3509_2_351AY58S	89.5	-3.83333	-0.383313	103.9	-2.425	-10.6922	6.88571	1.38571	0.000413624	133.913	-30.178	-18.9811	23.7725	-6.60005	-2.12663	19.266	-7.30275	-5.03394	9.079	-0.5555	-0.327282	2.611	-0.1295	-0.0940876	3.5175	-0.008	-0.0962242
3509_2_351AZHU1S	92.5	-0.833333	-0.895813	121.45	15.125	-5.8439	5.07143	-0.428571	-1.04631	166.445	2.35491	-8.15827	29.6078	-0.764753	-0.462337	24.3979	-2.17089	-4.80865	9.4715	-0.163	-0.269115	2.693	-0.0475	-0.0742293	3.5285	0.003	-0.116849
3509_2_351AZHUNS	96.6667	3.33333	-1.26526	113.1	6.775	19.7953	5.28571	-0.214286	0.587368	191.131	27.0408	49.5285	30.3962	0.0236776	6.79889	30.6314	4.06268	9.80824	9.778	0.1435	2.24497	2.709	-0.0315	0.613871	3.616	0.0905	0.794859
3509_2_573A4128S	87	-9.66667	-1.63748	117.9	9.35	6.54019	9.4	4.56667	2.62297	151.616	-13.1128	0.856768	27.9854	-2.12088	1.72334	39.122	14.6934	9.73844	9.3535	-0.4605	0.591898	2.632	-0.069	0.186112	3.5655	-0.0535	0.222319
3509_2_573A4155K	93	-3.66667	-1.27511	110.25	1.7	3.27352	5.16667	0.333333	0.137465	173.563	8.83367	1.92153	26.8454	-3.26086	1.90415	24.125	-0.303571	0.628798	8.888	-0.926	0.595944	2.63	-0.071	0.130547	3.393	-0.226	0.299667
3509_2_573A4155Z	93.5	-3.16667	-0.212072	114.125	5.575	2.44211	5.25	0.416667	-0.490331	152.93	-11.7994	-8.9939	26.9029	-3.20332	2.4082	21.2138	-3.21482	-4.10983	9.1405	-0.6735	0.742752	2.629	-0.072	0.171724	3.485	-0.134	0.295424
3509_2_573A618S	90.5	-6.16667	-2.34455	127.175	18.625	6.40061	5.5625	0.729167	0.446196	197.521	32.7916	11.9863	29.6067	-0.499583	2.44566	32.0712	7.64268	2.96082	9.577	-0.237	0.752902	2.698	-0.003	0.230006	3.561	-0.058	0.223334
3509_2_573A638S	95	-1.66667	1.07464	118.75	10.2	18.7288	4.375	-0.458333	-1.13574	221.234	NA	55.7194	27.7806	-2.3256	3.19686	25.31	0.881429	-2.34437	9.263	-0.551	0.677035	2.746	0.045	0.268612	3.385	-0.234	0.153637
3509_2_573AGZ63S	89.6667	-7	1.11378	115.5	6.95	4.73602	5.875	1.04167	0.867922	166.382	1.65292	-3.16914	29.1457	-0.96053	2.65341	27.03	2.60143	1.82868	9.472	-0.342	0.707861	2.7495	0.0485	0.197089	3.464	-0.155	0.254376
3509_2_573AP64S	87.5	-9.16667	6.87767	113.6	5.05	25.9589	4.85714	0.0238095	0.166301	207.027	42.2975	56.9307	24.6583	-5.44794	3.4257	24.4229	-0.00571429	5.71832	8.833	-0.981	1.39628	2.666	-0.035	0.427297	3.325	-0.294	0.499792
3509_2_573AY58S	88.75	-7.91667	0.273505	112	3.45	7.45686	7.3125	2.47917	1.31599	141.756	-22.9733	-0.600311	25.2463	-4.85991	2.10393	24.0008	-0.427738	2.76244	9.1805	-0.6335	0.735277	2.6225	-0.0785	0.187631	3.509	-0.11	0.260376
3509_2_573AZHU1S	90.5	-6.16667	-1.48899	122.05	13.5	4.80519	5.54167	0.708333	0.312713	183.712	18.9822	19.6451	28.8757	-1.23058	1.56226	28.641	4.21247	2.49608	9.416	-0.398	0.636444	2.673	-0.028	0.175989	3.5315	-0.0875	0.251251
3509_2_573AZHUNS	94	-2.66667	-2.52511	NA	NA	NA	NA	NA	NA	NA	NA	NA	NA	NA	NA	NA	NA	NA	NA	NA	NA	NA	NA	NA	NA	NA	NA
3509_2_713A4128S	90	-8.42857	0.620854	118.65	12.6	-2.60731	6.58571	1.86905	-0.792508	144.53	-20.1017	-10.8797	28.7084	-0.984495	-0.617442	27.105	3.69383	-4.35553	9.6285	-0.0865	-0.163452	2.6615	-0.0285	-0.0625383	3.627	0.014	-0.0932811
3509_2_713A4155K	94	-4.42857	-1.01677	111.1	5.05	-5.77398	6.5	1.78333	0.869608	167.638	3.0069	-8.65282	26.6645	-3.02841	-1.34058	27.7167	4.3055	2.1435	8.849	-0.866	-0.473406	2.692	0.002	-0.0856027	3.297	-0.316	-0.173433
3509_2_713A4155Z	94.6667	-3.7619	0.212928	117.875	11.825	-3.70539	5.5	0.783333	-0.841522	153.58	-11.0513	-12.9934	27.8037	-1.88917	0.245174	23.0113	-0.399917	-4.38929	9.318	-0.397	-0.110098	2.6825	-0.0075	-0.0529265	3.485	-0.128	-0.0816762
3509_2_713A618S	94	-4.42857	0.413783	121.55	15.5	-9.12189	5.33333	0.616667	-0.384162	188.238	23.6064	-1.94648	29.0068	-0.686116	-1.21804	28.455	5.04383	-2.7324	9.5545	-0.1605	-0.299948	2.674	-0.016	-0.0721444	3.584	-0.029	-0.130766
3509_2_713A638S	93.5	-4.92857	-1.16703	116.175	10.125	6.25633	6.08333	1.36667	-0.0286015	182.615	17.9831	12.4501	27.0251	-2.66775	-0.622449	28.625	5.21383	-1.10634	9.27	-0.445	-0.346315	2.6625	-0.0275	-0.0930383	3.493	-0.12	-0.115463
3509_2_713AC815S	90.6667	-7.7619	-0.398717	109.05	3	-3.99689	6	1.28333	-0.424142	166.379	1.74702	-1.77954	26.6014	-3.09146	-1.87814	28.1067	4.6955	-1.0009	9.262	-0.453	-0.370739	2.728	0.038	-0.123686	3.455	-0.158	-0.0409742
3509_2_713AGZ63S	87.5	-10.9286	-1.79455	117.45	11.4	-3.21148	5.625	0.908333	0.0167313	176.844	12.2127	2.64303	28.4449	-1.24799	-1.11121	26.8383	3.42717	-0.439953	9.4405	-0.2745	-0.353989	2.7635	0.0735	-0.0670611	3.43	-0.183	-0.156724
3509_2_713AP64S	86.5	-11.9286	5.13601	112.05	6	14.5114	5.975	1.25833	0.682968	144.139	-20.492	-10.6063	25.7264	-3.96644	1.43004	21.446	-1.96517	0.664494	9.0745	-0.6405	0.607427	2.6285	-0.0615	0.111647	3.467	-0.146	0.264692
3509_2_713AY58S	90.5	-7.92857	1.28184	111.15	5.1	-3.29064	6.375	1.65833	-0.222703	131.233	-33.3983	-15.773	26.6842	-3.00866	0.478016	25.1187	1.70758	1.80339	9.3025	-0.4125	-0.173073	2.6475	-0.0425	-0.0655194	3.5245	-0.0885	-0.101224
3509_2_713AZHUNS	95.5	-2.92857	-1.76677	115.275	9.225	22.1219	5.375	0.658333	0.964251	187.042	22.4109	51.3272	31.0196	1.3267	7.11517	30.2838	6.87258	10.4451	9.7275	0.0125	2.12518	2.6875	-0.0025	0.584439	3.6275	0.0145	0.794359
3509_2A4128S	88.5	-6.25	0.895096	112.6	0.575	-7.95435	7.6875	1.375	-0.314738	168.096	-7.36311	1.08821	27.4942	-0.723541	-1.15399	34.6487	3.29875	-0.595992	9.4155	-0.3445	-0.341797	2.5705	-0.0445	-0.099152	3.6755	-0.0455	-0.0995083
3509_2A4155K	91.5	-3.25	-1.74253	114.15	2.125	-2.02102	6.3125	0	0.0580931	209.508	34.049	21.6186	25.3914	-2.82635	-1.93602	32.6763	1.32625	3.31887	8.9795	-0.7805	-0.308252	2.6175	0.0025	-0.105716	3.4435	-0.2775	-0.0816598
3509_2A4155Z	90	-4.75	-2.6795	120.85	8.825	-0.0274315	8.125	1.8125	1.15946	178.398	2.93878	0.226034	25.1521	-3.06563	-1.72878	36.4237	5.07375	5.239	8.909	-0.851	-0.484444	2.601	-0.014	-0.0800401	3.444	-0.277	-0.177403
3509_2A618S	91.3333	-3.41667	-0.478641	120.25	8.225	-9.71894	5.5	-0.8125	-0.84151	187.662	12.2031	-14.1204	28.7319	0.51413	-0.815291	28.9288	-2.42125	-6.04286	9.496	-0.264	-0.323793	2.574	-0.041	-0.117758	3.654	-0.067	-0.115493
3509_2A638S	92.5	-2.25	-0.392783	117.25	5.225	8.03428	7.625	1.3125	0.88905	180.022	4.56318	-1.74051	26.166	-2.05171	-0.803914	33.4913	2.14125	-0.0243009	9.2615	-0.4985	-0.320161	2.605	-0.01	-0.096152	3.5645	-0.1565	-0.0986901
3509_2AC815S	88.5	-6.25	-0.791141	107.325	-4.7	-5.01894	5.54464	-0.767857	-1.50351	175.651	0.192154	-4.10509	27.8616	-0.356113	0.0597081	26.1809	-5.16911	-6.71089	9.313	-0.447	-0.285085	2.7335	0.1185	-0.0637997	3.417	-0.304	-0.133702
3509_2AGZ63S	86.3333	-8.41667	-1.18697	111.4	-0.625	-8.55852	6.71429	0.401786	0.482002	183.892	8.43307	-1.90725	27.5296	-0.688136	-1.34886	34.6638	3.31375	3.60125	9.47	-0.29	-0.289835	2.681	0.066	-0.0951747	3.545	-0.176	-0.0964515
3509_2AP64S	88	-6.75	8.41025	119.325	7.3	22.4894	6.86607	0.553571	0.950024	167.918	-7.54073	1.57429	25.8391	-2.37866	2.22032	28.5411	-2.80893	3.97536	9.139	-0.621	0.706582	2.649	0.034	0.186534	3.4625	-0.2585	0.205465
3509_2AY58S	87.3333	-7.41667	-0.110586	100.65	-11.375	-13.0877	5.25	-1.0625	-1.97172	142.383	-33.0757	-16.221	24.8482	-3.36955	-0.680373	17.8337	-13.5162	-9.26582	9.132	-0.628	-0.308918	2.57	-0.045	-0.088633	3.603	-0.118	-0.0774515
3509_2AZHU1S	90	-4.75	-0.956419	117.625	5.6	-8.81435	6.54762	0.235119	0.0934602	161.799	-13.6596	-18.5149	28.6149	0.397179	-1.08465	29.8712	-1.47881	-2.13495	9.5495	-0.2105	-0.225752	2.6565	0.0415	-0.0642747	3.6055	-0.1155	-0.106577
3509_2AZHUNS	95	0.25	-0.49253	116.2	4.175	23.7498	5.97917	-0.333333	0.944403	178.712	3.25342	31.399	30.3705	2.15272	7.14369	31.744	0.393958	8.12114	9.7235	-0.0365	2.15583	2.654	0.039	0.605325	3.6765	-0.0445	0.788632
3509_3_218A4128S	88.5	-4.83333	-1.13748	116.175	9.175	-6.36481	7.96429	3.39286	-0.19227	175.59	0.505452	2.82273	26.9866	0.00613326	-1.50475	37.1586	15.5714	0.777748	9.2355	-0.0125	-0.508302	2.607	-0.134	-0.119388	3.5535	0.1395	-0.136531
3509_3_218A4155K	94.6667	1.33333	-0.608439	108.95	1.95	-9.20648	5	0.428571	-1.40873	197.325	22.2397	3.67526	27.1471	0.166603	-0.0234954	24.565	2.97786	-5.92846	9.063	-0.185	-0.211256	2.736	-0.005	-0.0439527	3.318	-0.096	-0.122183
3509_3_218A4155Z	94.3333	1	-0.378739	117.9	10.9	-4.96289	8	3.42857	0.880145	182.092	7.00735	-1.83944	25.754	-1.22646	-0.970046	37.14	15.5529	4.81917	9.162	-0.086	-0.217948	2.613	-0.128	-0.124776	3.483	0.069	-0.0534262
3509_3_218A618S	95	1.66667	1.15545	128.875	21.875	-3.07939	6.3125	1.74107	-0.183328	213.72	38.6349	6.17732	28.6344	1.65392	-0.75593	37.6763	16.0891	1.56856	9.624	0.376	-0.182298	2.6795	-0.0615	-0.0689944	3.604	0.19	-0.0805159
3509_3_218A638S	95	1.66667	0.0746415	115.2	8.2	3.99883	6.57143	2	-0.31884	194.555	19.4699	7.03221	26.2353	-0.745162	-0.577796	32.47	10.8829	-2.18163	9.404	0.156	-0.164165	2.657	-0.084	-0.100888	3.548	0.134	-0.0302129
3509_3_218AC815S	90.3333	-3	-0.990384	106.6	-0.4	-7.72939	7.25	2.67857	0.0475249	174.439	-0.645664	-11.077	26.227	-0.753482	-1.41809	31.5912	10.0041	-2.43661	9.284	0.036	-0.300589	2.764	0.023	-0.0900361	3.358	-0.056	-0.107724
3509_3_218AGZ63S	89.3333	-4	-0.21955	118	11	-3.94398	6	1.42857	-0.386602	175.839	0.753507	-15.7209	28.4472	1.46673	-0.274428	28.4862	6.89911	-3.71233	9.517	0.269	-0.229339	2.802	0.061	-0.0309111	3.404	-0.01	-0.152474
3509_3_218AP64S	87.5	-5.83333	5.87767	117.35	10.35	18.5289	6.6	2.02857	0.529635	162.42	-12.6651	-9.6841	25.109	-1.87143	1.64711	26.002	4.41486	0.300203	8.8775	-0.3705	0.458577	2.6565	-0.0845	0.137297	3.3515	-0.0625	0.179442
3509_3_218AY58S	89.75	-3.58333	0.273505	114.25	7.25	-1.47314	7.33333	2.7619	-0.0427033	147.363	-27.7224	-17.0017	25.093	-1.88741	-0.278669	25.7367	4.14952	-2.49898	9.169	-0.079	-0.258423	2.6635	-0.0775	-0.0518694	3.4655	0.0515	-0.129974
3509_3_218AZHUNS	95	1.66667	-2.52511	119.85	12.85	25.4144	6.10417	1.53274	0.915084	192.478	17.3932	39.4047	29.7066	2.7261	6.63664	35.0833	13.4962	10.3244	9.6095	0.3615	2.05533	2.6725	-0.0685	0.567089	3.602	0.188	0.799109
3509_3_222A4155K	93.5	-0.5	-1.31677	116.525	6.875	9.93602	7.44643	2.58929	0.802049	156.084	-35.2211	-28.1663	26.3992	-0.571642	-0.652778	29.5614	6.01143	-0.479758	9.0185	-0.2865	-0.198706	2.671	-0.028	-0.111703	3.3865	-0.0695	-0.0394826
3509_3_222A4155Z	93.6667	-0.333333	-0.587072	112.8	3.15	1.50461	6.75	1.89286	-0.60551	183.271	-8.03335	8.73907	25.0962	-1.87472	-1.50934	30.345	6.795	-1.52356	9.017	-0.288	-0.305898	2.612	-0.087	-0.128526	3.483	0.027	-0.0392262
3509_3_222A618S	94.5	0.5	1.11378	127.25	17.6	6.86311	5.92857	1.07143	-0.802912	195.1	3.79555	-3.04284	28.4594	1.48848	-0.812408	32.0221	8.47214	-3.63327	9.4915	0.1865	-0.257748	2.631	-0.068	-0.120244	3.6125	0.1565	-0.0578159
3509_3_222A638S	92	-2	-2.46703	NA	NA	NA	9	4.14286	1.87408	189.487	-1.81757	11.3639	26.0032	-0.967627	-0.691299	43.015	19.465	8.81564	9.216	-0.089	-0.295115	2.724	0.025	-0.0366383	3.389	-0.067	-0.175013
3509_3_222AC815S	89	-5	-1.86538	110.8	1.15	8.03811	8	3.14286	0.56187	152.687	-38.6174	-23.4295	27.6113	0.640422	0.0847728	33.1557	9.60571	-0.419871	9.353	0.048	-0.174539	2.805	0.106	-0.0517861	3.341	-0.115	-0.110524
3509_3_222AGZ63S	88	-6	-1.09455	115.5	5.85	5.12352	6.4	1.54286	-0.222257	161.25	-30.0553	-20.9104	27.6152	0.644278	-0.987915	27.638	4.088	-4.1083	9.402	0.097	-0.287289	2.759	0.06	-0.0766611	3.472	0.016	-0.0702742
3509_3_222AP64S	88	-6	6.83601	108.125	-1.525	20.8714	5.94643	1.08929	-0.359591	184.092	-7.21265	21.3876	24.3808	-2.59004	1.03747	25.6637	2.11366	0.414139	8.7555	-0.5495	0.393627	2.646	-0.053	0.124047	3.3195	-0.1365	0.161642
3509_3_222AY58S	89.5	-4.5	0.481838	116.55	6.9	12.3944	7.6875	2.83036	0.0758086	164.385	-26.9201	9.41972	24.9133	-2.05762	-0.339913	31.0325	7.4825	3.24913	9.0825	-0.2225	-0.287873	2.642	-0.057	-0.0761194	3.468	0.012	-0.113274
3509_3_222AZHU1S	91.6667	-2.33333	-0.863995	122.75	13.1	5.89269	6.33333	1.47619	-0.510798	181.599	-9.70567	4.92418	28.4169	1.44606	-1.00724	32.185	8.635	-0.504948	9.464	0.159	-0.240706	2.706	0.007	-0.0742611	3.494	0.038	-0.118899
3509_3_222AZHUNS	95	1	-2.06677	117.175	7.525	34.3069	6	1.14286	0.575263	153.871	-37.4336	10.1971	29.2592	2.28831	6.30781	26.7681	3.21813	2.4615	9.575	0.27	2.07788	2.6825	-0.0165	0.574339	3.58	0.124	0.791309
3509_649_419A4128S	89	-4.57143	0.743581	114.8	14.6	-2.75663	7.46429	1.58929	-0.779944	148.914	-33.8463	-19.4854	27.9242	0.436571	-0.978654	30.2224	3.78051	-1.88907	9.4575	-0.1035	-0.326115	2.624	-0.01	-0.0691065	3.6195	-0.067	-0.139736
3509_649_419A4155K	92.5	-1.07143	-1.39405	107.5	7.3	-5.67329	6.52857	0.653571	0.0321732	204.533	21.7727	15.2519	25.8263	-1.66138	-1.75582	33.3833	6.94141	7.1592	8.935	-0.626	-0.37907	2.6595	0.0255	-0.0871709	3.375	-0.3115	-0.134387
3509_649_419A4155Z	90.6667	-2.90476	-2.66434	112.8	12.6	-5.0797	6.86667	0.991667	-0.340862	197.784	15.0238	18.2206	25.5195	-1.96816	-1.61609	32.6367	6.19479	4.58521	9.035	-0.526	-0.384762	2.645	0.011	-0.0594946	3.426	-0.2605	-0.179631
3509_649_419A618S	91	-2.57143	-1.46349	128	27.8	1.02879	7.0875	1.2125	0.503999	186.364	3.60377	-16.8102	29.08	1.59239	-0.721809	37.8034	11.3615	5.96506	9.5295	-0.0315	-0.316611	2.6505	0.0165	-0.0647126	3.6105	-0.076	-0.14322
3509_649_419A750S	94	0.428571	0.592066	114.45	14.25	-0.706627	7.125	1.25	0.152064	159.622	-23.1379	-15.2531	29.4694	1.98174	-0.539093	33.0733	6.63146	3.75529	9.851	0.29	-0.11557	2.575	-0.059	-0.0868793	3.8355	0.149	-0.0353038
3509_649_419AC815S	89	-4.57143	-0.942657	104.575	4.375	-4.77121	6.16667	0.291667	-1.12348	177.761	-4.9991	-3.3868	27.1513	-0.336337	-0.905294	28.6275	2.18562	-1.13099	9.246	-0.315	-0.378403	2.7685	0.1345	-0.0522543	3.35	-0.3365	-0.184929
3509_649_419AGZ63S	87.3333	-6.2381	-0.83849	110.5	10.3	-6.46079	6	0.125	-0.474275	177.761	-4.99844	-9.42922	28.039	0.551317	-1.09418	29.4675	3.02562	1.5383	9.409	-0.152	-0.377153	2.691	0.057	-0.108629	3.518	-0.1685	-0.107679
3509_649_419AP64S	88	-5.57143	7.75873	99.075	-1.125	5.23712	5.3	-0.575	-0.858038	172.342	-10.4177	4.60683	25.2598	-2.22782	1.38638	21.8568	-4.58504	0.424412	9.0175	-0.5435	0.558764	2.6735	0.0395	0.187579	3.383	-0.3035	0.141738
3509_649_419AY58S	86	-7.57143	-2.09543	106.7	6.5	-4.03996	7.65	1.775	0.18629	159.992	-22.7681	-0.00389211	24.2048	-3.28287	-1.57847	27.5787	1.13688	3.61248	9.1415	-0.4195	-0.325736	2.609	-0.025	-0.0730876	3.515	-0.1715	-0.149679
3509_649_419AZHU1S	92.6667	-0.904762	1.05873	113.9	13.7	-9.54163	5.25	-0.625	-1.44615	161.346	-21.4137	-20.3595	28.3333	0.845689	-1.62092	25.8875	-0.554375	-2.98535	9.368	-0.193	-0.43357	2.653	0.019	-0.0912293	3.574	-0.1125	-0.122304
3509_649_419AZHUNS	96	2.42857	-0.144045	112.35	12.15	22.8975	9.375	3.5	4.09824	202.929	20.1696	54.2247	29.9934	2.50576	6.51195	NA	NA	NA	9.688	0.127	2.09401	2.621	-0.013	0.548871	3.711	0.0245	0.838905
4363_1359A4127S	85.5	-6.16667	1.01905	114.025	-9.225	5.56976	7.66964	3.86964	-0.544814	154.98	14.3543	0.846144	26.9617	-4.3751	0.28339	32.718	16.262	1.55782	9.4535	-0.362	-0.0126082	2.57	-0.183	-0.0028978	3.697	0.121	-0.0483632
4363_1359A4128S	83.5	-8.16667	1.03279	108.825	-14.425	6.86605	8.625	4.825	-0.752248	123.48	-17.145	-11.5769	25.4955	-5.84131	-0.461982	26.4312	9.97525	-4.12815	9.217	-0.5985	-0.119573	2.433	-0.32	-0.0451066	3.804	0.228	-0.0243797
4363_1359A4155K	84	-7.66667	-0.144369	106.525	-16.725	4.27252	7	3.2	-0.975338	135.365	-5.26046	-15.9607	24.1772	-7.15956	0.000151019	21.62	5.164	-4.78481	8.633	-1.1825	-0.184073	2.5835	-0.1695	0.0159983	3.354	-0.222	-0.131922
4363_1359A4155Z	84	-7.66667	-0.217213	107.6	-15.65	10.6526	7.57143	3.77143	-1.29671	142.055	1.43017	1.83754	24.0649	-7.27192	0.591538	25.1657	8.70971	-4.83439	8.937	-0.8785	0.0748121	2.526	-0.227	0.0417011	3.549	-0.027	-0.0722643
4363_1359A618S	84.5	-7.16667	-1.01666	125.8	2.55	4.82154	6.28571	2.48571	-0.768666	145.088	4.46218	-8.71186	28.9798	-2.35705	0.113457	25.5617	9.10571	-2.86858	9.6325	-0.183	0.0342132	2.5715	-0.1815	-0.0618621	3.7605	0.1845	0.0627797
4363_1359A628S	85	-6.66667	-0.302378	NA	NA	NA	11	7.2	2.70098	163.855	23.2299	18.5063	26.9868	-4.35005	0.216063	45.09	28.634	15.5218	9.168	-0.6475	-0.14243	2.64	-0.113	0.00645934	3.482	-0.094	-0.0967918
4363_1359A638S	92	0.333333	4.26905	109.05	-14.2	8.9394	9.875	6.075	2.01475	181.569	40.9433	17.2029	26.4239	-4.91286	-0.184379	44.3687	27.9127	12.9264	9.183	-0.6325	-0.101965	2.638	-0.115	-0.0260764	3.492	-0.084	-0.0451489
4363_1359AC815S	83	-8.66667	0.229368	106.925	-16.325	14.9888	10.0833	6.28333	2.61542	125.938	-14.6874	10.4227	24.3982	-6.93865	-1.23696	30.1575	13.7015	8.0741	9.02	-0.7955	-0.239239	2.5695	-0.1835	-0.0541002	3.523	-0.053	-0.0623156
4363_1359AGZ63S	83	-8.66667	-1.65952	122.8	-0.45	27.3487	7.125	3.325	0.328887	142.244	1.6185	30.0392	28.1806	-3.15616	3.11261	26.735	10.279	2.19232	9.428	-0.3875	0.656004	2.642	-0.111	0.234932	3.584	0.008	0.158082
4363_1359AP64S	84	-7.66667	-0.992854	114.675	-8.575	7.68404	8.875	5.075	0.352337	108.702	-31.9231	-32.8727	24.5563	-6.78052	-0.596356	22.0987	5.64275	-5.78885	8.908	-0.9075	-0.104894	2.534	-0.219	-0.0461835	3.532	-0.044	-0.0138275
4363_1359AY58S	84.5	-7.16667	0.462274	105.35	-17.9	-0.920492	6.92857	3.12857	-1.00467	134.807	-5.81845	4.18617	24.0493	-7.28754	1.57397	21.8935	5.43748	-3.1384	9.0435	-0.772	0.629389	2.5515	-0.2015	0.180672	3.5785	0.0025	0.240486
4363_1359AZHU1S	83	-8.66667	-0.79841	118.55	-4.7	3.19089	6.5	2.7	-2.42407	123.867	-16.7587	-9.49558	27.7708	-3.56605	0.0569663	21.5	5.044	-8.73003	9.252	-0.5635	-0.216198	2.51	-0.243	-0.0718918	3.7	0.124	-0.0209406
4363_1359AZHUNS	85	-6.66667	-0.671426	111.05	-12.2	10.8608	6.75	2.95	-0.28427	167.708	27.0829	9.6399	27.8106	-3.52618	-1.12865	30.945	14.489	-2.22298	9.728	-0.0875	0.0503561	2.582	-0.171	-0.0863978	3.783	0.207	0.0998154
4363_1370A4127S	84.3333	-8.66667	0.192128	109.5	-9.6	-7.42448	6	2.33333	-1.52558	169.286	-7.89513	1.16803	26.2317	-3.92063	1.83841	24.9625	6.24625	-5.91691	9.378	-0.271	0.600892	2.572	-0.168	0.188679	3.709	0.205	0.244829
4363_1370A4128S	82.5	-10.5	0.37253	106.275	-12.825	-4.15318	7.83333	4.16667	-0.855041	156.516	-20.665	7.47437	25.2312	-4.92122	1.55866	29.1258	10.4096	-1.15277	9.2125	-0.4365	0.564927	2.438	-0.302	0.14947	3.793	0.289	0.245813
4363_1370A4155K	84	-9	0.195374	104.075	-15.025	-6.64672	5.79167	2.125	-1.4948	140.739	-36.4422	-24.5711	24.3399	-5.81245	2.44781	19.0046	0.288333	-7.11943	8.841	-0.808	0.712927	2.586	-0.154	0.208075	3.429	-0.075	0.224271
4363_1370A4155Z	84.25	-8.75	0.37253	104.95	-14.15	-0.466646	9.85714	6.19048	1.67788	168.167	-9.01396	13.9647	22.8631	-7.28925	1.67476	36.6714	17.9552	6.95212	8.7205	-0.9285	0.547312	2.4645	-0.2755	0.169778	3.5445	0.0405	0.204428
4363_1370A618S	85	-8	-0.17692	126.05	6.95	-3.39769	5.125	1.45833	-1.24051	163.276	-13.9047	-4.50744	28.3636	-1.78874	1.78231	23.34	4.62375	-4.80949	9.6	-0.049	0.690713	2.575	-0.165	0.131215	3.739	0.235	0.322472
4363_1370A628S	86	-7	1.03737	111.775	-7.325	5.4791	7.5	3.83333	-0.11015	143.78	-33.4014	-15.5537	26.2866	-3.86579	1.80087	26.8062	8.09	-2.48114	9.2225	-0.4265	0.60107	2.605	-0.135	0.161036	3.5495	0.0455	0.251901
4363_1370A638S	86	-7	-1.39121	106.4	-12.7	-2.17983	7.71429	4.04762	0.542912	211.541	34.3599	33.1908	25.602	-4.55037	1.27866	41.3086	22.5923	10.147	9.216	-0.433	0.620035	2.651	-0.089	0.176501	3.488	-0.016	0.232043
4363_1370A750S	86	-7	1.12467	114.05	-5.05	-4.10126	8.66667	5	1.25811	145.389	-31.7923	-19.3454	26.9055	-3.24693	1.26514	32.83	14.1137	1.80797	9.398	-0.251	0.668302	2.621	-0.119	0.176185	3.596	0.092	0.250543
4363_1370AC815S	83	-10	0.569112	107.3	-11.8	6.89457	6.64286	2.97619	-0.136184	149.857	-27.3242	20.3572	24.9187	-5.23371	1.56853	23.0143	4.29804	1.21168	9.124	-0.525	0.553761	2.624	-0.116	0.189977	3.4865	-0.0175	0.182377
4363_1370AGZ63S	84	-9	-0.319777	118.5	-0.6	14.5795	6.28571	2.61905	0.178475	122.047	-55.1341	-4.1421	NA	NA	NA	19.9386	1.22232	-4.32331	NA	NA	NA	NA	NA	NA	NA	NA	NA
4363_1370AP64S	84	-9	-0.653111	114.1	-5	-1.36019	7.6	3.93333	-0.233789	144.687	-32.494	-10.8722	24.2403	-5.91212	1.37259	25.262	6.54575	-2.3448	8.847	-0.802	0.523106	2.556	-0.184	0.165393	3.475	-0.029	0.210365
4363_1370AZHU1S	83	-10	-0.458666	121.8	2.7	-2.02834	8.16667	4.5	-0.0685256	135.976	-41.2046	-11.3702	27.5962	-2.55623	2.16733	29.726	11.0098	-0.22323	9.543	-0.106	0.763802	2.61	-0.13	0.217685	3.665	0.161	0.225252
4363_1370AZHUNS	84.5	-8.5	-0.831682	116.5	-2.6	7.8416	8.15	4.48333	1.8046	180.194	3.01282	8.14117	27.5721	-2.58027	0.917806	38.6448	19.9285	5.75757	9.544	-0.105	0.555356	2.584	-0.156	0.105179	3.709	0.205	0.307008
4363_1749_2A4127S	83	NA	0.00623011	112.4	NA	39.264	9.25	NA	2.57881	152.461	NA	15.4444	25.1776	NA	-0.864032	34.1713	NA	7.18741	9.474	NA	-0.0110698	2.478	NA	-0.0670516	3.836	NA	0.044483
4363_1749_2A4128S	81	NA	0.0199664	100.45	NA	33.8103	7.5	NA	-0.333979	127.387	NA	9.44717	25.0668	NA	-0.253973	23.2225	NA	-3.16053	9.3	NA	-0.055534	2.4095	NA	-0.0407604	3.879	NA	0.00446648
4363_1749_2A4155K	83.5	NA	0.84281	103.8	NA	36.8667	6.47619	NA	0.0441222	170.642	NA	36.4341	23.2616	NA	-0.278807	24.6771	NA	2.4487	8.7985	NA	-0.037534	2.492	NA	-0.0476555	3.545	NA	0.0129245
4363_1749_2A4155Z	84	NA	1.26997	NA	NA	NA	9.5	NA	2.17513	159.837	NA	36.7359	22.3822	NA	-0.454508	28.1261	NA	2.30234	8.819	NA	-0.0621494	2.4215	NA	-0.0349527	3.66	NA	-0.00741814
4363_1749_2A618S	85	NA	0.970516	122	NA	36.3408	7.75	NA	2.23889	168.111	NA	31.4291	27.2881	NA	-0.94155	35.71	NA	11.4561	9.484	NA	-0.133248	2.584	NA	-0.0215159	3.681	NA	-0.0628742
4363_1749_2A628S	83	NA	-0.815198	109.5	NA	46.9926	8	NA	1.24425	128.72	NA	0.487892	25.7612	NA	-0.372767	24.8238	NA	-0.568067	9.113	NA	-0.216391	2.529	NA	-0.0766945	3.618	NA	-0.00694561
4363_1749_2A638S	84	NA	-2.24377	NA	NA	NA	6.375	NA	0.0580214	129.997	NA	-17.2516	25.2508	NA	-0.720835	20.7325	NA	-6.53348	9.206	NA	-0.0979269	2.59	NA	-0.0462302	3.566	NA	-0.0173028
4363_1749_2A750S	84	NA	0.272103	113.15	NA	38.7872	6.5	NA	-0.0541597	126.25	NA	-7.38232	27.0577	NA	-0.230918	21.31	NA	-5.81646	9.31	NA	-0.127659	2.52	NA	-0.0865457	3.696	NA	0.0231972
4363_1749_2AC815S	76	NA	-5.28345	NA	NA	NA	NA	NA	NA	NA	NA	NA	24.3869	NA	-0.611551	NA	NA	NA	9.065	NA	-0.213201	2.469	NA	-0.126754	3.682	NA	0.0505306
4363_1749_2AGZ63S	84	NA	0.827659	NA	NA	NA	6.75	NA	1.49716	127.471	NA	32.3838	26.5965	NA	2.1651	21.7198	NA	1.35348	9.4265	NA	0.635543	2.5975	NA	0.218278	3.6485	NA	0.176428
4363_1749_2AP64S	86.6667	NA	3.16099	114.625	NA	42.9533	5.875	NA	-1.10439	198.679	NA	74.221	25.7522	NA	1.23627	29.3612	NA	5.65002	8.94	NA	-0.0918555	2.7135	NA	0.161163	3.308	NA	-0.283981
4363_1749_2AY58S	83.5	NA	0.949454	116.1	NA	45.1487	10.25	NA	3.86002	137.579	NA	24.0753	25.1322	NA	3.29362	33.9153	NA	13.0597	9.205	NA	0.771927	2.579	NA	0.236018	3.5805	NA	0.196332
4363_1749_2AZHUNS	84	NA	-0.184246	NA	NA	NA	NA	NA	NA	NA	NA	NA	28.4649	NA	0.162275	22.2229	NA	-6.76875	9.709	NA	0.0123945	2.606	NA	-0.0345516	3.739	NA	0.00966153
4363_1749A4127S	83	-0.666667	-0.496975	111.1	3.45	-3.33656	7	3	0.0254795	161.758	-33.7761	13.7818	25.2233	-1.20023	1.14998	28.192	8.20867	1.44298	9.402	-0.013	0.554625	2.503	-0.185	0.164099	3.769	0.252	0.192601
4363_1749A4128S	81	-2.66667	-0.483239	102.65	-5	-5.29027	9.16667	5.16667	1.02936	126.612	-68.9219	-2.28772	24.949	-1.47456	1.5965	28.245	8.26167	2.09679	9.3475	-0.0675	0.629661	2.364	-0.324	0.119891	3.9705	0.4535	0.311085
4363_1749A4155K	83.5	-0.166667	0.339605	102.2	-5.45	-6.0338	8.375	4.375	1.6396	140.566	-54.9681	-4.60227	23.0498	-3.37373	1.47771	26.425	6.44167	4.43138	8.764	-0.651	0.565661	2.5185	-0.1695	0.184996	3.4955	-0.0215	0.178543
4363_1749A4155Z	83	-0.666667	-0.233239	104.4	-3.25	1.47127	7.78571	3.78571	0.157514	160.437	-35.0974	26.376	21.5757	-4.84791	0.707277	25.6614	5.6781	0.0725184	8.769	-0.646	0.525546	2.357	-0.331	0.106698	3.741	0.224	0.2887
4363_1749A618S	84	0.333333	-0.532689	119.425	11.775	-7.53478	5.10417	1.10417	-0.710277	141.775	-53.7596	-5.86755	28.2061	1.78255	1.94478	19.534	-0.449375	-4.48513	9.6065	0.1915	0.626947	2.5585	-0.1295	0.159135	3.7675	0.2505	0.238744
4363_1749A628S	83.5	-0.166667	-0.818404	110.925	3.275	7.11701	6.83333	2.83333	-0.225753	139.534	-55.9999	0.342594	25.4312	-0.992403	1.26544	23.4183	3.435	-1.73866	9.226	-0.189	0.534304	2.5515	-0.1365	0.151957	3.627	0.11	0.217173
4363_1749A638S	84	0.333333	-2.74698	109.3	1.65	3.20808	6.5	2.5	-0.120311	170.959	-24.5751	12.7506	24.2541	-2.1695	0.250711	25.56	5.57667	-1.47116	9.187	-0.228	0.520768	2.525	-0.163	0.0949209	3.656	0.139	0.287815
4363_1749A750S	84	0.333333	-0.231102	113.45	5.8	-2.21335	7.46429	3.46429	0.606793	142.786	-52.748	-1.8063	26.8433	0.419735	1.52298	27.9519	7.96854	1.06024	9.427	0.012	0.627036	2.558	-0.13	0.157605	3.6985	0.1815	0.240815
4363_1749AC815S	79	-4.66667	-2.78666	103.5	-4.15	5.58248	8.25	4.25	2.02202	140.138	-55.3965	30.7796	23.907	-2.51655	0.876867	26.905	6.92167	9.23279	9.1105	-0.3045	0.469994	2.48	-0.208	0.0903971	3.695	0.178	0.278649
4363_1749AGZ63S	83.5	-0.166667	-0.175546	115.55	7.9	14.1174	7.29762	3.29762	1.74144	129.007	-66.5272	22.9596	26.6125	0.188962	4.14946	22.5733	2.59	2.44185	9.5895	0.1745	1.43624	2.5425	-0.1455	0.369429	3.794	0.277	0.537046
4363_1749AP64S	89	5.33333	4.99112	111.225	3.575	-1.74728	7.3	3.3	0.0172738	147.661	-47.8728	12.2437	25.758	-0.665605	3.21028	27.012	7.02867	3.5356	8.96	-0.455	0.56584	2.626	-0.062	0.279814	3.443	-0.074	0.0661368
4363_1749AY58S	87	3.33333	3.94625	113.35	5.7	1.09819	NA	NA	NA	NA	NA	NA	NA	NA	NA	NA	NA	NA	NA	NA	NA	NA	NA	NA	NA	NA	NA
4363_1749AZHU1S	82.6667	-1	-0.147769	114.275	6.625	-7.06543	6.75	2.75	-0.934129	127.03	-68.5044	-0.175192	26.3636	-0.0599538	1.25478	23.6292	3.64583	-2.18967	9.3245	-0.0905	0.475036	2.501	-0.187	0.153105	3.7335	0.2165	0.181524
4363_1749AZHUNS	84.75	1.08333	0.0625488	107.5	-0.15	1.32951	7.125	3.125	1.33067	177.474	-18.06	25.5631	27.3552	0.931587	1.02083	36.2125	16.2292	7.45572	9.428	0.013	0.36909	2.5555	-0.1325	0.121099	3.686	0.169	0.17178
4363_1769A4127S	83	-6	0.0190506	114.75	0.1	7.8486	8.125	3.925	1.2637	175.105	-5.4776	34.3891	25.161	-3.14502	-0.223731	34.4237	13.5297	4.59942	9.1775	-0.1685	-0.139301	2.5235	-0.1065	-0.0178978	3.653	0.127	-0.0815555
4363_1769A4128S	81	-8	0.0327869	106.5	-8.15	6.09489	8	3.8	-0.0240888	151.174	-29.4089	29.534	23.136	-5.17004	-1.52791	27.4068	6.51279	-1.81673	8.903	-0.443	-0.284265	2.359	-0.271	-0.0876066	3.791	0.265	-0.026572
4363_1769A4155K	83	-6	0.355631	109.025	-5.625	8.32636	7.54762	3.34762	0.925441	155.319	-25.2635	17.4111	23.0741	-5.23186	0.190645	26.5158	5.62183	1.44691	8.513	-0.833	-0.154765	2.5145	-0.1155	-0.0215017	3.3975	-0.1285	-0.0776139
4363_1769A4155Z	84	-5	1.28279	109	-5.65	13.6064	4.71429	0.514286	-2.80069	NA	NA	NA	21.9967	-6.30932	-0.183059	28.1914	7.29743	-0.47279	8.588	-0.758	-0.12488	2.46	-0.17	0.0072011	3.506	-0.02	-0.104457
4363_1769A618S	84	-5	-0.0166637	123.4	8.75	3.97539	5.42857	1.22857	-0.27265	175.724	-4.85881	35.342	27.6545	-0.651509	0.081789	26.2171	5.32314	-0.877257	9.309	-0.037	-0.139979	2.583	-0.047	-0.0188621	3.614	0.088	-0.0729126
4363_1769A628S	83.5	-5.5	-0.302378	103.4	-11.25	7.12717	6.85714	2.65714	-0.0887211	147.262	-33.3211	15.3303	25.5362	-2.76981	0.0591035	25.2386	4.34457	-2.99373	9.164	-0.182	0.00287804	2.584	-0.046	-0.0180407	3.561	0.035	-0.00698407
4363_1769A638S	84.5	-4.5	-1.73095	108.5	-6.15	9.94324	7.6	3.4	1.09291	162.483	-18.1	11.5345	25.4497	-2.85631	0.134969	33.116	12.222	3.00953	8.968	-0.378	-0.167658	2.578	-0.052	-0.0545764	3.512	-0.014	-0.0143412
4363_1769AC815S	82.8333	-6.16667	1.5627	103.2	-11.45	12.8176	8.125	3.925	2.01024	123.147	-57.4355	21.0495	24.2818	-4.02418	-0.0596847	23.4	2.506	2.65249	8.864	-0.482	-0.245931	2.576	-0.054	-0.0161002	3.488	-0.038	-0.0865079
4363_1769AGZ63S	83	-6	-0.159521	NA	NA	NA	NA	NA	NA	NA	NA	NA	25.5986	-2.70743	1.82414	27.2843	6.39029	4.0775	9.423	0.077	0.800312	2.541	-0.089	0.165432	3.73	0.204	0.31489
4363_1769AP64S	82.5	-6.5	-0.992854	109.15	-5.5	3.71289	6.66667	2.46667	-0.502837	141.237	-39.3458	13.0795	24.2171	-4.08894	0.35802	21.9942	1.10017	-4.55755	8.8825	-0.4635	0.0189138	2.505	-0.125	-0.0436835	3.563	0.037	0.0279802
4363_1769AY58S	83	-6	0.462274	110.4	-4.25	5.68335	7.3	3.1	0.719913	141.618	-38.9652	24.4143	22.6743	-5.63171	1.4926	22.924	2.03	-0.771992	8.968	-0.378	0.703197	2.4735	-0.1565	0.134172	3.644	0.118	0.316793
4363_1769AZHU1S	82.5	-6.5	0.20159	121.55	6.9	7.74473	8.66667	4.46667	1.09576	130.836	-49.7469	10.8911	25.8491	-2.45694	-0.57113	25.5633	4.66933	-3.33081	9.298	-0.048	-0.0208898	2.562	-0.068	0.0116081	3.643	0.117	-0.0671329
4363_1769AZHUNS	84.6667	-4.33333	0.495241	112.1	-2.55	13.4647	7.66667	3.46667	1.98556	171.326	-9.25676	26.6752	28.4097	0.103752	0.764071	34.6433	13.7493	2.81124	9.6045	0.2585	0.0761638	2.682	0.052	0.0451022	3.596	0.07	-0.0763769
4363_1A4127S	83.5	-6.5	-0.288642	116	-2	-0.770492	6.75	3	-1.05955	147.659	-56.2532	-17.4426	25.7102	-4.70568	-0.494327	24.864	4.08896	-6.5011	9.345	-0.41	-0.174196	2.461	-0.281	-0.0771863	3.814	0.202	0.00185109
4363_1A4128S	80	-10	-1.77491	105.025	-12.975	-5.2492	10.5	6.75	1.52765	144.936	-58.9759	-1.08912	25.6988	-4.71706	0.215129	37.8875	17.1125	7.12326	9.395	-0.36	0.00533958	2.4095	-0.3325	-0.0338951	3.917	0.305	0.0218346
4363_1A4155K	84	-6	0.547938	104.725	-13.275	-5.84273	7.125	3.375	-0.445435	171.508	-32.4045	9.21399	23.6839	-6.732	-0.01943	27.8477	7.07268	1.23803	8.708	-1.047	-0.16216	2.568	-0.174	0.0352098	3.406	-0.206	-0.146707
4363_1A4155Z	83	-7	-0.524905	117.1	-0.9	11.8373	8.6	4.85	0.136766	159.214	-44.6978	8.02833	22.9768	-7.43905	-0.0227289	30.548	9.773	0.343052	8.896	-0.859	-0.0192758	2.429	-0.313	-0.0205874	3.674	0.062	-0.01405
4363_1A618S	83.5	-6.5	-1.32436	128.25	10.25	-1.04371	6.23214	2.48214	-0.417335	135.753	-68.1596	-29.0148	28.5382	-1.87765	0.145709	22.6848	1.90982	-5.95031	9.6185	-0.1365	-0.0328747	2.5615	-0.1805	-0.0371505	3.7725	0.1605	0.00799395
4363_1A628S	84.5	-5.5	-0.11007	107.3	-10.7	1.15808	6.75	3	-1.14412	149.802	-54.11	-6.51485	26.56	-3.85587	0.263106	25.8738	5.09875	-3.89928	9.367	-0.388	0.00348244	2.584	-0.158	-0.0148291	3.58	-0.032	-0.0655775
4363_1A638S	94.3333	4.33333	7.29469	111.6	-6.4	3.17415	6.83333	3.08333	-0.622012	171.043	-32.8688	-4.29038	26.2817	-4.13413	0.147216	29.3633	8.58833	-2.28386	9.211	-0.544	-0.127053	2.652	-0.09	0.0226352	3.485	-0.127	-0.118935
4363_1A750S	84	-6	-0.522769	116.5	-1.5	-1.49728	6.64286	2.89286	-1.04967	190.209	-13.7028	28.4915	26.927	-3.48888	-0.524495	33.8661	13.0911	2.3584	9.2605	-0.4945	-0.211285	2.5655	-0.1765	-0.0341803	3.6215	0.0095	-0.0719346
4363_1AC815S	83	-7	0.921676	104.9	-13.1	4.64856	6.925	3.175	-0.138013	144.313	-59.5988	17.8301	24.8252	-5.59065	-0.336095	23.9339	3.15888	1.64563	9.196	-0.559	-0.116327	2.582	-0.16	-0.00688864	3.5775	-0.0345	-0.0746013
4363_1AGZ63S	83.5	-6.5	-0.467213	118.7	0.7	14.9335	6.9	3.15	0.50879	152.149	-51.7628	28.9767	26.7307	-3.68519	2.13644	27.2874	6.51237	2.53986	9.529	-0.226	0.703917	2.5445	-0.1975	0.172143	3.7695	0.1575	0.276796
4363_1AP64S	82.5	-7.5	-1.80055	106.725	-11.275	-8.58121	8.3125	4.5625	0.19474	121.174	-82.7384	-31.3692	23.3969	-7.01902	-1.28199	22.9156	2.14062	-5.17682	8.8105	-0.9445	-0.255482	2.4655	-0.2765	-0.079972	3.5875	-0.0245	-0.0251132
4363_1AY58S	81.5	-8.5	-1.84542	107.45	-10.55	-7.13574	7	3.25	-0.528344	129.656	-74.2567	-11.9333	23.4255	-6.99035	1.42403	22.73	1.955	-2.50672	9.1315	-0.6235	0.664301	2.503	-0.239	0.166884	3.6625	0.0505	0.2577
4363_1AZHU1S	83	-7	-0.106102	118.25	0.25	-5.42436	11.5	NA	2.98084	151.365	-52.5471	7.03479	26.3755	-4.04041	-0.864536	43.955	23.18	13.5201	9.404	-0.351	-0.117285	2.5	-0.242	-0.0471803	3.777	0.165	-0.0107263
4363_1AZHUNS	85.6667	-4.33333	0.687549	109	-9	0.49558	6.57143	2.82143	-0.0579388	176.71	-27.2023	7.67355	28.2347	-2.18115	-0.230761	32.1871	11.4121	-1.18568	9.675	-0.08	-0.0557318	2.605	-0.137	-0.0286863	3.733	0.121	-0.0169703
4363_2161A4127S	86	1	1.54469	108.55	-6.45	-6.88689	7	0.333333	-1.06097	157.69	20.5558	0.453604	26.0789	-1.49804	-0.622304	29.165	4.31333	-1.80785	9.225	-0.0455	-0.211657	2.593	-0.086	0.00197283	3.58	0.0815	-0.132409
4363_2161A4155Z	84	-1	-0.191572	108.075	-6.925	4.14594	8.03571	1.36905	-0.678938	133.299	-3.83578	-10.0224	22.8074	-4.76955	-0.688846	23.6236	-1.2281	-6.18917	8.6875	-0.583	-0.145237	2.4525	-0.2265	-0.0499283	3.5575	0.059	-0.0308097
4363_2161A618S	84	-1	-1.49102	117.7	2.7	-10.2601	8.42857	1.7619	1.52767	133.774	-3.36057	-23.1286	28.1017	0.524703	-0.787548	30.5714	5.71976	2.32851	9.44	0.1695	-0.128836	2.593	-0.086	-0.0584915	3.65	0.1515	-0.0147658
4363_2161A628S	87	2	1.72326	107.175	-7.825	2.36668	7.875	1.20833	-0.270539	141.892	4.75741	-6.56019	26.8442	-0.732836	0.0505283	28.747	3.8953	-0.633855	9.215	-0.0555	-0.0659786	2.686	0.007	0.03433	3.442	-0.0565	-0.103837
4363_2161A638S	86.5	1.5	-1.20531	113.1	-1.9	6.00775	7.03333	0.366667	-0.67343	163.062	25.9271	-4.40726	26.4155	-1.16152	-0.215791	29.4348	4.58317	-1.82015	9.0335	-0.237	-0.222014	2.681	0.002	-0.00120574	3.3795	-0.119	-0.124694
4363_2161A750S	85	0	-0.189435	111.6	-3.4	-5.06367	8.75	2.08333	0.806055	166.847	29.7126	12.9941	27.6622	0.0851706	-0.286061	35.7512	10.8996	4.63579	9.191	-0.0795	-0.198246	2.607	-0.072	-0.0455212	3.54	0.0415	-0.0536944
4363_2161AGZ63S	83.5	-1.5	-1.13388	115.5	0.5	13.0671	7.375	0.708333	0.732371	126.086	-11.049	10.7776	26.5195	-1.05748	1.42854	24.2	-0.651667	-0.15531	9.443	0.1725	0.700455	2.5445	-0.1345	0.119302	3.7305	0.232	0.337536
4363_2161AP64S	83.5	-1.5	-1.46721	109.35	-5.65	-4.6226	10.1	3.43333	1.73082	125.857	-11.2779	-18.8215	24.7793	-2.79764	-0.396234	29.27	4.41833	1.56977	8.8945	-0.376	-0.0889429	2.557	-0.122	-0.0413129	3.4935	-0.005	-0.0193729
4363_2161AY58S	83.6667	-1.33333	-0.345418	102.85	-12.15	-10.4021	7.5	0.833333	-0.279762	162.653	25.5188	28.9294	23.6667	-3.91032	1.16844	28.855	4.00333	4.01049	9.068	-0.2025	0.68334	2.535	-0.144	0.146043	3.587	0.0885	0.28194
4363_2161AZHU1S	83.5	-1.5	-0.272769	118.2	3.2	-4.14076	8.125	1.45833	-0.645582	132.235	-4.89988	-4.23082	27.0173	-0.559718	-0.71946	28.1438	3.29208	-1.89891	9.2805	0.01	-0.158246	2.5315	-0.1475	-0.0685212	3.6795	0.181	-0.00848603
4363_2161AZHUNS	84.6667	-0.333333	-0.979118	108	-7	0.829184	6.33333	-0.333333	-0.547453	155.836	18.7018	-5.33514	27.9297	0.352721	-1.03251	26.88	2.02833	-6.10061	9.401	0.1305	-0.247193	2.639	-0.04	-0.0475272	3.631	0.1325	-0.0192301
4363_2A4127S	83	-2.6	0.0190506	109.45	-0.05	-7.52255	6	1.55357	-1.86491	137.25	-100.446	-19.1835	24.8833	-0.392208	-0.531014	20.4283	-6.75792	-8.6183	9.358	0.228	-0.0866082	2.483	-0.203	-0.0295516	3.782	0.363	-0.0413632
4363_2A4128S	83	-2.6	2.03279	105.2	-4.3	-5.27626	8.375	3.92857	-0.652706	147.182	-90.5137	9.82505	24.4198	-0.855747	-0.273715	28.9988	1.8125	0.552934	9.25	0.12	-0.0650725	2.392	-0.294	-0.0257604	3.882	0.463	-0.0243797
4363_2A4155Z	82	-3.6	-0.717213	111.3	1.8	5.83528	9.75	5.30357	1.23141	177.483	-60.2132	34.9649	21.7049	-3.57062	-0.504462	36.1425	8.95625	8.25598	8.699	-0.431	-0.141688	2.391	-0.295	-0.0329527	3.655	0.236	-0.0442643
4363_2A618S	83	-2.6	-1.01666	124.3	14.8	-5.19577	6.14286	1.69643	-0.561981	154.563	-83.133	-1.53629	27.7674	2.4919	0.165103	25.8	-1.38625	-0.516702	9.504	0.374	-0.0727868	2.579	-0.107	0.00598407	3.696	0.277	-0.0797203
4363_2A628S	84	-1.6	0.197622	108.35	-1.15	2.00602	6.6875	2.24107	-1.26198	142.782	-94.9144	-4.86723	24.7482	-0.527384	-0.758566	23.2575	-3.92875	-4.1971	9.0955	-0.0345	-0.19343	2.527	-0.159	-0.0461945	3.613	0.194	-0.0437918
4363_2A638S	84	-1.6	-2.23095	111.1	1.6	2.47209	7.6	3.15357	0.0892943	156.959	-80.7371	-9.70672	25.6391	0.363531	0.294714	29.186	1.99975	-0.142769	9.096	-0.034	-0.167465	2.669	-0.017	0.0652698	3.421	0.002	-0.194149
4363_2A750S	83.5	-2.1	-0.215076	113.075	3.575	-5.12434	7.25	2.80357	-0.497887	147.469	-90.2272	-5.58093	25.6764	0.400816	-0.984962	26.3083	-0.877917	-2.88091	9.2265	0.0965	-0.170698	2.505	-0.181	-0.0690457	3.697	0.278	-0.00764891
4363_2AC815S	83	-2.6	1.72937	104.95	-4.55	4.4965	7.25	2.80357	0.131627	109.582	-128.114	-8.23321	24.0559	-1.21962	-0.315224	18.125	-9.06125	-1.84482	8.99	-0.14	-0.247739	2.529	-0.157	-0.034254	3.572	0.153	-0.0913156
4363_2AGZ63S	83	-2.6	-0.159521	117.15	7.65	13.1814	8.77143	4.325	2.32486	135.272	-102.424	20.7674	25.2442	-0.0313855	1.44009	30.0727	2.88646	7.64362	9.295	0.165	0.544504	2.526	-0.16	0.179278	3.7005	0.2815	0.196582
4363_2AP64S	86	0.4	2.50715	110.5	1	-5.00827	7.575	3.12857	-0.598121	128.791	-108.906	-15.0844	24.5948	-0.680738	0.706124	22.7718	-4.4145	-3.00226	9.337	0.207	0.345606	2.5025	-0.1835	-0.0173374	3.7445	0.3255	0.120673
4363_2AY58S	80	-5.6	-2.53773	110.2	0.7	-4.5878	7.95	3.50357	0.366296	141.528	-96.1681	8.60728	21.8161	-3.45948	0.604739	24.365	-2.82125	1.44671	8.767	-0.363	0.374389	2.3845	-0.3015	0.0740182	3.697	0.278	0.280986
4363_2AZHU1S	83	-2.6	0.70159	123.15	13.65	-0.726421	10	5.55357	1.42548	122.297	-115.399	-13.3653	25.8771	0.601591	-0.572697	31.4125	4.22625	3.29606	9.256	0.126	-0.190698	2.504	-0.182	-0.0175457	3.709	0.29	-0.0899406
4363_2AZHUNS	84	-1.6	-0.171426	113.175	3.675	4.46852	6.39286	1.94643	-0.291871	178.4	-59.2958	18.0319	26.9968	1.72127	-0.678502	29.9402	2.75393	-1.11421	9.45	0.32	-0.206144	2.5745	-0.1115	-0.0335516	3.684	0.265	-0.0771846
4363_5_3A4127S	83.6667	-6.33333	-1.78223	106.55	-4.45	-5.09178	8.75	4.75	1.66068	147.581	-6.79474	-0.25153	26.1967	-4.39233	-0.179475	32.0475	13.1355	4.21476	9.328	-0.541	-0.160647	2.571	-0.2	-0.00466703	3.698	0.124	-0.056517
4363_5_3A4128S	82	-8	-1.43516	104.925	-6.075	-0.220492	8.95833	4.95833	0.706223	121.713	-32.6631	-7.0437	25.9723	-4.61667	0.317026	27.2079	8.29592	-0.0240064	9.317	-0.552	-0.042111	2.4515	-0.3195	-0.0293758	3.8265	0.2525	-0.0110335
4363_5_3A4155Z	84	-6	-1.18516	104.575	-6.425	4.44105	8.4125	4.4125	0.669501	170.448	16.0728	36.5315	22.1635	-8.42552	-1.0077	30.965	12.053	4.29237	8.6145	-1.2545	-0.270226	2.429	-0.342	-0.0580681	3.5615	-0.0125	-0.0689181
4363_5_3A618S	88	-2	1.51539	122.45	11.45	-1.715	6.25	2.25	0.320757	165.334	10.958	17.8353	29.0185	-1.57048	0.454385	28.6175	9.7055	3.51469	9.487	-0.382	-0.133825	2.646	-0.125	0.00986868	3.598	0.024	-0.108874
4363_5_3A628S	86.5	-3.5	0.229673	99.5	-11.5	-1.51321	7.2	3.2	0.026114	167.331	12.9549	28.2827	25.1222	-5.46681	-1.34633	29.432	10.52	3.19129	9.16	-0.709	-0.172968	2.56	-0.211	-0.0763099	3.59	0.016	0.00205439
4363_5_3A638S	95	5	6.3011	108.45	-2.55	5.15286	6.75	2.75	0.0148895	164.786	10.4105	6.72145	25.6599	-4.92905	-0.646211	26.9375	8.0255	-1.17738	9.323	-0.546	0.0154962	2.617	-0.154	-0.0498456	3.579	0.005	0.0326972
4363_5_3A750S	86.6667	-3.33333	0.483642	107.4	-3.6	-5.46857	6.57143	2.57143	-0.400863	140.526	-13.85	-3.92302	28.0806	-2.50835	0.457532	24.8629	5.95086	-3.11249	9.271	-0.598	-0.170236	2.629	-0.142	-0.00816108	3.539	-0.035	-0.0968028
4363_5_3AC815S	83	-7	-0.738581	99.5	-11.5	4.37726	7.14286	3.14286	0.800079	114.314	-40.0614	5.10004	25.4891	-5.09995	0.156111	19.9757	1.06371	1.21979	9.366	-0.503	0.0842224	2.61	-0.161	-0.0163694	3.596	0.022	0.00153058
4363_5_3AGZ63S	88	-2	2.37253	109.1	-1.9	10.4622	NA	NA	NA	NA	NA	NA	24.0464	-6.54264	-0.719505	NA	NA	NA	9.039	-0.83	0.244466	2.542	-0.229	0.132163	3.572	-0.002	0.136928
4363_5_3AP64S	83	-7	-2.9608	104.1	-6.9	-6.0775	7.6	3.6	0.202475	125.865	-28.5103	-9.4085	24.29	-6.299	-0.560474	22.19	3.278	-2.37012	8.933	-0.936	-0.102432	2.534	-0.237	-0.0489527	3.538	-0.036	-0.0169813
4363_5_3AY58S	84.75	-5.25	-0.255675	103.85	-7.15	-5.60703	6.5625	2.5625	-0.245609	146.394	-7.98181	22.0742	23.2519	-7.33708	1.0788	23.9438	5.03175	2.23935	8.9335	-0.9355	0.496851	2.556	-0.215	0.182403	3.535	-0.039	0.187832
4363_5_3AZHU1S	84	-6	-0.766358	110.95	-0.05	-7.59565	7.5	3.5	-0.298928	131.874	-22.502	4.81248	27.8039	-2.78514	0.392235	26.025	7.113	-0.877552	9.562	-0.307	0.071264	2.57	-0.201	-0.0146611	3.733	0.159	0.00290558
4363_5_3AZHUNS	85	-5	-1.63937	111.25	0.25	7.87429	7.96429	3.96429	2.05515	171.579	17.2032	19.8116	28.8323	-1.75665	0.195234	38.8232	19.9112	8.98272	9.5625	-0.3065	-0.137682	2.6715	-0.0995	0.000332967	3.592	0.018	-0.100338
4363_5A4127S	83.5	-7.3	-0.50018	109.15	1.675	-6.83601	7.78571	2.45238	-0.261069	159.225	-40.0409	4.94507	26.1919	-1.32944	-0.499075	31.4721	2.87048	1.15945	9.3	0.176	-0.148608	2.5335	-0.1705	-0.0537055	3.686	0.305	-0.0269017
4363_5A4128S	82	-8.8	0.0135561	105	-2.475	-4.48972	9.91667	4.58333	0.707093	135.925	-63.3408	0.721387	25.6597	-1.86164	-0.310446	33.72	5.11833	4.00812	9.1675	0.0435	-0.151573	2.469	-0.235	-0.0234143	3.7295	0.3485	-0.0664181
4363_5A4155K	84	-6.8	0.3364	105.525	-1.95	-4.25825	9.2381	3.90476	1.43043	149.672	-49.5939	-1.80002	23.3238	-4.19749	-0.865908	31.4593	2.85762	5.902	8.603	-0.521	-0.196573	2.5035	-0.2005	-0.0783094	3.4515	0.0705	-0.0019601
4363_5A4155Z	83	-7.8	-0.736444	109.7	2.225	5.22182	9.5	4.16667	0.799538	143.724	-55.5426	3.35892	22.9738	-4.54754	-0.512212	30.835	2.23333	1.68242	8.762	-0.362	-0.0826879	2.448	-0.256	-0.0506066	3.593	0.212	0.00419725
4363_5A618S	84.5	-6.3	-0.535894	122.4	14.925	-6.10923	6.2381	0.904762	-0.648611	136.156	-63.1105	-17.7904	28.5174	0.996114	-0.361517	23.036	-5.56571	-4.54681	9.4415	0.3175	-0.139287	2.628	-0.076	-0.0196698	3.6075	0.2265	-0.0577588
4363_5A628S	86	-4.8	1.17839	112.5	5.025	7.14256	9.6	4.26667	1.46865	142.557	-56.7087	-2.93815	26.3028	-1.21847	-0.480488	35.12	6.51833	6.39934	9.246	0.122	-0.0469297	2.645	-0.059	-0.00284835	3.46	0.079	-0.0863302
4363_5A638S	86	-4.8	-1.25018	115.7	8.225	8.05863	6.66667	1.33333	-1.02591	174.819	-24.4475	10.3063	28.101	0.579666	1.48002	31.1633	2.56167	0.568501	9.471	0.347	0.203535	2.714	0.01	0.0356159	3.506	0.125	0.00131263
4363_5A750S	84.5	-6.3	-0.234307	111.6	4.125	-5.6128	6.54762	1.21429	-1.38214	130.142	-69.1243	-20.7546	27.7291	0.207785	-0.208826	22.8813	-5.72036	-7.574	9.2635	0.1395	-0.137698	2.65	-0.054	0.00130046	3.505	0.124	-0.0891874
4363_5AGZ63S	84.25	-6.55	0.0712484	113.75	6.275	10.768	6.75	1.41667	0.121561	131.914	-67.3521	19.5627	26.3419	-1.17938	1.26126	21.6157	-6.98595	-2.07944	9.295	0.171	0.540504	2.588	-0.116	0.166624	3.623	0.242	0.229543
4363_5AP64S	83	-7.8	-1.51208	108.7	1.225	-5.82173	7.28571	1.95238	-1.06927	130.189	-69.077	-11.5325	23.4063	-4.11496	-1.75893	22.1557	-6.44595	-4.88436	8.817	-0.307	-0.178394	2.467	-0.237	-0.127491	3.572	0.191	0.0586341
4363_5AY58S	83	-7.8	-0.556957	108.7	1.225	-5.10126	9.14286	3.80952	1.37728	131.3	-67.9659	0.53285	24.2093	-3.31201	1.72137	27.9114	-0.690238	3.72707	8.897	-0.227	0.500389	2.599	-0.105	0.213864	3.436	0.055	0.130447
4363_5AZHU1S	84	-6.8	0.68236	117.4	9.925	-5.48988	7.5	2.16667	-1.25639	125.462	-73.8038	-8.04654	28.1386	0.617265	0.412144	25.21	-3.39167	-4.17251	9.458	0.334	0.00730249	2.619	-0.085	0.0228005	3.624	0.243	-0.064479
4363_5AZHUNS	87	-3.8	1.80934	108.95	1.475	1.23006	5.9375	0.604167	-0.929096	160.479	-38.7876	2.26356	29.1242	1.60286	0.172252	26.6875	-1.91417	-5.63295	9.6545	0.5305	-0.00564394	2.673	-0.031	-0.00970549	3.6235	0.2425	-0.0272231
4363_6A4127S	83.5	-8	-0.419594	109.575	-5.325	-6.05978	7.21429	3.54762	-0.371204	131.805	-19.1596	-30.1314	26.6703	-4.16095	-0.0205903	24.7985	8.78179	-5.59106	9.4385	-0.4225	-0.0449818	2.535	-0.213	-0.0485791	3.7445	0.1295	0.00906538
4363_6A4128S	82.5	-9	0.594142	103.75	-11.15	-5.38849	10.75	7.08333	2.00172	155.616	4.65068	12.7551	25.6379	-5.19331	-0.332114	41.6017	25.585	11.813	9.2195	-0.6415	-0.134446	2.4925	-0.2555	0.00371209	3.713	0.098	-0.105451
4363_6A4155K	83	-8.5	-0.583014	105.4	-9.5	-4.03202	6.0625	2.39583	-1.28387	178.725	27.7606	19.5967	23.9695	-6.86172	-0.220137	24.4569	8.44021	-1.17723	8.8165	-1.0445	-0.0179461	2.5425	-0.2055	-0.035683	3.486	-0.129	0.0100069
4363_6A4155Z	84	-7.5	0.344142	103	-11.9	-1.12695	6.28571	2.61905	-1.95345	131.113	-19.8514	-16.9077	22.4164	-8.41482	-1.06948	18.1257	2.10905	-11.1037	8.547	-1.314	-0.332562	2.391	-0.357	-0.10398	3.586	-0.029	-0.0253357
4363_6A618S	86	-5.5	1.04469	123.5	8.6	-4.65799	7.28571	3.61905	0.860301	158.899	7.93421	-2.70348	28.3333	-2.49788	-0.545504	31.7257	15.709	4.06613	9.372	-0.489	-0.24366	2.697	-0.051	0.0529566	3.489	-0.126	-0.198792
4363_6A628S	84	-7.5	-0.741023	111.675	-3.225	6.66879	7.50893	3.84226	-0.161128	157.829	6.86452	4.67729	26.9199	-3.91134	0.13665	31.1723	15.1557	2.37484	9.262	-0.599	-0.0658033	2.635	-0.113	-0.00922198	3.522	-0.093	-0.0468632
4363_6A638S	85.6667	-5.83333	-1.50293	112.35	-2.55	5.05987	6.66667	3	-0.564614	175.606	24.6416	3.43761	25.6865	-5.14469	-0.934337	28.9957	12.979	-1.67598	9.115	-0.746	-0.187339	2.63	-0.118	-0.0447577	3.476	-0.139	-0.0512203
4363_6A750S	85	-6.5	0.346279	113.875	-1.025	-2.98656	6.8125	3.14583	-0.655962	119.432	-31.5326	-39.1207	28.0823	-2.74896	0.144435	22.4464	6.42976	-8.08569	9.45	-0.411	0.0139289	2.635	-0.113	-0.0100732	3.598	-0.017	-0.0187203
4363_6AC815S	82	-9.5	-0.209277	104.55	-10.35	5.43427	6.91667	3.25	0.0777188	136.576	-14.3884	13.258	25.4047	-5.42654	-0.242971	22.8758	6.85917	1.56314	9.3285	-0.5325	0.0518872	2.601	-0.147	-0.0332815	3.6	-0.015	0.024613
4363_6AGZ63S	85.3333	-6.16667	1.23517	116.325	1.425	13.6942	7.03571	3.36905	0.868569	146.412	-4.55235	26.4047	27.819	-3.01223	2.73842	27.3848	11.3682	3.61285	9.5335	-0.3275	0.744131	2.589	-0.159	0.171251	3.701	0.086	0.28501
4363_6AP64S	85.5	-6	1.0685	111.8	-3.1	-2.37049	9	5.33333	1.1063	151.151	0.186546	1.77332	24.6987	-6.13248	-0.466452	33.6817	17.665	6.56477	8.9615	-0.8995	-0.0687676	2.5425	-0.2055	-0.0483648	3.5415	-0.0735	0.00560109
4363_6AY58S	82.3333	-9.16667	-1.14304	107.65	-7.25	-5.80002	8	4.33333	0.695721	139.749	-11.2156	1.32536	23.7653	-7.06594	1.27745	23.6783	7.66167	-0.58284	8.985	-0.876	0.553515	2.514	-0.234	0.132491	3.586	-0.029	0.257914
4363_6AZHU1S	83.5	-8	0.262946	119.475	4.575	-3.06365	6.8	3.13333	-1.4951	152.48	1.51467	11.3141	27.5634	-3.26785	-0.162969	27.7421	11.7255	-1.7172	9.3175	-0.5435	-0.168071	2.5765	-0.1715	-0.0160732	3.6315	0.0165	-0.079512
4363_6AZHUNS	85.5	-6	0.38993	112.7	-2.2	5.33129	7.16667	3.5	0.761364	165.787	14.8224	-0.0842209	29.2067	-1.62452	0.254875	33.6008	17.5842	1.20356	9.7005	-0.1605	0.00548244	2.685	-0.063	0.00592088	3.6285	0.0135	-0.044756
4363_7_3_2090A4127S	84	-11.25	-0.230949	109.575	-0.225	-4.10717	6.125	1.33929	-1.40828	146.994	-34.5855	-13.626	26.9529	-2.07907	0.304767	23.57	-0.652321	-6.85682	9.3825	-0.0395	-0.0252236	2.634	-0.217	0.00856374	3.5805	0.2735	-0.0704401
4363_7_3_2090A4128S	82	-13.25	-0.217213	103.9	-5.9	-3.28588	7.71429	2.92857	-0.981781	117.877	-63.7021	-23.6663	25.8059	-3.22603	-0.121357	23.5229	-0.699464	-6.30315	9.107	-0.315	-0.171188	2.544	-0.307	0.0133549	3.594	0.287	-0.139957
4363_7_3_2090A4155K	83.3333	-11.9167	-0.561036	99.8	-10	-7.67941	7.75	2.96429	0.455844	152.161	-29.4184	-5.65096	22.879	-6.15297	-1.26792	25.58	1.35768	-0.0914132	8.59	-0.832	-0.168688	2.549	-0.302	-0.0710402	3.396	0.089	0.00450144
4363_7_3_2090A4155Z	84	-11.25	0.0327869	111.4	1.6	9.22566	10	5.21429	1.81304	165.149	-16.4301	18.445	24.6996	-4.33232	1.25649	39.3786	15.1562	10.1119	9.09	-0.332	0.286197	2.537	-0.314	0.000162638	3.597	0.29	0.0701588
4363_7_3_2090A618S	83.5	-11.75	-1.76666	120.075	10.275	-6.13038	5.24107	0.455357	-1.13213	164.51	-17.0692	4.22444	27.5816	-1.45039	-1.25455	23.817	-0.405357	-3.87993	9.356	-0.066	-0.183902	2.607	-0.244	-0.0789005	3.6	0.293	-0.00329726
4363_7_3_2090A628S	85	-10.25	-0.0523779	105.25	-4.55	2.1964	6.45833	1.67262	-1.15951	165.548	-16.0311	13.713	25.9931	-3.03886	-0.7474	26.7437	2.52143	-2.09104	9.078	-0.344	-0.174045	2.6275	-0.2235	-0.0585791	3.4685	0.1615	-0.0158687
4363_7_3_2090A638S	91	-4.25	3.51905	108.9	-0.9	3.56248	6.5	1.71429	-0.679067	108.447	-73.1326	-62.4053	26.5364	-2.49553	-0.0417034	18.245	-5.97732	-12.464	9.17	-0.252	-0.0565808	2.634	-0.217	-0.0826148	3.489	0.182	0.0462742
4363_7_3_2090A750S	84	-11.25	-0.965076	107.1	-2.7	-7.80895	8.25	3.46429	0.833752	159.178	-22.4015	1.94176	28.2475	-0.784457	0.352404	36.22	11.9977	5.65057	9.437	0.015	0.0766871	2.68	-0.171	-0.00693031	3.534	0.227	0.00177417
4363_7_3_2090AC815S	83	-12.25	0.479368	100.125	-9.675	2.96188	5.54464	0.758929	-1.24209	111.701	-69.8779	-10.3001	26.3647	-2.66725	0.759782	15.8537	-8.36857	-5.49625	9.124	-0.298	-0.0768546	2.756	-0.095	0.0798614	3.3175	0.0105	-0.173392
4363_7_3_2090AGZ63S	83.6667	-11.5833	-0.742854	110	0.2	9.32182	7.375	2.58929	1.26007	121.67	-59.909	2.97938	26.8451	-2.18683	1.80728	22.7075	-1.51482	-1.10178	9.298	-0.124	0.584389	2.593	-0.258	0.133393	3.647	0.34	0.315505
4363_7_3_2090AP64S	85	-10.25	0.257146	117.775	7.975	5.55712	10.5	5.71429	2.65852	203.641	22.0619	55.58	24.6258	-4.40612	-0.49662	50.005	25.7827	22.8508	8.706	-0.716	-0.248509	2.57	-0.281	-0.062722	3.399	0.092	-0.0524044
4363_7_3_2090AY58S	84	-11.25	0.212274	113.5	3.7	2.00259	7.6	2.81429	0.347935	150.848	-30.7314	13.741	23.651	-5.38094	1.20591	26.416	2.19368	2.11752	8.97	-0.452	0.614274	2.57	-0.281	0.146634	3.501	0.194	0.257409
4363_7_3_2090AZHUNS	85.25	-10	-0.171426	111.725	1.925	6.3089	6.375	1.58929	0.0219114	166.254	-15.3251	1.69964	29.2803	0.248379	0.371242	32.6916	8.46929	0.257028	9.536	0.114	-0.0832593	2.7325	-0.1185	0.0115637	3.488	0.181	-0.100762
4363_8_2A4127S	84	-5.66667	0.419692	114.25	2.1	-0.393706	8	3.83333	0.342919	161.73	-31.6447	-0.216083	26.2966	-3.54643	0.0802918	32.735	9.40333	2.40089	9.516	-0.054	0.00853601	2.555	-0.204	-0.000894597	3.749	0.268	-0.0350715
4363_8_2A4128S	80	-9.66667	-1.56657	105.4	-6.75	-2.74741	8.16667	4	-0.653206	135.987	-57.3878	-6.88301	25.583	-4.25998	0.0875769	27.3933	4.06167	-2.33997	9.295	-0.275	-0.0829283	2.503	-0.256	0.0418966	3.727	0.246	-0.140088
4363_8_2A4155K	83	-6.66667	-0.243728	107.7	-4.45	-0.740946	7	2.83333	-0.417962	131.197	-62.1784	-27.9419	23.1967	-6.64634	-0.518403	20.2267	-3.105	-5.35204	8.848	-0.722	-0.0104283	2.491	-0.268	-0.0594985	3.567	0.086	0.04237
4363_8_2A618S	90	0.333333	5.38398	131.5	19.35	4.33308	7.66667	3.5	1.16966	187.931	-5.4439	26.3188	27.2095	-2.63354	-1.19482	37.82	14.4883	10.2158	9.449	-0.121	-0.190643	2.553	-0.206	-0.0633589	3.713	0.232	-0.0234287
4363_8_2A628S	83.5	-6.16667	-0.901737	108.1	-4.05	4.08487	7.625	3.45833	-0.116648	120.673	-72.7016	-32.4885	25.9303	-3.91273	-0.378393	23.6195	0.287798	-5.12262	9.2485	-0.3215	-0.103285	2.5625	-0.1965	-0.0540375	3.6235	0.1425	0.0059999
4363_8_2A638S	83	-6.66667	-3.83031	107.5	-4.65	1.20094	6.375	2.20833	-0.927872	173.113	-20.2615	0.934912	25.515	-4.32805	-0.631347	27.065	3.73333	-3.55125	9.213	-0.357	-0.113321	2.555	-0.204	-0.0920732	3.62	0.139	0.0441428
4363_8_2A750S	84	-5.66667	-0.314435	113.2	1.05	-2.67049	8	3.83333	0.459947	187.929	-5.44574	29.3666	26.6087	-3.23431	-0.854563	39.842	16.5103	9.36527	9.298	-0.272	-0.162053	2.607	-0.152	-0.0103886	3.58	0.099	-0.0853572
4363_8_2AC815S	83.5	-6.16667	1.63001	98.75	-13.4	0.625342	6.83333	2.66667	-0.0772061	114.391	-78.9835	-8.93671	25.8456	-3.99742	0.672504	19.2933	-4.03833	-1.96397	9.439	-0.131	0.138405	2.622	-0.137	0.015403	3.618	0.137	-0.00602391
4363_8_2AP64S	83	-6.66667	-1.09221	102.45	-9.7	-10.7294	7.29464	3.12798	-0.670644	125.195	-68.1796	-24.1925	23.9842	-5.85884	-0.706452	21.6696	-1.66202	-5.39185	8.8665	-0.7035	-0.18775	2.511	-0.248	-0.0521803	3.5445	0.0635	-0.0400358
4363_8_2AY58S	83	-6.66667	-0.137085	110	-2.15	-2.45895	8	3.83333	0.624129	143.725	-49.6494	5.29191	23.099	-6.74399	1.08574	25.0067	1.675	0.80089	9.023	-0.547	0.567533	2.489	-0.27	0.135175	3.641	0.16	0.264277
4363_8_2AZHU1S	83	-6.66667	0.102231	114.5	2.35	-7.04758	8.86667	4.7	0.499976	139.195	-54.1801	-1.98029	27.1926	-2.65036	-0.0591205	32.7497	9.418	3.34574	9.2985	-0.2715	-0.211053	2.547	-0.212	-0.0178886	3.665	0.184	-0.0946489
4363_8_2AZHUNS	85.5	-4.16667	0.729215	108.15	-4	1.77237	5.75	1.58333	-0.726894	180.062	-13.3125	14.1813	27.7074	-2.13559	-0.769841	28.16	4.82833	-4.18187	9.405	-0.165	-0.314	2.586	-0.173	-0.0653946	3.6525	0.1715	-0.069393
4363_8_5_2177A4127S	83.5	-4.5	0.348263	107.35	-4.4	-4.10621	9.75	5.875	2.12378	173.169	13.0644	10.2845	25.5801	-3.89968	-0.422213	42.6138	25.045	12.4709	9.3045	-0.4835	-0.180589	2.46	-0.205	-0.0816061	3.799	0.108	-0.000702479
4363_8_5_2177A4128S	83	-5	1.862	99	-12.75	-5.95991	7.5	3.625	-1.28901	128.818	-31.2862	-14.9899	25.3382	-4.14151	0.0567908	23.8619	6.29312	-5.68016	9.3045	-0.4835	-0.0510533	2.441	-0.224	-0.00581492	3.8285	0.1375	-0.054219
4363_8_5_2177A4155K	83	-5	0.184843	102.6	-9.15	-2.65345	7.83333	3.95833	0.446232	153.478	-6.62683	-6.59879	22.9937	-6.48604	-0.507358	26.8617	9.29292	1.47422	8.739	-1.049	-0.0970533	2.463	-0.202	-0.07321	3.552	-0.139	0.0117391
4363_8_5_2177A4155Z	83	-5	0.111999	100.65	-11.1	0.701624	6.375	2.5	-1.9049	129.387	-30.718	-19.5823	23.0755	-6.40428	0.278153	17.92	0.35125	-11.0627	8.739	-1.049	-0.142169	2.48	-0.185	0.0269928	3.538	-0.153	-0.137604
4363_8_5_2177A618S	83	-5	-1.18745	120.7	8.95	-3.27942	6	2.125	-0.466145	141.123	-18.9818	-21.4275	28.3883	-1.09143	0.198039	23.5075	5.93875	-3.90543	9.633	-0.155	0.0157324	2.582	-0.083	-0.0200704	3.742	0.051	-0.0100596
4363_8_5_2177A628S	83.5	-4.5	-0.473165	107.975	-3.775	7.14737	6.70833	2.83333	-1.00245	142.144	-17.9606	-11.9559	26.1869	-3.29282	0.0922646	24.5306	6.96188	-4.0202	9.3375	-0.4505	0.00808958	2.5845	-0.0805	-0.017749	3.6285	-0.0625	-0.00463105
4363_8_5_2177A638S	83	-5	-3.40174	113.45	1.7	10.3384	7.97143	4.09643	0.699417	175.56	15.4558	2.44372	25.5207	-3.95905	-0.411599	34.6351	17.0664	4.21015	9.154	-0.634	-0.149946	2.6145	-0.0505	-0.0182847	3.5125	-0.1785	-0.0789882
4363_8_5_2177A750S	84	-4	0.114136	110.2	-1.55	-2.48299	7.5	3.625	-0.00919308	168.975	8.87025	9.47412	26.5574	-2.92237	-0.691881	34.1512	16.5825	3.86578	9.255	-0.533	-0.182678	2.565	-0.1	-0.0381002	3.625	-0.066	-0.0559882
4363_8_5_2177AC815S	84	-4	2.55858	98.55	-13.2	3.61284	7.6875	3.8125	0.807821	132.36	-27.7449	8.09346	25.0177	-4.46201	0.0586588	24.254	6.68521	3.18792	9.247	-0.541	-0.0312199	2.5945	-0.0705	0.00219149	3.5785	-0.1125	-0.0611549
4363_8_5_2177AGZ63S	83.25	-4.75	-0.0803084	114.925	3.175	16.4728	7.78571	3.91071	1.57784	141.867	-18.2375	20.9115	25.8964	-3.58331	1.50444	28.8888	11.32	5.36343	9.3965	-0.3915	0.605524	2.5325	-0.1325	0.156724	3.723	0.032	0.242743
4363_8_5_2177AP64S	83	-5	-0.663642	96.55	-15.2	-13.4419	5.75	1.875	-2.18443	148.043	-12.0614	-2.28267	23.6569	-5.82282	-0.819684	19.9575	2.38875	-6.91274	8.874	-0.914	-0.157875	2.49	-0.175	-0.0588918	3.562	-0.129	-0.0381668
4363_8_5_2177AY58S	83.6667	-4.33333	0.958153	103.55	-8.2	-5.72145	8	4.125	0.65499	155.692	-4.4126	16.3203	23.9852	-5.49457	2.18592	25.1286	7.55982	1.11405	9.052	-0.736	0.618908	2.55688	-0.10812	0.217342	3.63175	-0.05925	0.239396
4363_8_5_2177AZHU1S	82.5	-5.5	0.0308028	115.225	3.475	-3.13508	8.5	4.625	0.16417	143.866	-16.2384	1.75303	26.2917	-3.18801	-0.746023	29.8912	12.3225	0.678582	9.3875	-0.4005	-0.0996783	2.4815	-0.1835	-0.0691002	3.801	0.11	0.0257201
4363_8_5_2177AZHUNS	84.6667	-3.33333	0.324454	106.4	-5.35	3.20987	6.71429	2.83929	0.268252	179.97	19.8658	13.1511	28.045	-1.43473	-0.21824	32.6314	15.0627	0.480814	9.646	-0.142	-0.0506247	2.633	-0.032	-0.00410612	3.681	-0.01	-0.0565239
4363_2	85.6	NA	NA	109.5	NA	NA	4.44643	NA	NA	237.696	NA	NA	25.2755	NA	NA	27.1863	NA	NA	9.13	NA	NA	2.686	NA	NA	3.419	NA	NA
2293_589	96	NA	NA	106.675	NA	NA	5.6875	NA	NA	161.277	NA	NA	29.3532	NA	NA	25.9181	NA	NA	9.744	NA	NA	2.726	NA	NA	3.5885	NA	NA
4363_7_3_2090	95.25	NA	NA	109.8	NA	NA	4.78571	NA	NA	181.579	NA	NA	29.0319	NA	NA	24.2223	NA	NA	9.422	NA	NA	2.851	NA	NA	3.307	NA	NA
3509_3_222	94	NA	NA	109.65	NA	NA	4.85714	NA	NA	191.305	NA	NA	26.9709	NA	NA	23.55	NA	NA	9.305	NA	NA	2.699	NA	NA	3.456	NA	NA
3509_2_351	93.3333	NA	NA	106.325	NA	NA	5.5	NA	NA	164.091	NA	NA	30.3725	NA	NA	26.5688	NA	NA	9.6345	NA	NA	2.7405	NA	NA	3.5255	NA	NA
3509_2_573	96.6667	NA	NA	108.55	NA	NA	4.83333	NA	NA	164.729	NA	NA	30.1062	NA	NA	24.4286	NA	NA	9.814	NA	NA	2.701	NA	NA	3.619	NA	NA
2293_473_189	95.2	NA	NA	111.9	NA	NA	5.42857	NA	NA	165.23	NA	NA	29.0066	NA	NA	25.67	NA	NA	9.747	NA	NA	2.683	NA	NA	3.667	NA	NA
4363_6	91.5	NA	NA	114.9	NA	NA	3.66667	NA	NA	150.965	NA	NA	30.8312	NA	NA	16.0167	NA	NA	9.861	NA	NA	2.748	NA	NA	3.615	NA	NA
4363_5	90.8	NA	NA	107.475	NA	NA	5.33333	NA	NA	199.266	NA	NA	27.5213	NA	NA	28.6017	NA	NA	9.124	NA	NA	2.704	NA	NA	3.381	NA	NA
3509_1_216	94.3333	NA	NA	108.8	NA	NA	4.875	NA	NA	182.719	NA	NA	25.7557	NA	NA	22.9337	NA	NA	9.015	NA	NA	2.634	NA	NA	3.361	NA	NA
3509_2_114	97.1667	NA	NA	103	NA	NA	5.42857	NA	NA	179.035	NA	NA	29.8317	NA	NA	28.4843	NA	NA	9.685	NA	NA	2.7	NA	NA	3.621	NA	NA
2293_3	94	NA	NA	99.275	NA	NA	5	NA	NA	150.422	NA	NA	28.0032	NA	NA	20.3675	NA	NA	8.917	NA	NA	2.887	NA	NA	3.097	NA	NA
2293_39	90.4	NA	NA	122.75	NA	NA	7	NA	NA	133.137	NA	NA	29.9236	NA	NA	25.9371	NA	NA	9.417	NA	NA	2.861	NA	NA	3.297	NA	NA
4363_1749	83.6667	NA	NA	107.65	NA	NA	4	NA	NA	195.534	NA	NA	26.4236	NA	NA	19.9833	NA	NA	9.415	NA	NA	2.688	NA	NA	3.517	NA	NA
4363_1	90	NA	NA	118	NA	NA	3.75	NA	NA	203.912	NA	NA	30.4159	NA	NA	20.775	NA	NA	9.755	NA	NA	2.742	NA	NA	3.612	NA	NA
2293_564	96.5714	NA	NA	98.8	NA	NA	5.28571	NA	NA	144.793	NA	NA	29.7508	NA	NA	21.4629	NA	NA	9.093	NA	NA	2.886	NA	NA	3.138	NA	NA
4363_8_2	89.6667	NA	NA	112.15	NA	NA	4.16667	NA	NA	193.375	NA	NA	29.843	NA	NA	23.3317	NA	NA	9.57	NA	NA	2.759	NA	NA	3.481	NA	NA
4363_1769	89	NA	NA	114.65	NA	NA	4.2	NA	NA	180.583	NA	NA	28.306	NA	NA	20.894	NA	NA	9.346	NA	NA	2.63	NA	NA	3.526	NA	NA
4363_8_5_2177	88	NA	NA	111.75	NA	NA	3.875	NA	NA	160.105	NA	NA	29.4798	NA	NA	17.5688	NA	NA	9.788	NA	NA	2.665	NA	NA	3.691	NA	NA
4363_2161	85	NA	NA	115	NA	NA	6.66667	NA	NA	137.135	NA	NA	27.577	NA	NA	24.8517	NA	NA	9.2705	NA	NA	2.679	NA	NA	3.4985	NA	NA
3509_2_1115	94	NA	NA	109.6	NA	NA	3.875	NA	NA	194.98	NA	NA	26.7253	NA	NA	20.8246	NA	NA	9.0835	NA	NA	2.7315	NA	NA	3.317	NA	NA
2293_330	95.6	NA	NA	106.55	NA	NA	6.875	NA	NA	148.256	NA	NA	26.5949	NA	NA	25.7778	NA	NA	9.477	NA	NA	2.609	NA	NA	3.65	NA	NA
3509_1118	94.3333	NA	NA	97.025	NA	NA	4.625	NA	NA	178.012	NA	NA	27.9685	NA	NA	23.1781	NA	NA	10.071	NA	NA	2.596	NA	NA	3.894	NA	NA
3509_2_713	98.4286	NA	NA	106.05	NA	NA	4.71667	NA	NA	164.632	NA	NA	29.6929	NA	NA	23.4112	NA	NA	9.715	NA	NA	2.69	NA	NA	3.613	NA	NA
2293_1162	93.75	NA	NA	107.425	NA	NA	6.35417	NA	NA	156.054	NA	NA	29.4837	NA	NA	28.8333	NA	NA	9.945	NA	NA	2.743	NA	NA	3.616	NA	NA
2293_1146	94.8	NA	NA	119.2	NA	NA	5.71429	NA	NA	124.784	NA	NA	30.6312	NA	NA	21.0386	NA	NA	9.624	NA	NA	2.8665	NA	NA	3.347	NA	NA
4363_1359	91.6667	NA	NA	123.25	NA	NA	3.8	NA	NA	140.625	NA	NA	31.3368	NA	NA	16.456	NA	NA	9.8155	NA	NA	2.753	NA	NA	3.576	NA	NA
4363_1370	93	NA	NA	119.1	NA	NA	3.66667	NA	NA	177.181	NA	NA	30.1524	NA	NA	18.7162	NA	NA	9.649	NA	NA	2.74	NA	NA	3.504	NA	NA
2293_624	94.2	NA	NA	106.5	NA	NA	4.14286	NA	NA	187.762	NA	NA	28.9136	NA	NA	23.0414	NA	NA	9.699	NA	NA	2.705	NA	NA	3.593	NA	NA
2293_24	94.25	NA	NA	106.7	NA	NA	6	NA	NA	160.763	NA	NA	30.3322	NA	NA	27.7014	NA	NA	9.675	NA	NA	2.7785	NA	NA	3.489	NA	NA
4363_5_3	90	NA	NA	111	NA	NA	4	NA	NA	154.376	NA	NA	30.589	NA	NA	18.912	NA	NA	9.869	NA	NA	2.771	NA	NA	3.574	NA	NA
3509_649_419	93.5714	NA	NA	100.2	NA	NA	5.875	NA	NA	182.76	NA	NA	27.4876	NA	NA	26.4419	NA	NA	9.561	NA	NA	2.634	NA	NA	3.6865	NA	NA
2293_622	96	NA	NA	107.2	NA	NA	5.75	NA	NA	164.054	NA	NA	30.5099	NA	NA	27.0287	NA	NA	9.6525	NA	NA	2.811	NA	NA	3.4345	NA	NA
3509_113	96.3333	NA	NA	104.8	NA	NA	5.2	NA	NA	181.437	NA	NA	29.9216	NA	NA	27.83	NA	NA	9.831	NA	NA	2.707	NA	NA	3.664	NA	NA
3509_3_218	93.3333	NA	NA	107	NA	NA	4.57143	NA	NA	175.085	NA	NA	26.9805	NA	NA	21.5871	NA	NA	9.248	NA	NA	2.741	NA	NA	3.414	NA	NA
3509_2	94.75	NA	NA	112.025	NA	NA	6.3125	NA	NA	175.459	NA	NA	28.2177	NA	NA	31.35	NA	NA	9.76	NA	NA	2.615	NA	NA	3.721	NA	NA
2293_3_1576	91.75	NA	NA	104.9	NA	NA	5.6	NA	NA	149.16	NA	NA	27.5588	NA	NA	25.87	NA	NA	8.989	NA	NA	2.874	NA	NA	3.174	NA	NA
2293_584	94	NA	NA	119.1	NA	NA	6.5	NA	NA	147.467	NA	NA	30.9801	NA	NA	29.73	NA	NA	9.784	NA	NA	2.846	NA	NA	3.445	NA	NA

## Sheet: Lingshui_2015
Samples	HD	HD_BPaV	HD_MPV	HD_SCA	PH	PH_BPaV	PH_MPV	PH_SCA	PN	PN_BPaV	PN_SCA	SNPP	SNPP_BPaV	SNPP_SCA	GYPP	GYPP_BPaV	GYPP_SCA	TGW	TGW_BPaV	TGW_MPV	TGW_SCA	GL	GL_BPaV	GL_MPV	GL_SCA	GW	GW_BPaV	GW_MPV	GW_SCA	GLWR	GLWR_BPaV	GLWR_MPV	GLWR_SCA
2293_1146A4127S	73.5	-20	-8.125	0.54533	99.5875	-14.9125	8.3875	-0.535754	11.5583	3.64167	0.732212	125.294	-2.33755	-1.21824	43.411	11.3117	2.83785	32.003	-0.156	1.3545	0.184196	9.891	0.267	0.281	-0.11257	2.761	-0.133	-0.032	-0.0129364	3.596	0.258	0.137	-0.111701
2293_1146A4128S	74	-19.5	-7.75	-0.493132	102.625	-11.875	15.675	1.10848	10.7	2.78333	-0.370353	129.621	1.98934	-4.25378	41.3132	9.21383	-2.14358	31.711	-0.448	1.871	1.85404	9.936	0.312	0.3885	0.703968	2.675	-0.219	-0.041	0.0970636	3.723	0.385	0.181	0.319991
2293_1146A4155K	83	-10.5	-2.125	2.0496	109.075	-5.425	17.675	0.128348	10.45	2.53333	0.54375	144.462	16.8311	-9.53176	43.5639	11.4646	0.737169	29.949	-2.21	2.69	-0.461292	9.339	-0.285	0.3985	-0.148784	2.815	-0.079	0.079	-0.0234663	3.331	-0.007	0.0565	-0.10277
2293_1146A4155Z	84	-9.5	-0.875	2.70238	105.825	-8.675	14.975	-4.38207	8.08333	0.166667	-2.15764	158.105	30.4738	7.89094	34.7401	2.64075	-1.84427	28.749	-3.41	1.1185	2.10196	9.309	-0.315	0.3675	0.566577	2.759	-0.135	0.007	0.219423	3.388	0.05	0.132	0.138619
2293_1146A618S	75.5	-18	-8.5	-0.762363	113.975	-0.525	15.925	1.54501	9.66667	1.75	0.278365	142.146	14.5149	-5.5116	42.7323	10.6329	0.624653	32.216	0.057	1.171	-0.201035	9.67	0.046	-0.059	-0.228185	2.772	-0.122	-0.007	-0.040321	3.496	0.158	-0.025	-0.119086
2293_1146A628S	73.5	-20	-8.75	0.310714	99.2	-15.3	11.15	-1.08749	11.7333	3.81667	-0.11125	124.582	-3.04897	1.88375	42.5341	10.4348	0.925302	30.694	-1.465	1.6495	-0.333358	9.472	-0.152	0.1655	-0.247639	2.732	-0.162	-0.045	-0.049944	3.475	0.137	0.107	-0.113248
2293_1146A638S	83.5	-10	-5.75	1.89148	107	-7.5	12	1.20848	9.41667	1.5	-0.369071	148.922	21.2907	10.7165	40.8638	8.76442	1.84099	29.5	-2.659	-0.215	-1.54127	9.515	-0.109	0.035	-0.270724	2.721	-0.173	-0.0855	-0.120321	3.511	0.173	0.121	-0.0265476
2293_1146A750S	75	-18.5	-8.75	-2.10852	107.85	-6.65	18.675	0.431553	10.9167	3	-0.546635	123.755	-3.87646	-5.35129	41.0485	8.94917	-3.77813	31.813	-0.346	1.7495	-0.549804	9.643	0.019	0.1745	-0.30257	2.747	-0.147	-0.003	-0.0228594	3.522	0.184	0.059	-0.169163
2293_1146AC815S	79	-14	-6.25	0.494048	104.15	-8.45	15.1	3.76585	11.5	3.66667	1.00694	139.373	9.42878	12.8138	44.9438	12.6572	3.74559	30.303	-1.856	1.202	-0.658958	9.572	-0.052	0.0355	-0.170839	2.806	-0.088	0.045	-0.074994	3.422	0.084	-0.05	-0.0502976
2293_1146AGZ63S	81	-12.5	-4.875	-0.95467	110.45	-4.05	6.925	1.01809	9.41667	1.5	0.0386218	148.45	20.8192	6.67919	42.452	10.3527	2.70626	31.862	-0.297	1.4255	-0.567266	9.836	0.212	0.102	-0.203032	2.796	-0.098	0.021	-0.0627056	3.531	0.193	0.0005	-0.0787015
2293_1146AP64S	85	-8	-2.83333	0.478896	100.4	-12.2	6.8	3.21774	8.8	0.966667	-0.30322	137.422	7.47743	-8.77048	32.782	0.495333	-5.97895	28.602	-3.557	0.9335	4.66531	9.082	-0.542	-0.0305	1.35312	2.672	-0.222	-0.0165	0.38512	3.408	0.07	0.001	0.554816
2293_1146AY58S	82.5	-11	-6	-2.87775	102.7	-11.8	7.15	-2.8396	9.9	1.98333	0.157853	157.706	30.0747	7.26226	38.093	5.99367	-0.176251	25.58	-6.579	-2.218	-3.11504	9.207	-0.417	-0.133	-0.473724	2.557	-0.337	-0.1675	-0.167706	3.619	0.281	0.171	-0.0322399
2293_1146AZHU1S	74.5	-19	-7.625	-0.672619	105.425	-9.075	10.375	-2.58624	9.75	1.83333	0.222917	120.641	-6.98986	-12.2573	36.3475	4.24817	-2.23556	32.191	0.032	1.2215	-0.605458	9.842	0.218	0.2645	-0.111506	2.774	-0.12	0.0185	-0.049494	3.557	0.219	0.059	-0.063631
2293_1146AZHUNS	75	-18.5	NA	-0.566558	101.05	-13.45	NA	0.426833	11.25	3.33333	0.76572	115.457	-12.1745	-0.516604	40.0293	7.93	2.76191	32.597	0.438	NA	-0.0420492	9.915	0.291	NA	-0.110067	2.753	-0.141	NA	-0.0620622	3.616	0.278	NA	-0.0440022
2293_1162A4127S	69.5	-21	-10.625	-2.51023	88.1	-8.2	6	-5.71681	8.33333	1.83333	-1.72949	105.954	-54.7939	-11.4404	26.6917	-3.40667	-8.90789	31.506	1.148	1.758	3.06564	9.962	0.106	0.236	0.82666	2.691	-0.055	-0.028	0.255413	3.715	0.109	0.122	0.280338
2293_1162A4128S	73.5	-17	-6.75	-0.0486874	95.875	-1.1	17.6875	0.664925	10.1667	3.33333	-0.140392	130.821	-13.47	6.0634	40.0092	10.9917	1.526	NA	NA	NA	NA	NA	NA	NA	NA	NA	NA	NA	NA	NA	NA	NA	NA
2293_1162A4155Z	80	-9	-2.625	-0.353175	106.3	10	24.55	2.39938	10.5	4	1.02232	137.38	-23.3685	-3.71724	39.4737	9.37533	7.8629	28.53	-1.828	1.8	5.2614	9.408	-0.448	0.3505	1.53381	2.67	-0.076	-0.008	0.468772	3.535	-0.071	0.145	0.558659
2293_1162A618S	75	-15.5	-7.5	-0.317918	105.425	8.45	16.1375	-0.698537	8.53333	1.7	-0.0916743	145.395	1.10441	6.8544	38.882	9.8645	1.74799	32.262	1.904	2.1175	3.22341	9.932	0.076	0.087	0.902045	2.731	-0.015	0.026	0.257028	3.649	0.043	-0.006	0.306954
2293_1162A638S	82.5	-8	-5.25	1.83593	96.65	-0.325	10.4125	-2.83508	9.3	2.46667	0.277556	113.004	-31.2861	-16.0838	29.404	0.3865	-4.64518	28.626	-1.732	-0.1885	0.963178	9.568	-0.288	-0.028	0.650506	2.707	-0.039	-0.0255	0.204028	3.544	-0.062	0.02	0.279492
2293_1162A750S	75.5	-15	-6.75	-0.664072	101.675	4.7	21.2625	0.563002	11.0833	4.25	0.383326	123.073	-21.218	3.08365	42.0842	13.0668	2.23121	31.74	1.382	2.577	2.75564	9.935	0.079	0.3505	0.85766	2.687	-0.059	0.011	0.25549	3.71	0.104	0.113	0.291877
2293_1162AGZ63S	82.5	-8	-1.875	1.48977	100.775	3.8	6.0125	-2.35046	8.5	1.66667	-0.114751	135.501	-8.78931	2.84723	33.4417	4.42417	-1.33049	30.689	0.331	1.153	1.63818	9.939	0.083	0.089	0.768199	2.705	-0.041	0.004	0.184644	3.691	0.085	0.0265	0.354338
2293_1162AY58S	85.5	-5	-1.5	1.0667	98.25	1.275	11.4625	-0.983152	8.9	2.06667	-0.0788538	143.612	-0.678778	2.28531	34.372	5.3545	1.07634	29.753	-0.605	2.8555	4.43641	9.774	-0.082	0.318	0.961506	2.725	-0.021	0.0745	0.338644	3.601	-0.005	0.019	0.2228
2293_1162AZHUNS	74	-15	NA	-0.622114	94.75	-1.55	NA	0.433281	9.83333	3.33333	0.112347	114.879	-45.8692	8.0228	34	3.90167	1.70616	31.483	1.125	NA	2.2224	9.958	0.102	NA	0.801164	2.686	-0.06	NA	0.209287	3.723	0.117	NA	0.336038
2293_160AY58S	84	-8	-3.75	NA	100.05	2.45	12.95	NA	8.83333	2.83333	NA	149.71	13.681	NA	37.4633	16.8483	NA	29.071	NA	NA	NA	9.5	NA	NA	NA	2.747	NA	NA	NA	3.468	NA	NA	NA
2293_160AZHUNS	76	-16	NA	NA	97.7	0.1	NA	NA	11.6667	5.66667	NA	116.98	-19.0485	NA	42.4567	21.8417	NA	32.193	NA	NA	NA	9.907	NA	NA	NA	2.784	NA	NA	NA	3.573	NA	NA	NA
2293_24A4127S	72	-19	-8.375	-1.09103	94.625	-5.225	10.75	-0.622361	10.125	3.875	0.224041	123.802	-27.2129	-5.34463	36.0226	6.61008	-1.37202	30.618	-1.362	0.059	-0.956714	9.755	-0.097	0.031	-0.327966	2.68	-0.101	-0.0565	-0.0776377	3.657	0.097	0.087	-0.101773
2293_24A4128S	75	-16	-5.5	0.370504	95.975	-3.875	16.35	-0.665631	10.3333	4.08333	0.188143	121.727	-29.2884	-14.7825	37.5983	8.18575	-2.67996	30.638	-1.342	0.8875	1.02513	9.668	-0.184	0.0065	0.356572	2.684	-0.097	0.0245	0.122362	3.612	0.052	-0.041	0.157919
2293_24A4155K	80	-11	-3.875	-1.08676	102.3	2.45	18.225	-1.77076	10.1167	3.86667	1.13558	146.25	-4.76545	-10.3793	41.9033	12.4908	2.25513	29.205	-2.775	2.0355	-0.961201	9.291	-0.561	0.2365	-0.27618	2.756	-0.025	0.0765	-0.0661676	3.383	-0.177	-0.0025	-0.101841
2293_24A618S	74	-17	-8.75	-2.39873	105.2	5.35	14.475	-2.35409	7.66667	1.41667	-0.796472	149.83	-1.18517	-0.462725	35.2167	5.80417	-3.71239	30.987	-0.993	0.0315	-1.18594	9.709	-0.143	-0.134	-0.268582	2.71	-0.071	-0.0125	-0.0860223	3.595	0.035	-0.037	-0.0711575
2293_24A638S	84	-7	-4	2.25512	100.8	0.95	13.125	-0.115631	10.6	4.35	1.73943	144.332	-6.68362	3.49119	43.9747	14.5622	8.13044	29.974	-2.006	0.3485	-0.823175	9.661	-0.191	0.067	-0.20412	2.783	0.002	0.033	-0.0420223	3.482	-0.078	-0.019	-0.106619
2293_24A750S	76	-15	-6.5	-1.24488	101.675	1.825	19.825	-0.867554	10.1	3.85	-0.438139	127.667	-23.3487	-4.07455	39.8421	10.4296	-1.80601	31.608	-0.372	1.634	-0.510714	9.776	-0.076	0.1935	-0.248966	2.656	-0.125	-0.0375	-0.0975607	3.696	0.136	0.122	-0.0462344
2293_24AC815S	81	-10	-3.25	2.35768	95.05	-3.2	13.175	-0.458259	12	5.83333	2.43211	117.818	-29.1488	-11.3763	40.6812	12.8778	2.66146	30.63	-1.35	1.6185	-0.0878674	9.74	-0.112	0.0895	-0.0822354	2.814	0.033	0.1095	-0.0506953	3.472	-0.088	-0.111	-0.051369
2293_24AGZ63S	81.5	-9.5	-3.125	-0.591034	99.55	-0.3	3.35	-5.00602	7.58333	1.33333	-0.869549	146.64	-4.37567	2.23334	33.9308	4.51833	-2.63637	31.909	-0.071	1.562	-0.276175	9.939	0.087	0.091	-0.179428	2.797	0.016	0.0785	-0.0454069	3.568	0.008	-0.0735	-0.0927729
2293_24AP64S	84	-7	-2.83333	-0.657468	102.125	2.275	14.9	9.81864	7.83333	1.58333	-0.344724	158.015	6.99934	9.18732	33.2917	3.87917	-2.29074	28.895	-3.085	1.316	5.20241	9.402	-0.45	0.1755	1.59372	2.736	-0.045	0.104	0.465418	3.443	-0.117	-0.075	0.538745
2293_24AY58S	84	-7	-3.25	-1.51411	102.15	2.3	13.925	1.48629	7.43333	1.18333	-1.38365	165.664	14.6487	12.5852	31.2657	1.85317	-3.82504	26.01	-5.97	-1.6985	-2.44094	9.399	-0.453	-0.055	-0.36112	2.59	-0.191	-0.078	-0.118407	3.642	0.082	0.083	-0.0603114
2293_24AZHU1S	73.5	-17.5	-7.375	-1.80898	101.375	1.525	13.65	-1.76034	8.5	2.25	-0.101921	132.62	-18.3949	-2.91332	35.1233	5.71083	-0.281184	32.946	0.966	2.066	0.393633	9.999	0.147	0.3075	-0.0339021	2.739	-0.042	0.04	-0.0681953	3.665	0.105	0.056	-0.00670238
2293_3_1576A4127S	71.5	-18	-8.125	0.116758	91.35	-0.325	11.5625	-2.50808	10.75	5.04167	0.295307	115.948	-33.3824	-2.18871	35.7775	12.6808	-3.28072	29.814	-0.161	0.2575	-1.10295	9.527	0.334	0.1325	-0.251856	2.729	-0.213	-0.088	-0.0812221	3.504	0.37	0.147	-0.0774872
2293_3_1576A4128S	73	-16.5	-6.75	0.0782967	91.225	-0.45	15.6875	-4.02635	11.4	5.69167	0.701076	117.483	-40.3698	-8.01626	39.0206	15.9239	-2.92124	29.801	-0.174	1.053	0.845899	9.484	0.291	0.152	0.476683	2.729	-0.213	-0.011	0.114778	3.49	0.356	0.05	0.213205
2293_3_1576A4155K	79.5	-10	-3.625	0.121032	102.65	10.975	22.6625	-0.0314732	9	3.29167	-0.534821	163.859	14.528	18.2396	39.7443	16.6477	-1.56749	28.505	-1.47	2.338	-1.00343	9.001	-0.192	0.276	-0.262069	2.795	-0.147	0.035	-0.079752	3.237	0.103	0.0645	-0.0705556
2293_3_1576A4155Z	79	-10.5	-3.875	-0.72619	102.475	10.8	23.0375	-1.46689	9.1	3.39167	-0.769544	150.891	1.56028	9.05182	37.5915	14.4948	2.52207	28.355	-1.62	1.8165	2.60982	8.958	-0.235	0.232	0.440292	2.795	-0.147	0.019	0.219137	3.215	0.081	0.061	0.0918333
2293_3_1576A618S	76	-13.5	-6	1.30907	105.95	14.275	19.3125	-0.214807	9.41667	3.70833	0.399794	144.546	-4.78416	5.26374	40.4858	17.3891	-0.106924	31.222	1.247	1.269	-0.293178	9.575	0.382	0.0615	-0.0984712	2.766	-0.176	-0.037	-0.0826067	3.472	0.338	0.053	-0.0168718
2293_3_1576A628S	72	-18	-8.5	0.382143	93.1	1.55	16.525	-0.922307	12.8	NA	1.32685	122.352	-35.501	8.02838	43.237	22.4437	3.14313	29.345	-0.63	1.3925	-0.780501	9.305	0.112	0.214	-0.189925	2.749	-0.193	-0.052	-0.0692298	3.397	0.263	0.131	-0.0650333
2293_3_1576A638S	80	-9.5	-7.25	-0.0370879	98.675	7	15.0875	-0.851345	9.05	3.34167	-0.364309	135.635	-13.6959	5.80436	35.9597	12.863	-1.54817	30.872	0.897	2.249	0.732591	9.43	0.237	0.1655	-0.13101	2.845	-0.097	0.0145	-0.0326067	3.321	0.187	0.033	-0.0903333
2293_3_1576A750S	76	-13.5	-5.75	0.462912	100.5	8.825	22.7375	-0.653268	11.3333	5.625	0.241461	122.304	-27.0262	1.57343	40.8874	17.7907	-2.42429	30.627	0.652	1.6555	-0.833947	9.424	0.231	0.171	-0.296856	2.7	-0.242	-0.074	-0.106145	3.503	0.369	0.142	-0.0619487
2293_3_1576AC815S	75	-14	-8.25	-1.93452	94.3	2.625	15.7125	0.181027	8.5	2.79167	-1.62163	NA	50.9006	NA	42.411	19.3143	2.72768	27.899	-2.076	-0.11	-2.1611	9.244	0.051	-0.077	-0.274125	2.858	-0.084	0.073	-0.0592798	3.246	0.112	-0.124	-0.100083
2293_3_1576AGZ63S	80	-9.5	-3.875	-0.383242	104.175	12.5	12.0625	1.00827	8.66667	2.95833	-0.33995	150.011	0.680559	16.615	38.5408	15.4442	0.310015	31.068	1.093	1.7235	-0.459409	9.56	0.367	0.0415	-0.254317	2.851	-0.091	0.052	-0.0439913	3.366	0.232	-0.0625	-0.117487
2293_3_1576AP64S	83	-6.5	-3.08333	0.0503247	102.5	10.825	19.3625	11.5829	10.9167	5.20833	2.18488	164.306	14.9755	26.4889	45.296	22.1993	8.04997	27.118	-2.857	0.5415	4.08317	8.918	-0.275	0.021	1.41383	2.776	-0.166	0.0635	0.452834	3.221	0.087	-0.084	0.49403
2293_3_1576AY58S	84.5	-5	-2	0.693681	101.35	9.675	17.2125	2.07558	7.8	2.09167	-1.57072	158.506	9.17551	16.4375	32.07	8.97333	-4.68433	27.756	-2.219	1.05	-0.0371781	9.523	0.33	0.3985	0.0669904	2.654	-0.288	-0.0945	-0.106991	3.603	0.469	0.257	0.0779744
2293_3_1576AZHU1S	73.5	-16	-6.625	-0.10119	100.05	8.375	16.4125	-1.69606	9.41667	3.70833	0.261012	128.082	-21.2488	3.55826	36.2218	13.1252	-0.846301	31.736	1.761	1.8585	-0.158601	9.564	0.371	0.202	-0.164792	2.805	-0.137	0.0255	-0.0547798	3.422	0.288	0.026	-0.0724167
2293_3_1576AZHUNS	74	-15.5	NA	0.00487013	93.3	1.625	NA	-1.05799	9.79167	4.08333	-0.321185	124.762	-24.5688	17.1636	36.4021	13.3054	0.649579	31.026	1.051	NA	-0.711192	9.57	0.377	NA	-0.230352	2.796	-0.146	NA	-0.0553479	3.431	0.297	NA	-0.102788
2293_330A4127S	73	-17	-6.875	1.39148	98.3	6.8	18.6	2.53341	11.3167	2.65	0.843155	131.868	-10.3042	5.04803	40.9124	5.83908	4.10737	28.875	-0.213	-0.238	-0.908881	9.67	0.326	0.2	-0.255169	2.59	-0.212	-0.157	-0.0948265	3.746	0.401	0.2835	-0.0528498
2293_330A4128S	72.5	-17.5	-7.5	-0.646978	97.85	6.35	22.4	0.690139	12.6	3.93333	1.88226	129.853	-12.3187	-4.32888	44.318	9.24467	4.62934	29.472	0.384	1.1675	1.64996	9.507	0.163	0.0995	0.35337	2.618	-0.184	-0.052	0.129174	3.65	0.305	0.1045	0.155842
2293_330A4155Z	79.5	-10.5	-3.625	-0.451465	104.75	13.25	25.4	-1.10041	7.5	-1.16667	-2.38836	149.633	7.46098	-0.888983	28.5512	-6.52208	-4.26501	26.26	-2.828	0.165	1.64788	9.479	0.135	0.6775	0.814978	2.569	-0.233	-0.137	0.118533	3.708	0.363	0.4485	0.367471
2293_330A618S	75.5	-14.5	-6.75	0.583791	109.15	17.65	22.6	1.07668	10.1	1.43333	1.06431	133.832	-8.33996	-14.1336	39.226	4.15267	0.886495	29.588	0.5	0.0785	-0.794112	9.567	0.223	-0.022	-0.252784	2.643	-0.159	-0.09	-0.0802111	3.635	0.29	0.1105	-0.0712344
2293_330A628S	72	-18	-8.5	0.156868	98.125	6.625	21.575	2.19418	11.25	2.58333	-0.241973	124.077	-18.095	1.07065	37.8752	2.80183	0.0344608	28.1	-0.988	0.591	-0.892435	9.472	0.128	0.3055	-0.169238	2.646	-0.156	-0.085	-0.0468342	3.595	0.25	0.2235	-0.084396
2293_330A638S	81	-9	-6.5	0.737637	101.7	10.2	18.2	0.265139	12.4167	3.75	2.98354	140.773	-1.39924	2.25952	46.4145	11.3412	11.1598	27.434	-1.654	-0.7455	-1.57234	9.374	0.03	0.034	-0.333323	2.613	-0.189	-0.1475	-0.139211	3.595	0.25	0.2015	-0.033696
2293_330A750S	76	-14	-6	0.237637	100.075	8.575	22.4	-2.98678	11.25	2.58333	0.139309	117.711	-24.461	-11.7029	37.7243	2.651	-3.3342	29.04	-0.048	0.512	-1.28788	9.526	0.182	0.1975	-0.341169	2.576	-0.226	-0.128	-0.10475	3.715	0.37	0.2485	-0.0673114
2293_330AC815S	76.5	-13.5	-7.25	-0.659799	92.1	0.6	13.6	-3.92749	8.5	-0.166667	-1.64045	134.566	-7.60549	7.69942	30.8189	-4.25443	-6.61125	28.497	-0.591	0.9315	-0.430035	9.519	0.175	0.1225	-0.145438	2.75	-0.052	0.035	-0.0418842	3.472	0.127	-0.0035	-0.091446
2293_330AGZ63S	81	-9	-3.125	0.391484	99.875	8.375	7.85	-5.20025	9.3	0.633333	0.274565	135.635	-6.53661	-6.44365	35.1523	0.0789167	-0.8254	29.273	0.185	0.372	-1.12134	9.744	0.4	0.15	-0.21663	2.679	-0.123	-0.05	-0.0905957	3.648	0.303	0.114	-0.0528498
2293_330AP64S	81	-9	-5.33333	-2.17495	99.8	8.3	16.75	6.9744	7.6	-1.06667	-1.15061	166.039	23.867	19.5389	32.726	-2.34733	-2.26686	27.27	-1.818	1.137	5.36824	9.218	-0.126	0.2455	1.56752	2.679	-0.123	0.0365	0.481229	3.454	0.109	0.0435	0.509668
2293_330AY58S	85.5	-4.5	-1.25	1.46841	95.8	4.3	11.75	-5.38294	8.5	-0.166667	-0.889538	152.789	10.6175	2.03801	33.9758	-1.0975	-0.525325	27.029	-2.059	0.7665	0.368888	9.335	-0.009	0.135	-0.267323	2.673	-0.129	-0.0055	0.0374043	3.509	0.164	0.0575	-0.233388
2293_330AZHU1S	74.5	-15.5	-5.875	0.673535	111.4	19.9	27.85	7.74543	8	-0.666667	-1.17447	151.976	9.80429	18.7698	35.7658	0.6925	0.950868	31.212	2.124	1.778	0.450465	9.69	0.346	0.2525	-0.185105	2.764	-0.038	0.0545	0.0296158	3.518	0.173	0.0165	-0.193779
2293_330AZHUNS	75	-15	NA	0.779595	98.8	7.3	NA	2.5335	10	1.33333	-0.13167	114.332	-27.8403	-1.94948	32.062	-3.01133	-1.43734	28.711	-0.377	NA	-1.89313	9.521	0.177	NA	-0.425665	2.643	-0.159	NA	-0.0829523	3.621	0.276	NA	-0.130151
2293_39A4127S	71.5	-17.5	-7.875	-0.347527	96.95	-11.175	8.9375	-1.35629	10.35	2.58333	0.456021	119.371	-19.072	-6.30951	36.883	3.96883	0.367711	31.289	0.179	1.165	-0.219376	9.838	0.252	0.247	-0.16107	2.781	-0.061	0.014	-0.0127221	3.555	0.168	0.0715	-0.127987
2293_39A4128S	72	-17	-7.5	-1.38599	100.45	-7.675	16.6875	0.750441	11.125	3.35833	0.98679	128.611	-9.83221	-4.43216	43.767	10.8528	4.3681	32.234	1.124	2.9185	2.68747	9.823	0.237	0.2945	0.595468	2.833	-0.009	0.143	0.235278	3.48	0.093	-0.0865	0.101705
2293_39A4155K	81.5	-7.5	-1.375	1.65675	103.875	-4.25	15.6625	-3.25469	7.86667	0.1	-1.10744	147.63	9.18686	-5.53279	33.3163	0.402167	-5.45256	30.466	-0.644	3.7315	0.366137	9.406	-0.18	0.4845	-0.0772837	2.804	-0.038	0.094	-0.054252	3.368	-0.019	0.069	-0.0410556
2293_39A4155Z	80	-9	-2.625	-0.190476	109.375	1.25	21.7125	0.984896	8.5	0.733333	-0.808829	153.291	14.8484	3.90865	35.2983	2.38417	2.77183	28.636	-2.474	1.53	2.29939	9.348	-0.238	0.4255	0.610077	2.736	-0.106	0.01	0.176637	3.429	0.042	0.1485	0.204333
2293_39A618S	74.5	-14.5	-7.25	-0.65522	110.375	2.25	15.5125	-0.238021	8.58333	0.816667	0.127175	144.114	5.67055	-2.7128	37.994	5.07983	-0.0557451	31.451	0.341	0.9305	-0.655607	9.731	0.145	0.021	-0.162685	2.79	-0.052	0.037	-0.0421067	3.5	0.113	-0.0455	-0.0903718
2293_39A628S	72.5	-16.5	-7.5	0.417857	99.575	-8.55	14.7125	1.10448	11.25	3.48333	0.33756	120.583	-17.8605	-1.28461	38.3717	5.4575	0.820721	29.48	-1.63	0.96	-1.23693	9.5	-0.086	0.2125	-0.215139	2.701	-0.141	-0.05	-0.10073	3.53	0.143	0.1375	-0.0335333
2293_39A638S	84	-5	-3	3.49863	101.9	-5.85	10.275	-2.07456	8.83333	1.5	-0.020261	138.88	-5.37363	1.5057	33.47	0.571667	-1.49491	28.362	-2.748	-0.8285	-2.36884	9.42	-0.166	-0.041	-0.361224	2.787	-0.055	0.0065	-0.0741067	3.402	0.015	-0.0125	-0.110833
2293_39A750S	74.5	-14.5	-7	-1.50137	102.775	-5.35	16.7875	-2.82648	9.16667	1.4	-1.36449	120.045	-18.398	-8.22965	33.9935	1.07933	-6.77528	31.57	0.46	2.031	-0.482376	9.741	0.155	0.2915	-0.20007	2.739	-0.103	0.015	-0.0506451	3.572	0.185	0.0845	-0.0944487
2293_39AC815S	74.5	-14.5	-8.75	-2.89881	99.1	-9.025	12.2875	0.532813	9.8	2.03333	0.239087	153.141	14.6981	27.4133	39.909	6.99483	2.76861	29.294	-1.816	0.7175	-1.35753	9.555	-0.031	0.0375	-0.183339	2.833	-0.009	0.098	-0.0677798	3.383	-0.004	-0.1135	-0.0645833
2293_39AGZ63S	80.5	-8.5	-3.125	-0.347527	108.95	0.825	8.6125	1.33506	9.45	1.68333	1.0041	126.53	-11.9134	-14.4102	37.2875	4.37333	1.59961	32.718	1.608	2.806	0.599163	9.857	0.271	0.142	-0.177532	2.841	-0.001	0.092	-0.0374913	3.481	0.094	-0.074	-0.103987
2293_39AP64S	84	-5	-1.83333	0.586039	106.35	-1.775	14.9875	10.9847	10.2	2.43333	2.02892	165.557	27.1135	20.1956	44.2002	11.2861	9.49715	27.436	-3.674	0.292	3.80974	9.054	-0.532	-0.0395	1.32962	2.682	-0.16	0.0195	0.375334	3.39	0.003	-0.0415	0.56153
2293_39AY58S	84	-5	-2.25	-0.270604	107.225	-0.9	14.8625	3.50236	9	1.23333	0.189995	154.764	16.3214	5.15218	37.5874	4.67325	3.37602	28.183	-2.927	0.9095	-0.201607	9.432	-0.154	0.111	-0.244224	2.652	-0.19	-0.0465	-0.0924913	3.57	0.183	0.0975	-0.0565256
2293_39AZHU1S	74.5	-14.5	-5.375	0.434524	105.475	-3.025	13.425	-0.719271	8.16667	-0.0333333	-0.428274	126.122	-6.51109	-5.94565	30.9925	-1.9375	-3.53271	31.073	-0.037	0.628	-1.41303	9.688	0.102	0.1295	-0.261006	2.696	-0.146	-0.0335	-0.14728	3.605	0.218	0.0825	0.00908333
2293_39AZHUNS	75.5	-13.5	NA	1.04058	91.5	-17	NA	-7.3062	7.8	-0.4	-1.75214	105.659	-26.9734	-9.48263	24.974	-7.956	-8.23558	31.232	0.122	NA	-1.09662	9.773	0.187	NA	-0.247567	2.742	-0.1	NA	-0.0928479	3.584	0.197	NA	-0.0512879
2293_3A4127S	70	-19	-9.375	-0.762363	90.2	-2.525	9.8875	-3.73005	8.35	0.766667	-2.17608	122.204	-32.5644	-2.81868	30.6987	-3.58883	-7.56836	31.307	0.589	1.379	0.166272	9.674	0.537	0.3075	-0.10663	2.804	-0.146	-0.017	-0.00598031	3.463	0.357	0.12	-0.117773
2293_3A4128S	72.5	-16.5	-7	0.199176	95.5	2.775	19.4375	0.176677	10.5667	2.98333	-0.20364	135.947	-18.8208	3.56244	42.2832	7.99567	1.13253	30.535	-0.183	1.4155	1.35612	9.395	0.258	0.091	0.385908	2.764	-0.186	0.02	0.15002	3.41	0.304	-0.016	0.133919
2293_3A4155K	78.5	-10.5	-4.375	-0.258089	104.75	12.025	24.2375	1.99655	10.0833	2.5	0.477129	157.406	2.63824	4.90182	44.1372	9.84967	3.61653	28.898	-1.82	2.3595	-0.834215	9.13	-0.007	0.433	-0.134844	2.786	-0.164	0.022	-0.0885102	3.29	0.184	0.1315	-0.0168413
2293_3A4155Z	78	-11	-4.625	-1.10531	105.825	13.1	25.8625	1.81113	10	2.41667	0.0590736	148.107	-6.66091	-0.6174	39.9216	5.63408	5.64334	27.105	-3.613	0.195	1.13604	8.927	-0.21	0.229	0.407517	2.711	-0.239	-0.069	0.135379	3.302	0.196	0.162	0.179548
2293_3A618S	75.5	-13.5	-6.25	1.42995	102.875	10.15	15.7125	-3.36178	8.58333	1	-0.504922	147.013	-7.75557	0.844302	38.3741	4.08658	-1.4274	31.096	0.378	0.7715	-0.642958	9.379	0.242	-0.1065	-0.296246	2.768	-0.182	-0.039	-0.0803649	3.398	0.292	-0.007	-0.0901575
2293_3A628S	71.5	-17.5	-8.5	0.503022	92.825	0.1	15.6625	-1.26928	12.5833	5	1.0388	122.722	-32.0463	1.51284	43.2273	8.93983	3.92465	29.606	-1.112	1.282	-0.743281	9.156	0.019	0.093	-0.3407	2.745	-0.205	-0.06	-0.072988	3.332	0.226	0.08	-0.129319
2293_3A638S	80.5	-8.5	-6.5	1.08379	99.3	6.575	15.1875	-0.298323	8.6	1.01667	-0.885691	139.904	-14.8644	3.18783	33.6838	-0.603667	-3.03282	28.855	-1.863	-0.1395	-1.50819	9.357	0.22	0.1205	-0.205784	2.78	-0.17	-0.0545	-0.0973649	3.38	0.274	0.106	-0.030619
2293_3A750S	75.5	-13.5	-6	0.583791	99.6	6.875	21.3125	-1.62525	10.8333	3.25	-0.329922	134.03	-20.7377	6.41385	42.9162	8.62867	0.395648	30.653	-0.065	1.31	-1.03173	9.48	0.343	0.255	-0.24263	2.761	-0.189	-0.017	-0.0449034	3.454	0.348	0.107	-0.110234
2293_3AC815S	78	-11	-5.25	1.68636	92.775	0.05	13.6625	-1.41595	10.0833	2.5	-0.109676	137.466	-17.3024	12.396	36.8162	2.52867	-2.07597	28.181	-2.537	-0.1995	-2.10288	9.073	-0.064	-0.22	-0.4469	2.809	-0.141	0.02	-0.108038	3.24	0.134	-0.116	-0.105369
2293_3AGZ63S	79.5	-9.5	-4.125	-0.262363	104.7	11.975	12.0625	1.46129	8.58333	1	-0.494666	143.488	-11.2803	3.20614	37.2667	2.97917	-0.172965	31.7	0.982	1.984	-0.0511891	9.648	0.511	0.1575	-0.168092	2.911	-0.039	0.108	0.0162505	3.322	0.216	-0.0925	-0.160773
2293_3AY58S	85.5	-3.5	-0.75	2.31456	99.95	7.225	15.2875	0.6036	12.25	4.66667	2.8079	116.237	-38.5314	-32.7174	34.5733	0.28575	-1.38989	27.691	-3.027	0.6135	-0.325958	9.339	0.202	0.2425	-0.118784	2.691	-0.259	-0.0615	-0.0697495	3.488	0.382	0.156	-0.0363114
2293_3AZHU1S	73.5	-15.5	-6.375	0.519689	100.375	7.65	16.2125	-1.44303	9.08333	1.5	-0.143704	131.372	-23.3958	-0.0368198	35.434	1.1465	-0.842947	31.06	0.342	0.811	-1.05838	9.589	0.452	0.255	-0.141566	2.767	-0.183	-0.0165	-0.092538	3.479	0.373	0.097	-0.0147024
2293_3AZHUNS	73.5	-15.5	NA	0.125749	95.175	2.45	NA	0.745034	9.41667	1.83333	-0.767568	123.824	-30.9441	9.34023	35.1962	0.908667	0.234849	31.713	0.995	NA	-0.247972	9.596	0.459	NA	-0.206127	2.773	-0.177	NA	-0.0781062	3.473	0.367	NA	-0.0600736
2293_473_189A4127S	72.5	-20.5	-8.875	-0.20467	94.725	-2.475	12.175	1.14371	10.9167	5.04167	1.06674	121.989	-44.9162	-2.78468	39.9449	11.5924	3.98925	30.026	-0.585	0.1515	0.63591	9.895	0.015	0.157	0.449573	2.618	-0.081	-0.0775	0.0685636	3.795	0.109	0.162	0.252799
2293_473_189A4128S	75	-18	-6.5	0.756868	93.25	-3.95	14.95	-1.72456	8.45	2.575	-1.64416	165.347	-1.55781	33.2113	39.0829	10.7304	0.243643	31.357	0.746	2.291	3.92876	9.942	0.062	0.2665	1.26811	2.699	0	0.0805	0.345564	3.697	0.011	-0.019	0.459491
2293_473_189A4155K	80.5	-12.5	-4.375	-0.200397	103.4	6.2	20.65	0.995313	8.75	2.875	-0.18006	153.892	-13.0124	1.63694	37.827	9.4745	-0.38227	28.696	-1.915	2.211	0.714423	9.232	-0.648	0.1635	0.302359	2.747	0.048	0.1085	0.133034	3.369	-0.317	-0.0795	0.10073
2293_473_189A4155Z	80.5	-12.5	-4.125	-0.547619	104.55	7.35	22.35	0.884896	9.38333	3.50833	0.118552	138.947	-27.9577	-9.5284	34.2177	5.86517	2.25079	28.444	-2.167	1.5875	4.22567	9.489	-0.391	0.4195	1.30472	2.675	-0.024	0.0205	0.359923	3.558	-0.128	0.128	0.474119
2293_473_189A618S	75.5	-17.5	-8.25	-0.512363	105.575	8.375	16.175	-0.313021	9.5	3.625	1.08789	142.042	-24.8629	-3.87723	41.2431	12.8906	3.75296	30.868	0.257	0.597	0.879679	9.707	-0.173	-0.15	0.366957	2.749	0.05	0.0675	0.161179	3.541	-0.145	-0.154	0.0914139
2293_473_189A628S	72	-21	-10	-0.939286	92.5	-4.7	13.1	-1.24552	11.65	5.775	0.781607	113.357	-53.5479	-7.60302	37.938	9.5855	0.946679	29.803	-0.808	1.5325	1.20436	9.504	-0.376	0.0695	0.342504	2.671	-0.028	-0.0085	0.113556	3.572	-0.114	0.03	0.149252
2293_473_189A638S	81.5	-11.5	-7.5	0.141484	99.725	2.525	13.375	0.475441	8.36667	2.49167	-0.44288	130.227	-36.6775	-6.23943	32.095	3.7425	-2.31029	31.003	0.392	2.062	2.39045	9.774	-0.106	0.166	0.546419	2.811	0.112	0.102	0.194179	3.487	-0.199	-0.077	0.114952
2293_473_189A750S	77.5	-15.5	-6	0.641484	101.05	3.85	20.525	0.173518	9.66667	3.79167	-0.820444	134.398	-32.5067	7.03064	40.1694	11.8169	-0.0397355	31.169	0.558	1.8795	1.23491	9.966	0.086	0.3695	0.578573	2.662	-0.037	0.0095	0.116641	3.76	0.074	0.123	0.234337
2293_473_189AC815S	79.5	-13.5	-5.75	1.24405	95.475	-1.725	14.125	1.63281	11.2917	5.41667	1.7748	118.666	-48.2392	-6.15501	38.7512	10.3987	2.17048	30.644	0.033	2.317	2.11076	9.734	-0.146	0.0695	0.549304	2.814	0.115	0.1505	0.157506	3.47	-0.216	-0.176	0.163202
2293_473_189AGZ63S	82.5	-10.5	-3.125	0.79533	102.675	5.475	7.8	-0.214944	8.58333	2.70833	0.181479	139.485	-27.4204	-0.548132	35.6823	7.32983	0.554068	31.073	0.462	1.4105	1.07245	9.861	-0.019	-0.001	0.380111	2.729	0.03	0.0515	0.0947944	3.627	-0.059	-0.0775	0.182799
2293_473_189AP64S	85	-8	-2.83333	0.728896	93.95	-4.35	7.5	3.30971	7.16667	1.41667	-0.960363	163.915	-17.9535	19.4609	31.3333	0.858333	-2.81014	NA	NA	NA	NA	NA	NA	NA	NA	NA	NA	NA	NA	NA	NA	NA	NA
2293_473_189AY58S	84	-9	-4.25	-1.12775	96.4	-0.8	9.5	-2.59764	8.58333	2.70833	-0.182624	139.209	-27.6955	-9.49573	32.5765	4.224	-1.07527	28.04	-2.571	1.016	1.77368	9.554	-0.326	0.086	0.431419	2.616	-0.083	-0.011	0.115794	3.667	-0.019	0.045	0.18126
2293_473_189AZHU1S	75	-18	-6.875	0.077381	101.075	3.875	14.675	-0.394271	8.16667	2.29167	-0.384226	123.3	-43.6046	-7.8598	30.5925	2.24	-3.37308	31.771	1.16	1.5755	1.40326	9.824	-0.056	0.1185	0.428637	2.729	0.03	0.071	0.130006	3.611	-0.075	-0.061	0.155869
2293_473_189AZHUNS	74.5	-18.5	NA	-0.816558	93.375	-3.825	NA	-0.706203	9	3.125	-0.50809	106.822	-60.0829	-7.41282	28.7558	0.403333	-3.89412	30.874	0.263	NA	0.663665	9.933	0.053	NA	0.466076	2.677	-0.022	NA	0.0864378	3.724	0.038	NA	0.229498
2293_564A4127S	72	-16.5	-7.125	0.276099	92.35	-0.15	12.15	-2.40313	10.3333	3.5	-0.551717	127.805	-32.0507	1.12049	38.7326	7.16092	2.73658	30.785	3.408	2.5275	1.58666	9.606	0.613	0.3115	0.410985	2.756	-0.009	0.0275	0.16725	3.499	0.239	0.079	0.118381
2293_564A4128S	74.5	-14	-4.75	1.23764	94.225	1.725	18.275	-1.9214	10.4167	3.58333	-0.712614	125.554	-34.3026	-8.49378	38.3922	6.8205	-0.487442	30.503	3.126	3.054	3.2665	9.543	0.55	0.311	1.11952	2.711	-0.054	0.0595	0.31825	3.534	0.274	0.031	0.458073
2293_564A4155Z	79	-9.5	-3.375	-1.06685	106.8	14.3	26.95	1.96306	12.8333	6	2.53343	167.962	8.10593	17.575	NA	25.8528	NA	NA	NA	NA	NA	NA	NA	NA	NA	NA	NA	NA	NA	NA	NA	NA	NA
2293_564A618S	75.5	-13	-6	0.468407	104.8	12.3	17.75	-2.25986	8.66667	1.83333	-0.780563	144.234	-15.6222	-3.59678	37.3661	5.79442	-0.164372	31.189	3.812	2.535	1.39243	9.615	0.622	0.2015	0.52537	2.777	0.012	0.0625	0.149866	3.479	0.219	-0.003	0.190996
2293_564A628S	71.5	-17	-8.25	-0.458516	94.55	2.05	17.5	-0.367361	10.55	3.71667	-1.35351	118.725	-41.1309	-4.14625	36.4165	4.84483	-0.615156	30.728	3.351	4.0745	2.3211	9.592	0.599	0.601	0.680916	2.735	-0.03	0.0225	0.138243	3.521	0.261	0.192	0.259835
2293_564A638S	82	-6.5	-4.75	1.62225	101.425	8.925	17.425	1.0036	8.58333	1.75	-1.26133	127.481	-32.3751	-10.8973	33.8967	2.325	-0.548955	32.197	4.82	4.873	3.7762	9.603	0.61	0.4385	0.625831	2.889	0.124	0.147	0.232866	3.333	0.073	-0.018	0.122535
2293_564A750S	76	-12.5	-5.25	0.122253	101.8	9.3	23.625	-0.248323	12	5.16667	0.47777	136.538	-23.3179	7.25921	48.5194	16.9477	8.26993	31.32	3.943	3.6475	1.57766	9.448	0.455	0.295	0.310985	2.785	0.02	0.0995	0.200327	3.403	0.143	-0.021	0.0389194
2293_564AC815S	76	-12.5	-7	-1.27518	91.525	-0.975	12.525	-3.48903	9.5	2.66667	-1.05198	148.604	-11.2522	21.8717	37.2885	5.71683	0.667397	28.377	1	1.667	0.0355032	9.232	0.239	0.011	0.297716	2.818	0.053	0.1215	0.122193	3.291	0.031	-0.142	0.145785
2293_564AGZ63S	81.5	-7	-1.875	0.776099	105.975	13.475	13.45	1.91322	9.16667	2.33333	-0.270307	136.655	-23.2014	-5.28939	35.8046	4.23292	0.635984	30.427	3.05	2.3815	0.618196	9.855	0.862	0.4365	0.624523	2.748	-0.017	0.0375	0.0744812	3.603	0.343	0.1115	0.320381
2293_564AP64S	82.5	-6	-3.08333	-0.790335	104.575	12.075	21.025	12.7629	11.75	4.91667	2.58785	168.63	8.77355	22.2645	52.3111	20.7394	18.1273	27.527	0.15	2.2495	6.21078	8.987	-0.006	0.19	2.06667	2.728	-0.037	0.104	0.626306	3.305	0.045	-0.063	0.778898
2293_564AY58S	84.5	-4	-1.5	0.353022	100.875	8.375	16.325	0.705523	9.55	2.71667	-0.251076	151.39	-8.4661	0.773416	35.6175	4.04583	1.92539	25.242	-2.135	-0.165	-0.832574	9.262	0.269	0.2375	0.389831	2.603	-0.162	-0.057	0.0634812	3.572	0.312	0.163	0.247842
2293_564AZHU1S	74.5	-14	-5.125	0.55815	98.95	6.45	14.9	-3.69111	9.66667	2.83333	0.0806548	129.497	-30.3591	-3.57452	37.3047	5.73308	3.29883	31.392	4.015	2.8135	1.216	9.468	0.475	0.206	0.323049	2.809	0.044	0.118	0.170693	3.38	0.12	-0.079	0.0864515
2293_564AZHUNS	75	-14	NA	0.664211	96.7	3.9	NA	1.44696	10.6667	3.33333	0.123458	98.2571	-57.772	-17.8893	33.355	-0.991667	0.664715	33.462	NA	NA	3.44341	9.919	0.926	NA	0.702488	2.835	0.07	NA	0.205125	3.509	0.249	NA	0.17608
2293_584A4127S	73	-18.5	-7.625	0.473901	98.175	-2.55	13.8625	0.0383528	9.25	3.08333	-0.916003	122.528	18.1443	-0.960955	34.6142	14.7825	-3.62279	32.67	0.288	1.91	0.389481	9.996	0.135	0.2675	-0.10007	2.799	-0.051	0.028	-0.0125078	3.585	0.112	0.0585	-0.107916
2293_584A4128S	75	-16.5	-5.75	0.93544	100	-0.725	19.9375	0.470084	11.2333	5.06667	0.8231	127.412	23.0281	-3.43957	44.4716	24.6399	3.35101	32.394	0.012	2.4425	2.07533	10.02	0.159	0.354	0.695468	2.785	-0.065	0.091	0.169492	3.61	0.137	0.0005	0.221777
2293_584A4155K	78.5	-13	-5.625	-2.02183	105.625	4.9	21.1125	-1.33504	9.83333	3.66667	0.587202	144.286	39.9023	-6.68506	40.4311	20.5994	-0.0594835	29.507	-2.875	2.1365	-1.36501	9.308	-0.553	0.249	-0.272284	2.761	-0.089	0.047	-0.115038	3.387	-0.086	0.045	-0.0319841
2293_584A4155Z	81	-10.5	-2.875	0.130952	107.8	7.075	23.8375	-0.420461	9.25	3.08333	-0.330853	136.141	31.7573	-11.0501	34.6525	14.8208	0.404324	28.137	-4.245	0.395	1.02824	9.289	-0.572	0.229	0.454077	2.718	-0.132	-0.012	0.140851	3.428	-0.045	0.1045	0.193405
2293_584A618S	77	-14.5	-6	1.16621	113.875	13.15	22.7125	3.43162	8.66667	2.5	-0.0615156	144.546	40.1624	-0.0886068	40.7073	20.8756	0.935833	32.726	0.344	1.5695	-0.15275	9.713	-0.148	-0.1345	-0.277685	2.8	-0.05	0.043	-0.0498924	3.48	0.007	-0.1085	-0.1203
2293_584A628S	73	-18.5	-8.25	0.239286	95.5	-5.225	14.3375	-2.80088	8.83333	2.66667	-2.35113	118.678	14.2944	-0.99741	31.345	11.5133	-7.92762	31.412	-0.97	2.256	-0.0770726	9.64	-0.221	0.215	-0.172139	2.779	-0.071	0.024	-0.0405155	3.48	0.007	0.0445	-0.0934619
2293_584A638S	82	-9.5	-6.25	0.820055	105.15	4.425	17.0375	1.34508	8.5	2.33333	-0.625618	136.047	31.6635	0.864837	35.4575	15.6258	-1.22908	31.794	-0.588	1.9675	0.29102	9.673	-0.188	0.0745	-0.205224	2.858	0.008	0.0735	-0.0208924	3.393	-0.08	-0.0645	-0.129762
2293_584A750S	77.5	-14	-5.25	0.820055	103.45	2.725	21.1625	-1.98184	9.25	3.08333	-1.55318	121.37	16.9857	-4.71368	35.4443	15.6127	-7.04612	32.742	0.36	2.567	-0.0825188	9.846	-0.015	0.259	-0.19207	2.745	-0.105	0.017	-0.0624309	3.599	0.126	0.0685	-0.0773773
2293_584AC815S	77	-14.5	-7.5	-1.07738	100.45	-0.275	17.3375	2.05246	10.1	3.93333	0.267063	150.084	45.6997	26.5472	42.4466	22.6149	3.58454	31.174	-1.208	1.9615	-0.249673	9.827	-0.034	0.172	-0.00833929	2.857	0.007	0.118	-0.0615655	3.45	-0.023	-0.0895	-0.00751191
2293_584AGZ63S	81	-10.5	-3.875	-0.526099	107.75	7.025	11.1125	0.304699	10.0667	3.9	1.34874	135.282	30.8978	-3.46669	41.9278	22.0961	4.51824	30.711	-1.671	0.163	-2.17998	9.632	-0.229	-0.2205	-0.499532	2.829	-0.021	0.076	-0.067277	3.418	-0.055	-0.18	-0.176916
2293_584AP64S	83.5	-8	-3.58333	-0.592532	99.175	-1.55	11.5125	3.97935	10.6833	4.51667	2.24023	142.929	38.5448	-0.240706	40.763	20.9313	4.33823	27.849	-4.533	0.069	3.4506	9.265	-0.596	0.034	1.44362	2.695	-0.155	0.0285	0.370548	3.447	-0.026	-0.0275	0.608602
2293_584AY58S	85	-6.5	-2.5	0.0508242	102.95	2.225	14.2875	-0.602993	9.9	3.73333	0.817972	143.518	39.134	-3.90288	37.8892	18.0575	1.9561	28.597	-3.785	0.6875	-0.55975	9.587	-0.274	0.1285	-0.186224	2.701	-0.149	-0.0015	-0.061277	3.562	0.089	0.0465	-0.0744542
2293_584AZHU1S	74.5	-17	-6.625	-0.244048	107.475	6.75	19.3125	1.45037	9.25	3.08333	0.383036	135.743	31.3591	5.86718	39.4925	19.6608	3.24562	32.508	0.126	1.427	-0.750173	9.821	-0.04	0.125	-0.225006	2.747	-0.103	0.0135	-0.114065	3.589	0.116	0.0235	-0.0168452
2293_584AZHUNS	75	-16.5	NA	-0.137987	94.125	-6.6	NA	-4.51156	9.08333	2.91667	-0.740828	115.053	10.6686	2.10198	32.5054	12.6738	-2.42583	32.013	-0.369	NA	-1.08776	9.907	0.046	NA	-0.210567	2.792	-0.058	NA	-0.0606337	3.56	0.087	NA	-0.0852164
2293_589A4127S	74.5	-17	-6.125	1.712	97.975	1.15	15.6125	2.98181	10.8333	4	0.426755	139.34	5.24495	10.5278	41.5338	14.0047	2.39332	28.71	-2.665	-1.5465	-2.63447	9.777	-0.037	0.072	-0.321784	2.568	-0.218	-0.171	-0.178032	3.826	0.294	0.27	0.0453104
2293_589A4128S	73	-18.5	-7.75	-1.32647	94.825	-2	16.7125	-1.56146	11.2917	4.45833	0.640858	132.064	-2.03089	-4.11049	43.4983	15.9692	1.47421	31.829	0.454	2.381	2.44638	9.923	0.109	0.2805	0.595754	2.71	-0.076	0.048	0.159968	3.675	0.143	0.036	0.199003
2293_589A4155K	80.5	-11	-3.625	-0.28373	102.425	5.6	19.8625	-1.39159	8.5	1.66667	-0.986706	152.305	18.2103	-3.98897	36.705	9.17583	-4.68912	30.134	-1.241	3.267	0.198042	9.476	-0.338	0.4405	-0.106998	2.768	-0.018	0.086	-0.0425615	3.434	-0.098	0.0625	-0.0727579
2293_589A4155Z	82.5	-9	-1.375	1.36905	100.25	3.425	18.2375	-4.82701	10.1	3.26667	0.278571	145.168	11.0735	-7.34586	38.823	11.2938	3.67127	27.347	-4.028	0.1085	1.17429	9.367	-0.447	0.3305	0.529363	2.673	-0.113	-0.025	0.161327	3.516	-0.016	0.163	0.193631
2293_589A618S	75.5	-16	-7.5	-0.595696	104.475	7.65	15.2625	-2.82493	9.16667	2.33333	0.197909	150.335	16.2402	0.377149	41.3008	13.7716	0.625781	30.623	-0.752	-0.03	-1.3197	9.733	-0.081	-0.091	-0.2604	2.692	-0.094	-0.033	-0.0924162	3.634	0.102	0.016	-0.0540742
2293_589A638S	73.5	-18	-14.75	-7.94185	99.525	2.7	13.3625	-1.13646	10.3833	3.55	1.01714	136.023	1.92784	-4.48281	40.5497	13.0205	2.95953	29.99	-1.385	0.667	-0.576933	9.581	-0.233	0.006	-0.299938	2.727	-0.059	-0.0255	-0.0864162	3.522	-0.01	0.035	-0.0885357
2293_589A750S	78	-13.5	-4.75	1.05815	103.875	7.05	23.5375	1.58661	11.75	4.91667	0.706242	134.283	0.188139	2.87683	47.4883	19.9592	4.09433	31.743	0.368	2.0715	-0.145471	9.989	0.175	0.4255	-0.0517843	2.704	-0.082	0.008	-0.0379547	3.711	0.179	0.151	-0.0531511
2293_589AC815S	79.5	-12	-5	1.16071	92.9	-3.925	11.7375	-2.35409	9.83333	3	-0.240179	128.523	-5.57157	-0.336077	36.3332	8.804	-3.43245	29.709	-1.666	1	-0.778625	9.564	-0.25	-0.0675	-0.274054	2.774	-0.012	0.067	-0.0790893	3.457	-0.075	-0.112	-0.0882857
2293_589AGZ63S	82	-9.5	-2.875	0.211996	100.85	4.025	6.1625	-3.45185	7.41667	0.583333	-1.54183	133.084	-1.01058	-10.987	30.1425	2.61333	-8.17061	32.165	0.79	2.1205	0.210067	9.988	0.174	0.159	-0.146246	2.795	0.009	0.074	-0.0358008	3.586	0.054	-0.0415	-0.0966896
2293_589AP64S	83.5	-8	-3.58333	-0.854437	101.1	4.275	15.3875	9.0478	9.3	2.46667	0.616324	146.704	12.6089	-1.78861	36.6694	9.14023	-0.658921	28.4	-2.975	1.1235	4.93765	9.463	-0.351	0.2555	1.6389	2.731	-0.055	0.0965	0.472024	3.479	-0.053	-0.025	0.552828
2293_589AY58S	84	-7.5	-3.5	-1.21108	99.45	2.625	12.7375	-0.959541	9.16667	2.33333	-0.155937	143.568	9.47372	-9.17518	34.8924	7.36325	-1.94421	28.474	-2.901	1.068	0.253298	9.574	-0.24	0.139	-0.201938	2.682	-0.104	0.0115	-0.0148008	3.583	0.051	0.038	-0.141228
2293_589AZHU1S	73.5	-18	-7.625	-1.50595	100.2	3.375	13.9875	-2.68118	9.91667	3.08333	0.809127	128.434	-5.66067	-6.76455	39.033	11.5038	1.88257	31.844	0.469	1.2665	-0.478125	9.761	-0.053	0.0885	-0.28772	2.704	-0.082	0.0025	-0.0915893	3.62	0.088	0.025	-0.073619
2293_622A4127S	72	-21	-9.375	0.961996	99.25	-0.475	15.4375	2.54014	10.875	2.54167	0.331616	119.075	-19.1079	0.850606	40.3175	5.75458	2.17075	31.826	0.406	1.547	-0.843221	9.811	0.019	0.117	-0.306618	2.76	-0.116	-0.024	-0.0666149	3.563	0.15	0.0665	-0.117523
2293_622A4128S	73.5	-19.5	-8	0.923535	97.675	-2.05	18.1125	-0.428131	8.35	0.0166667	-2.43761	128.027	-10.1561	2.43999	32.4607	-2.10225	-8.56969	33.234	1.814	3.7635	2.52663	9.927	0.135	0.2955	0.580921	2.794	-0.082	0.087	0.163385	3.562	0.149	-0.0175	0.186169
2293_622A4155Z	81	-12	-3.625	1.61905	106.8	11.25	25.425	0.0063244	11.4	3.4	1.44177	144.498	14.006	2.57159	43.648	12.6263	9.49003	28.414	-3.006	1.153	0.916542	9.382	-0.41	0.3565	0.52553	2.736	-0.14	-0.007	0.143744	3.438	0.025	0.1445	0.215798
2293_622A618S	76	-17	-7.75	1.6543	110.5	10.775	19.8375	1.48341	8.08333	-0.25	-1.02223	140.877	2.6938	1.50644	35.8892	1.32625	-3.79204	32.12	0.7	1.4445	-1.14745	9.757	-0.035	-0.056	-0.255233	2.792	-0.084	0.022	-0.0729995	3.507	0.094	-0.0515	-0.0809075
2293_622A628S	73	-20	-9	1.72738	94.625	-5.1	13.9625	-2.24909	11.2333	2.9	-0.328512	116.512	-21.6706	2.10133	38.2283	3.66542	-0.954074	31.063	-0.357	2.388	-0.814775	9.682	-0.11	0.2915	-0.151687	2.77	-0.106	0.002	-0.0646226	3.509	0.096	0.1035	-0.052069
2293_622A638S	73	-20	-16	-6.69185	99.525	-0.2	11.9125	-2.85313	9.08333	0.75	-0.419666	120.225	-17.958	-9.69295	31.825	-2.73792	-4.77137	31.442	0.022	2.0965	-0.449683	9.651	-0.141	0.087	-0.248772	2.801	-0.075	0.0035	-0.0929995	3.458	0.045	0.0305	-0.052369
2293_622A750S	77.5	-15.5	-6	2.30815	105	5.275	23.2125	0.994946	13.0417	4.70833	1.8611	124.693	-13.4897	3.87461	50.526	15.9631	8.12576	32.298	0.878	2.604	-0.915221	9.811	0.019	0.2585	-0.248618	2.749	-0.127	0.008	-0.073538	3.578	0.165	0.0775	-0.0859844
2293_622AC815S	79	-14	-6.25	2.41071	95.3	-0.25	14.775	-1.67076	9	1	-1.21032	123.962	-6.53018	5.69024	32.546	1.52433	-6.22585	30.497	-0.923	1.7655	-1.31537	9.655	-0.137	0.0345	-0.201887	2.88	0.004	0.128	-0.0536726	3.362	-0.051	-0.1475	-0.083119
2293_622AGZ63S	81	-12	-4.625	0.961996	106.7	6.975	10.5625	0.681485	9.25	0.916667	0.154693	127.985	-10.1977	-5.49849	36.6318	2.06892	-0.687518	32.615	1.195	2.548	-0.664683	9.934	0.142	0.116	-0.219079	2.859	-0.017	0.093	-0.0523842	3.488	0.075	-0.08	-0.0945229
2293_622AP64S	83	-10	-4.83333	0.395563	104.8	9.25	19.725	11.0311	9.4	1.4	0.579518	162.142	31.6494	24.2369	41.4	10.3783	5.06544	28.899	-2.521	1.6	4.1119	9.194	-0.598	-0.0025	1.35107	2.739	-0.137	0.0595	0.399441	3.363	-0.05	-0.0815	0.536995
2293_622AZHU1S	75.5	-17.5	-6.375	2.24405	102.125	2.4	14.4625	-2.47284	9.25	0.916667	0.00565476	127.561	-10.6219	2.9499	36.9642	2.40133	0.807583	32.039	0.619	1.439	-1.60787	9.776	-0.016	0.1145	-0.291554	2.848	-0.028	0.1015	-0.0281726	3.442	0.029	-0.0935	-0.151452
2293_622AZHUNS	74.5	-18.5	NA	0.850108	96.15	-3.575	NA	-1.05977	10.3333	2	0.131791	107.224	-30.9592	-0.462111	34.6075	0.0445833	-0.233537	32.418	0.998	NA	-1.07147	9.842	0.05	NA	-0.297114	2.767	-0.109	NA	-0.100741	3.571	0.158	NA	-0.0618236
2293_624A4127S	72.5	-18.5	-7.875	-0.223901	95.925	-5.025	11.5	8.3911	10.0833	2.91667	1.1611	131.117	-12.0312	16.5384	39.841	7.61517	7.19313	30.852	-0.742	0.486	1.37381	9.767	-0.155	0.008	0.442677	2.676	-0.077	-0.0465	0.14502	3.662	0.043	0.0625	0.160227
2293_624A4128S	74	-17	-6.5	-0.262363	96.15	-4.8	15.975	7.22283	9.61667	2.45	0.450206	129.541	-13.6074	7.59978	36.6527	4.42692	1.12127	31.069	-0.525	1.5115	3.55266	9.971	0.049	0.2745	1.41822	2.663	-0.09	0.0175	0.32802	3.762	0.143	0.0795	0.564919
2293_624A4155K	79	-12	-4.875	-1.71963	102.05	1.1	17.425	5.6927	9.25	2.08333	1.24764	149.299	6.15064	7.23814	38.6872	6.46133	3.78569	29.081	-2.513	2.1045	1.01132	9.215	-0.707	0.1255	0.406464	2.727	-0.026	0.0615	0.13149	3.389	-0.23	-0.026	0.161159
2293_624A4155Z	81	-10	-2.625	-0.0668498	102.575	1.625	18.5	4.95729	9.16667	2	0.829586	137.036	-6.11207	-1.24465	33.2608	1.035	4.60175	27.452	-4.142	0.104	3.14557	9.297	-0.625	0.2065	1.23382	2.65	-0.103	-0.0315	0.353379	3.521	-0.098	0.1245	0.477548
2293_624A618S	75	-16	-7.75	-1.03159	105.325	4.375	14.05	5.48437	7.75	0.583333	0.265591	152.281	9.13289	16.5567	35.9117	3.68583	1.72934	31.71	0.116	0.9475	1.63358	9.711	-0.211	-0.167	0.492062	2.722	-0.031	0.0135	0.152635	3.576	-0.043	-0.0855	0.166842
2293_624A628S	72.5	-18.5	-8.5	-0.458516	93.575	-7.375	12.3	5.87687	10.6667	3.5	0.725975	115.889	-27.259	5.124	34.5533	2.3275	0.869806	29.763	-1.831	1.001	1.07626	9.66	-0.262	0.2045	0.619608	2.639	-0.114	-0.0675	0.100012	3.676	0.057	0.1675	0.293681
2293_624A638S	82.5	-8.5	-5.5	1.12225	99.825	-1.125	11.6	6.62283	6.41667	-0.75	-1.46518	146.858	3.70966	20.5858	27.6317	-4.59417	-3.46583	30.124	-1.47	0.6915	1.42335	9.73	-0.192	0.101	0.623523	2.767	0.014	0.031	0.168635	3.526	-0.093	-0.0045	0.194381
2293_624A750S	76.5	-14.5	-6	-0.377747	103.025	2.075	20.625	8.19591	10.9667	3.8	1.40726	120.152	-22.9963	2.97922	40.0324	7.80658	3.13106	31.03	-0.564	1.249	1.00781	9.83	-0.092	0.2125	0.563677	2.649	-0.104	-0.0305	0.122097	3.728	0.109	0.1245	0.242766
2293_624AC815S	77	-14	-7.25	-1.27518	92.325	-8.625	9.1	4.5302	8.73333	1.56667	0.14417	131.099	-12.0493	16.473	32.5995	0.373667	-0.673475	34.003	2.409	5.1845	5.38166	9.543	-0.379	-0.1425	0.479408	2.776	0.023	0.0855	0.137962	3.448	-0.171	-0.1645	0.181631
2293_624AGZ63S	80.5	-10.5	-4.125	-1.2239	106.1	5.15	9.35	9.25745	8.26667	1.1	0.792514	145.92	2.77169	16.082	36.3638	4.138	4.54336	32.007	0.413	1.853	1.91835	9.837	-0.085	-0.046	0.477216	2.775	0.022	0.0705	0.15925	3.563	-0.056	-0.108	0.159227
2293_624AP64S	86	-3	0.166667	1.70967	NA	NA	NA	NA	NA	NA	NA	NA	NA	NA	NA	NA	NA	NA	NA	NA	NA	NA	NA	NA	NA	NA	NA	NA	NA	NA	NA	NA	NA
2293_624AY58S	86	-7	-2.25	0.853022	100.775	-0.175	12	7.82475	9.16667	2	1.32841	140.733	-2.41486	2.22304	35.0542	2.82833	4.71019	28.246	-3.348	0.7305	1.89158	9.486	-0.436	-0.003	0.484523	2.682	-0.071	0.028	0.20025	3.548	-0.071	-0.0405	0.102689
2293_624AZHU1S	75	-16	-5.875	0.0581502	103.05	2.1	14.775	7.62812	8.08333	0.916667	0.460142	124.025	-19.1231	3.05977	30.8908	-1.335	0.233046	31.45	-0.144	0.763	0.994157	9.764	-0.158	0.0375	0.489741	2.717	-0.036	0.032	0.136462	3.605	-0.014	-0.0335	0.190298
3509_1_216A4127S	73	-13	-4.875	-0.939955	101.8	-1.7	16.1	-2.63809	8.2	2.3	0.00585019	162.049	-20.0168	-2.2403	37.145	8.36533	-1.98838	29.222	1.589	0.8365	-0.859284	9.557	0.53	0.2455	-0.189288	2.725	-0.002	0.0155	-0.0375638	3.517	0.196	0.0665	-0.107229
3509_1_216A4128S	73.5	-12.5	-4.5	-0.382263	102.15	-1.35	20.7	-2.36309	9.16667	3.26667	0.0154656	134.652	-47.4138	-11.432	34.6739	5.89425	-3.14971	28.64	1.007	1.063	-1.28059	9.452	0.425	0.203	-0.173672	2.63	-0.097	-0.0025	-0.0862561	3.605	0.284	0.0715	-0.0373828
3509_1_216A4155K	82	-4	0.625	-2.0431	105.05	1.55	19.15	9.42275	7.38333	1.48333	0.987488	167.76	-14.3054	16.2953	32.6343	3.85467	1.92104	27.647	0.014	2.651	0.935429	9.172	0.145	0.53	0.699614	2.715	-0.012	0.0625	0.141989	3.389	0.068	0.123	0.310701
3509_1_216A4155Z	80	-7	-1.625	-4.10876	109.45	9.05	25.65	1.37174	11.25	NA	2.93698	170.25	-6.44887	15.1662	49.08	25.5967	13.8156	26.217	-1.416	0.8495	-1.89554	9.012	-0.015	0.369	-0.312749	2.655	-0.072	-0.0135	-0.116769	3.406	0.085	0.1585	-0.0487332
3509_1_216A618S	74.5	-11.5	-5.75	-1.20598	111.625	8.125	19.075	-2.54145	7.83333	1.93333	0.12054	166.916	-15.1494	-3.29132	38.0657	9.286	-1.38443	30.034	2.401	1.252	-1.02346	9.496	0.469	0.0655	-0.281416	2.679	-0.048	-0.0165	-0.0877689	3.552	0.231	0.0395	-0.0779276
3509_1_216A628S	73.5	-12.5	-5	-0.747648	100.55	-2.95	18	-3.0352	10.0833	4.18333	0.105263	133.529	-48.5369	-16.2006	37.1458	8.36617	-3.37869	27.938	0.305	1.1565	-0.912957	9.347	0.32	0.339	-0.128083	2.665	-0.062	-0.0285	-0.0766022	3.516	0.195	0.1565	-0.0350943
3509_1_216A638S	84	-2	-1.5	-1.42072	101.75	-1.75	12.25	-4.41501	8.16667	2.26667	-0.561458	169.505	-7.19437	6.93316	35.5967	6.817	-3.81532	29.016	1.383	1.564	-0.5429	9.366	0.339	0.1845	-0.206211	2.75	0.023	0.027	-0.0541791	3.412	0.091	0.0305	-0.0909982
3509_1_216A750S	81.5	-4.5	1.5	4.50235	103.2	-0.3	19.525	-4.63103	9.25	3.35	0.340679	143.116	-38.9495	-13.5592	37.2636	8.48392	-3.91438	28.315	0.682	0.5145	0.265459	9.438	0.411	0.268	-0.347666	2.612	-0.115	-0.0545	-0.107436	3.625	0.304	0.1705	-0.0751776
3509_1_216AC815S	79	-7	-2.75	1.80235	94.85	-8.65	10.35	-4.5452	8.96667	3.06667	0.216235	141.257	-40.8084	-23.7659	34.737	5.95733	-5.24258	28.941	1.308	2.103	2.40169	9.372	0.345	0.134	0.750351	2.837	0.11	0.1595	0.285898	3.312	-0.009	-0.1515	0.181556
3509_1_216AGZ63S	79	-7	-3.125	-1.49765	108.725	5.225	10.7	7.24397	NA	NA	NA	166.058	-10.6411	10.858	37.9191	9.13942	2.27054	29.405	1.772	1.2315	1.37288	9.468	0.441	0.0325	0.569334	2.812	0.085	0.1205	0.195981	3.377	0.056	-0.145	0.169906
3509_1_216AP64S	82.5	-3.5	-1.83333	-0.189955	99.875	-3.625	10.825	3.62345	7.75	1.85	0.530209	162.504	-19.5619	11.4435	32.4925	3.71283	1.08446	26.832	-0.801	1.4265	1.23325	8.924	-0.103	0.11	-0.287596	2.689	-0.038	0.084	-0.0531022	3.327	0.006	-0.0715	-0.123229
3509_1_216AY58S	82.5	-3.5	-2.25	-0.997648	101.25	-2.25	11.2	-3.37478	7	1.1	-0.993349	160.711	-21.3544	3.30912	28.7138	-0.0658333	-4.5687	26.794	-0.839	1.259	-1.09287	9.357	0.33	0.3155	-0.065916	2.694	-0.033	0.053	-0.0406856	3.485	0.164	0.0455	-0.0555943
3509_1_216AZHU1S	74.5	-11.5	-3.875	-0.164314	108.975	5.475	19.425	-1.61228	9	3.1	0.88929	161.114	-20.9517	-3.50166	42.2483	13.4687	2.52292	29.177	1.544	0.4705	-1.69562	9.427	0.4	0.148	-0.316583	2.675	-0.052	0.003	-0.0852689	3.535	0.214	0.0455	-0.0905943
3509_1_216AZHUNS	74.5	-11.5	NA	5.11774	100.575	-2.925	NA	6.67538	9.23333	3.33333	1.84431	142.13	-39.9354	7.30953	38.1208	9.34117	5.86226	30.043	2.41	NA	3.58872	9.65	0.623	NA	0.534943	2.717	-0.01	NA	0.147436	3.564	0.243	NA	0.193156
3509_1118A4127S	73.5	-14.5	-5.375	-1.10479	101.875	3.875	18.925	-0.396465	9.05	2.88333	-0.223637	153.112	-15.759	-2.61598	40.8448	9.76567	-0.494865	30.476	-0.121	0.6085	-1.28093	9.913	-0.219	0.049	-0.238431	2.639	-0.016	-0.0345	-0.0922506	3.768	-0.064	0.062	-0.0496905
3509_1118A4128S	75	-13	-4	0.452902	101.7	3.7	23	-0.646465	8.5	2.33333	-1.73069	148.904	-19.9666	11.3817	36.7917	5.7125	-3.23829	30.665	0.068	1.606	-0.931235	9.864	-0.268	0.0625	-0.166815	2.632	-0.023	0.0355	-0.0529429	3.758	-0.074	-0.031	-0.0778443
3509_1118A4155K	82	-6	-0.375	-2.70794	100.95	2.95	17.8	7.48937	9.01667	2.85	1.54133	159.954	-8.91699	17.0502	40.0483	8.96913	7.12868	28.616	-1.981	2.138	0.228786	9.28	-0.852	0.0855	0.402471	2.693	0.038	0.0765	0.151302	3.455	-0.377	-0.0665	0.18324
3509_1118A618S	78	-10	-3.25	1.62918	106.775	8.775	16.975	-5.22483	9.825	3.65833	1.03272	132.65	-36.2206	-28.996	39.3987	8.31958	-2.25766	31.278	0.681	1.014	-1.4551	9.865	-0.267	-0.118	-0.317559	2.652	-0.003	-0.0075	-0.0834557	3.733	-0.099	-0.035	-0.0903892
3509_1118A628S	75	-14	-5	0.0875173	101.3	3.75	21.725	-0.11858	13	NA	1.94244	148.275	-28.736	7.10668	54.4867	26.1583	11.7558	28.655	-1.942	0.3915	-1.8716	9.514	-0.618	-0.0465	-0.366226	2.601	-0.054	-0.0565	-0.109289	3.671	-0.161	0.056	-0.0735559
3509_1118A638S	85.5	-2.5	-1	-0.58556	102.425	4.425	15.675	-1.57339	10.3333	4.16667	0.525722	142.9	-25.9711	-11.1108	41.3279	10.2487	-0.290388	29.53	-1.067	0.596	-1.70454	9.743	-0.389	0.009	-0.234354	2.716	0.061	0.029	-0.056866	3.597	-0.235	-0.04	-0.0994597
3509_1118A750S	78	-11	-3.5	0.337517	103.2	5.65	22.5	-2.46441	8.16667	2.83333	-1.82214	153.946	-23.0645	5.8322	38.0915	9.76317	-5.29278	31.175	0.578	1.8925	1.44982	10.044	-0.088	0.3215	-0.146809	2.642	-0.013	0.0115	-0.0461224	3.815	-0.017	0.105	-0.0786392
3509_1118AC815S	79	-10	-4.25	1.13752	96.2	-1.35	14.675	-1.02858	9.4	4.06667	-0.429919	150.032	-26.9786	-6.4297	39.26	10.9317	-2.9259	29.459	-1.138	1.139	1.24405	9.79	-0.342	-0.0005	0.763208	2.731	0.076	0.0895	0.211211	3.599	-0.233	-0.12	0.275094
3509_1118AGZ63S	82	-6	-1.125	0.837517	104.1	6.1	8.825	4.78559	7.66667	1.5	0.144525	153.224	-15.6464	6.58546	35.6949	4.61575	-2.15995	31.454	0.857	1.7985	1.74623	10.018	-0.114	0.03	0.714191	2.764	0.109	0.1085	0.179294	3.636	-0.196	-0.1415	0.235444
3509_1118AP64S	83	-6	-2.83333	-0.35479	96.15	-1.4	10.075	2.06507	7.16667	1.83333	-1.13261	152.52	-24.4908	10.021	29.6033	1.275	-4.01103	28.344	-2.253	1.4565	1.06961	9.311	-0.821	-0.0555	-0.305738	2.653	-0.002	0.084	-0.057789	3.52	-0.312	-0.134	-0.12369
3509_1118AY58S	85	-3	-0.75	0.837517	97.7	-0.3	10.4	-4.75816	9.08333	2.91667	0.0104976	146.896	-21.9753	-1.94525	36.5357	5.4565	1.04681	28.709	-1.888	1.692	-0.853517	9.739	-0.393	0.145	-0.0890589	2.668	0.013	0.063	-0.0353724	3.66	-0.172	-0.035	-0.0740559
3509_1118AZHU1S	73.5	-14.5	-5.875	-1.82915	106.725	8.725	19.925	-1.69566	9.35	3.18333	0.159803	144.725	-24.1456	-11.3291	41.1854	10.1062	-0.746317	31.532	0.935	1.3435	-1.01627	9.882	-0.25	0.0505	-0.266726	2.685	0.03	0.049	-0.0439557	3.696	-0.136	-0.049	-0.123056
3509_1118AZHUNS	75	-14	NA	4.9529	99	1.45	NA	7.267	8.66667	3.33333	0.198158	127.292	-49.7187	1.03262	34.4043	6.076	-0.060561	31.667	1.07	NA	3.53707	9.982	-0.15	NA	0.4618	2.668	0.013	NA	0.129749	3.756	-0.076	NA	0.191694
3509_113A4127S	73.25	-14.25	-5.375	-1.13638	100.2	5.525	18.9125	-3.06844	8.5	2.35	-0.564983	144.455	-13.4714	1.40059	36.4906	6.64608	-0.929005	30.513	-0.948	0.2135	-1.25921	9.795	-0.141	0.029	-0.274002	2.686	-0.032	-0.019	-0.0710638	3.658	-0.009	0.0345	-0.0939432
3509_113A4128S	72	-15.5	-6.75	-2.32869	100.2	5.525	23.1625	-3.14344	8.08333	1.93333	-1.9387	130.998	-26.928	6.14926	30.1617	0.317167	-5.94818	29.108	-2.353	-0.383	-2.50352	9.557	-0.379	-0.1465	-0.391387	2.639	-0.079	0.011	-0.0717561	3.635	-0.032	-0.0715	-0.135097
3509_113A4155K	86	-1.5	3.875	1.51047	99.8	5.125	18.3125	5.3424	7.25	1.1	-0.0166784	131.562	-26.3641	1.33205	27.6383	-2.20617	-1.36117	29.281	-2.18	2.371	0.8785	9.377	-0.559	0.2805	0.5819	2.757	0.039	0.109	0.189489	3.412	-0.255	-0.027	0.205987
3509_113A4155Z	86	-1.5	4.125	1.44481	102.475	7.8	21.5375	-4.43361	8.25	2.1	-0.933858	123.142	-34.7844	-10.7076	27.8975	-1.947	-5.65314	28.261	-3.2	0.9795	-1.54247	9.406	-0.53	0.3085	-0.241464	2.701	-0.017	0.037	-0.0652689	3.492	-0.175	0.0715	-0.0904475
3509_113A618S	74	-13.5	-7	-2.15241	107.8	13.125	19.6625	-5.19681	9.525	3.375	0.941374	139.338	-18.5878	-9.63425	40.4761	10.6316	2.73975	31.82	0.359	1.124	-0.928386	9.903	-0.033	0.018	-0.19713	2.741	0.023	0.05	-0.0202689	3.627	-0.04	-0.0585	-0.130642
3509_113A628S	74	-13.5	-5.25	-0.694076	101.8	7.125	23.6625	-0.615558	8.91667	2.76667	-1.93224	126.268	-31.6582	-2.22639	32.3497	2.50517	-6.46107	30.45	-1.011	1.7545	-0.091886	9.781	-0.155	0.3185	-0.016797	2.73	0.012	0.041	-0.00610222	3.593	-0.074	0.0605	-0.0858086
3509_113A638S	86	-1.5	-0.25	0.132847	103.65	8.975	18.5625	-1.34537	8.8	2.65	-0.798958	142.46	-15.466	1.12321	37.554	7.7095	-0.144194	30.611	-0.85	1.245	-0.638828	9.758	-0.178	0.122	-0.136925	2.741	0.023	0.0225	-0.0576791	3.568	-0.099	0.0135	-0.0627124
3509_113A750S	76.5	-11	-4.25	-0.944076	105.65	10.975	26.3875	-1.01139	9.25	3.1	-0.530154	141.039	-16.8869	5.59876	39.3158	9.47125	-0.148421	30.565	-0.896	0.8505	0.824531	9.848	-0.088	0.2235	-0.26038	2.625	-0.093	-0.037	-0.0889356	3.763	0.096	0.1355	-0.0648919
3509_113AC815S	76.5	-11	-6	-1.14408	93.475	-1.2	13.3875	-4.75056	9.75	3.6	0.128735	125.436	-32.4905	-18.3525	35.1725	5.328	-3.09329	30.4	-1.061	1.648	2.16976	9.719	-0.217	0.0265	0.774636	2.737	0.019	0.064	0.191398	3.56	-0.107	-0.0765	0.301841
3509_113AGZ63S	81	-6.5	-1.875	0.0559239	105.7	11.025	12.0875	5.38861	8.83333	2.68333	1.51985	139.18	-18.746	5.21486	36.9236	7.07908	2.98883	30.98	-0.481	0.8925	1.25695	9.715	-0.221	-0.175	0.49362	2.74	0.022	0.053	0.129481	3.555	-0.112	-0.14	0.220191
3509_113AP64S	83.5	-4	-1.58333	0.363616	100.525	5.85	15.8875	5.4431	9.58333	3.43333	1.49271	125.634	-32.2923	-4.19141	33.4642	3.61967	3.76991	28.62	-2.841	1.3005	1.33033	9.38	-0.556	0.1115	-0.15431	2.675	-0.043	0.0745	-0.0616022	3.519	-0.148	-0.0525	-0.0589432
3509_113AY58S	82.5	-5	-3	-1.44408	101.9	7.225	16.2625	-1.55514	9.56667	3.41667	0.702485	136.44	-21.4864	0.272576	33.5588	3.71433	1.99009	27.4	-4.061	-0.049	-2.1778	9.459	-0.477	-0.037	-0.28663	2.627	-0.091	-0.0095	-0.102186	3.615	-0.052	0.0025	-0.0533086
3509_113AZHU1S	74	-13.5	-5.125	-1.11074	108.9	14.225	23.7625	-0.517642	8.33333	2.18333	-0.64821	149.832	-8.09441	6.45109	37.6371	7.79258	-0.37454	31.641	0.18	1.0205	-0.922553	9.799	-0.137	0.0655	-0.267297	2.683	-0.035	0.0155	-0.0717689	3.662	-0.005	-0.0005	-0.0913086
3509_113AZHUNS	75	-12.5	NA	5.17131	101.375	6.7	NA	8.64502	10.8333	4.68333	2.57348	128.479	-29.4467	14.8937	43.2038	13.3593	12.659	32.244	0.783	NA	4.09879	10.059	0.123	NA	0.621229	2.696	-0.022	NA	0.131936	3.751	0.084	NA	0.252441
3509_114A4127S	74	-16	-5.875	1.09179	99.2	-1.8	14.75	20.6375	9.16667	2.16667	1.30585	134.173	-13.5276	20.7982	35.685	5.437	3.82799	29.78	-0.09	0.276	5.16407	9.92	-0.005	0.1595	2.02912	2.66	0.01	-0.011	0.524476	3.74	-0.021	0.0695	0.768216
3509_114A4128S	74	-16	-6	1.14948	101.35	0.35	21.15	22.7125	10.5	3.5	1.68213	129.643	-18.0578	34.4733	39.7908	9.54283	9.24357	29.958	0.088	1.2625	5.50277	9.514	-0.411	-0.184	1.74374	2.629	-0.021	0.035	0.539784	3.629	-0.132	-0.1245	0.639062
3509_114A4155K	82	-8	-1.375	-1.01136	NA	NA	NA	NA	NA	NA	NA	NA	NA	NA	NA	NA	NA	NA	NA	NA	NA	NA	NA	NA	NA	NA	NA	NA	NA	NA	NA	NA	NA
3509_114A638S	81	-9	-6.5	-3.38898	103.6	2.6	15.35	23.3106	11	4	2.60521	111.834	-35.8667	0.176298	35.84	5.592	3.70439	30.116	0.246	1.5455	6.02246	9.743	-0.182	0.1125	2.0262	2.769	0.119	0.0845	0.591861	3.53	-0.231	-0.0715	0.679446
3509_114AC815S	78	-12	-5.75	1.8341	91.5	-9.5	8.25	17.9804	8.2	1.2	-0.217099	149.997	2.29588	35.8876	34.55	4.302	1.84679	30.175	0.305	2.2185	9.10105	9.683	-0.242	-0.004	2.91676	2.751	0.101	0.112	0.826937	3.532	-0.229	-0.1515	1.054
3509_114AGZ63S	80	-10	-4.125	0.534098	NA	NA	NA	NA	NA	NA	NA	NA	NA	NA	NA	NA	NA	NA	NA	NA	NA	NA	NA	NA	NA	NA	NA	NA	NA	NA	NA	NA	NA
3509_114AP64S	78	-12.5	-8.58333	-3.65821	104.925	-1.925	14.2	34.549	11.775	3.875	4.88854	168.778	18.8507	68.6312	50.6	16.307	26.4683	26.549	-3.321	0.025	6.41561	9.077	-0.848	-0.186	1.72082	2.617	-0.033	0.0505	0.501937	3.479	-0.282	-0.1395	0.681216
3509_114AZHU1S	75	-15.5	-5.625	1.36743	108.075	1.225	16.85	23.3633	10.9333	3.03333	3.15596	137.901	-12.0263	24.1988	43.5811	9.28808	11.132	30.632	0.762	0.807	5.22473	9.816	-0.109	0.088	1.92783	2.669	0.019	0.0355	0.535771	3.691	-0.07	-0.0185	0.71785
3509_114AZHUNS	72	-18	NA	3.64948	90.5	-10.5	NA	22.476	8.25	1.25	1.19431	111.876	-35.8252	27.969	26.075	-4.173	1.0928	29.601	-0.269	NA	8.61207	9.787	-0.138	NA	2.52736	2.597	-0.053	NA	0.654476	3.784	0.023	NA	1.0656
3509_2_1115A4127S	73.5	-12.5	-4.375	0.702902	104.625	2.15	19.4375	-1.03124	7.23333	0.9	-1.26776	157.811	-19.6646	-1.95775	33.2353	2.76283	-5.1881	29.64	1.447	0.9745	1.19574	9.72	0.457	0.2905	0.582569	2.687	-0.082	-0.0435	0.137281	3.629	0.275	0.162	0.247688
3509_2_1115A4128S	73	-13	-5	0.260594	102.575	0.425	21.8	-3.15624	9	3.5	-0.458146	133.106	-59.31	-8.45659	34.3275	5.03083	-2.78619	29.1	0.907	1.243	0.816432	9.623	0.36	0.256	0.606185	2.681	-0.088	0.0275	0.177589	3.598	0.244	0.048	0.198534
3509_2_1115A618S	75.5	-10.5	-4.75	0.936876	113.175	10.7	21.1375	-2.20961	6.83333	0.5	-1.1864	158.658	-18.8176	-7.02917	32.7842	2.31167	-5.95598	30.929	2.736	1.867	1.50857	9.738	0.475	0.1895	0.569441	2.727	-0.042	0.0105	0.173076	3.583	0.229	0.054	0.195989
3509_2_1115A628S	74.5	-11.5	-4	1.39521	98.15	-4.325	16.1125	-6.65336	9.08333	2.75	-1.20168	122.519	-54.9564	-22.6898	29.7437	-0.72875	-10.0708	28.125	-0.068	1.0635	0.911066	9.346	0.083	0.22	0.479774	2.678	-0.091	-0.0365	0.149243	3.5	0.146	0.124	0.191822
3509_2_1115A638S	83	-3	-2.5	-1.27787	101.9	-0.25	13.075	-5.48316	8.375	2.875	-0.660069	153.687	-38.7298	-4.36436	37.0087	7.71208	-1.69329	29.072	0.879	1.34	1.15012	9.573	0.31	0.2735	0.609646	2.765	-0.004	0.021	0.173666	3.471	0.117	0.073	0.210919
3509_2_1115A750S	76.5	-9.5	-3.5	0.64521	106.075	3.6	22.9125	-2.97419	9.33333	3	0.117068	148.605	-28.8699	-3.54939	41.077	10.6045	0.608984	29.786	1.593	1.7055	3.37348	9.548	0.285	0.26	0.371191	2.686	-0.083	-0.0015	0.17941	3.566	0.212	0.095	0.108739
3509_2_1115AC815S	73.5	-12.5	-8.25	-2.55479	99.4	-3.4	15.25	-1.21336	10.4	3.23333	1.34262	183.406	20.8716	22.9031	52.742	21.0937	13.4724	NA	NA	NA	NA	NA	NA	NA	NA	NA	NA	NA	NA	NA	NA	NA	NA
3509_2_1115AGZ63S	79.5	-6.5	-2.625	0.14521	109.4	6.925	11.8875	6.70081	7.56667	1.23333	0.817068	165.04	-12.4352	14.3605	36.1415	5.669	1.2029	30.424	2.231	1.9705	4.0289	9.55	0.287	-0.0035	1.26019	2.813	0.044	0.1005	0.409826	3.405	0.051	-0.1335	0.440822
3509_2_1115AP64S	81.5	-4.5	-2.83333	-0.0470981	105.15	2.675	16.6125	7.6803	7.91667	1.58333	0.389931	140.293	-37.1823	-6.24655	28.85	-1.6225	-1.8481	27.228	-0.965	1.5425	3.26628	9.135	-0.128	0.203	0.532262	2.713	-0.056	0.087	0.183743	3.373	0.019	-0.042	0.165688
3509_2_1115AY58S	83.5	-2.5	-1.25	1.14521	104.425	1.95	14.8875	-1.41794	8	1.66667	-0.300293	150.526	-26.9492	-2.35536	32.91	2.4375	0.337411	27.162	-1.031	1.347	0.91215	9.399	0.136	0.2395	0.584941	2.7	-0.069	0.038	0.17816	3.493	0.139	0.037	0.195322
3509_2_1115AZHU1S	75	-11	-3.375	1.47854	110.45	7.975	21.4125	-1.35544	8.33333	2	-0.0843208	159.106	-18.3691	-0.988743	38.6134	8.14092	-0.402053	30.14	1.947	1.1535	0.9044	9.679	0.416	0.282	0.544274	2.699	-0.07	0.006	0.151576	3.595	0.241	0.089	0.212322
3509_2_1115AZHUNS	75	-11	NA	6.76059	102	-0.475	NA	6.88222	8.70833	2.375	1.01237	142.897	-34.5783	12.5969	36.1929	5.72042	4.64429	30.082	1.889	NA	5.26474	9.701	0.438	NA	1.1948	2.744	-0.025	NA	0.387281	3.548	0.194	NA	0.420072
3509_2_114A4127S	73.5	-14.5	-5.375	4.97213	100.15	3.525	17.8875	4.66892	9.51667	2.06667	1.19047	148.273	-7.49695	8.94456	41.6159	5.23577	6.00322	30.317	-1.495	-0.158	1.27823	9.719	-0.224	-0.0505	0.459954	2.672	-0.078	-0.049	0.138519	3.647	0.019	0.043	0.174233
3509_2_114A4128S	73.5	-14.5	-5.5	5.02982	102.375	5.75	24.3625	6.81892	8.98333	1.53333	-0.299919	133.17	-22.6002	12.0466	35.0578	-1.32233	0.754871	30.288	-1.524	0.6215	1.40992	9.591	-0.352	-0.116	0.452569	2.61	-0.14	-0.034	0.122826	3.687	0.059	0	0.196079
3509_2_114A4155K	84.5	-3.5	2.125	5.86899	102.35	5.725	19.8875	15.6798	7.79167	0.341667	1.26377	138.958	-16.8115	12.4542	31.6612	-4.71892	4.46862	30.442	-1.37	3.3565	4.77294	9.47	-0.473	0.37	1.48486	2.784	0.034	0.12	0.440071	3.41	-0.218	-0.0095	0.483163
3509_2_114A4155Z	87	-1	4.875	8.30333	103.575	7.475	21.925	4.45375	7.83333	NA	-0.611742	119.541	-46.5047	-10.5823	26.24	NA	-5.50376	27.667	-4.145	0.21	0.59697	9.451	-0.492	0.35	0.613492	2.646	-0.104	-0.034	0.103314	3.583	-0.045	0.182	0.279728
3509_2_114A618S	75	-13	-6.25	4.70611	109.925	13.3	20.8125	4.71555	8.58333	1.13333	0.738489	164.961	9.19087	19.714	42.6599	6.27975	6.73049	30.951	-0.861	0.0795	0.936054	9.757	-0.186	-0.1315	0.466826	2.692	-0.058	-0.015	0.154314	3.638	0.01	-0.028	0.159534
3509_2_114A628S	72.5	-15.5	-7	3.66444	100.525	3.9	21.4125	5.8968	9.16667	1.71667	-0.943455	138.953	-16.8171	14.1842	35.766	-0.614167	-1.23786	28.881	-2.931	0.01	1.07255	9.512	-0.431	0.046	0.524159	2.674	-0.076	-0.031	0.16148	3.568	-0.06	0.055	0.168367
3509_2_114A638S	89.5	1.5	3	9.49136	102.7	6.075	16.6375	5.492	9.41667	1.96667	0.556491	149.173	-6.59701	11.5618	38.6367	2.25658	2.74544	30.28	-1.532	0.7385	1.76361	9.707	-0.236	0.0675	0.622031	2.731	-0.019	-0.0035	0.155903	3.57	-0.058	0.035	0.218463
3509_2_114A750S	76	-12	-5	4.41444	103.2	6.575	22.9625	4.32597	9.25	1.8	0.208628	136.282	-19.4883	4.56691	38.0921	1.71192	0.434792	30.918	-0.894	1.028	3.91097	9.952	0.009	0.324	0.653576	2.639	-0.111	-0.039	0.148647	3.783	0.155	0.175	0.234284
3509_2_114AC815S	74	-14	-8.75	2.21444	99.275	2.65	18.2125	8.8368	10.3333	2.88333	1.45085	156.079	0.30859	16.016	44.67	8.28983	8.21109	29.078	-2.734	0.1505	3.5812	9.636	-0.307	-0.06	1.50159	2.73	-0.02	0.041	0.40798	3.541	-0.087	-0.076	0.562017
3509_2_114AP64S	82	-6	-3.33333	4.72213	101.875	5.25	16.2625	14.5805	8	0.55	0.648158	141.473	-14.2968	15.3736	31.5383	-4.84183	3.65096	28.357	-3.455	0.862	3.80077	9.361	-0.582	0.089	0.636646	2.686	-0.064	0.0695	0.17298	3.498	-0.13	-0.054	0.199233
3509_2_114AY58S	84	-4	-1.75	5.91444	99.825	3.2	13.2125	4.15722	10.3667	2.91667	2.24127	131.861	-23.9093	-0.580769	34.496	-1.88417	4.73414	28.01	-3.802	0.3855	1.16564	9.409	-0.534	-0.0905	0.473326	2.635	-0.115	-0.0175	0.129397	3.583	-0.045	-0.01	0.193867
3509_2_114AZHU1S	74	-14	-5.375	4.74777	104.05	6.9	17.675	2.41972	7.66667	2.16667	-0.576094	142.515	-2.97866	2.86029	32.7883	7.88	-3.41641	31.035	-0.777	0.239	1.20489	9.779	-0.164	0.042	0.522659	2.674	-0.076	-0.0095	0.142814	3.672	0.044	0.029	0.197867
3509_2_114AZHUNS	NA	NA	NA	NA	NA	NA	NA	NA	NA	NA	NA	NA	NA	NA	NA	NA	NA	NA	NA	NA	NA	NA	NA	NA	NA	NA	NA	NA	NA	NA	NA	NA	NA
3509_2_351A4127S	73.5	-10.5	-3.375	-0.258637	102.1	1.6	17.9	-2.70608	9.83333	2.92424	0.572808	137.793	-16.9181	-9.80703	38.3358	5.45477	-0.367705	30.59	-0.627	0.4125	-0.968389	9.704	-0.182	-0.037	-0.304508	2.675	-0.046	-0.0315	-0.0850967	3.638	-0.007	0.0255	-0.0875366
3509_2_351A4128S	73	-11	-4	-0.700944	102.425	1.925	22.475	-2.45608	10.5833	3.67424	0.365757	110.379	-44.3322	-19.0159	35.5497	2.66861	-1.84413	30.262	-0.955	0.893	-1.1357	9.651	-0.235	-0.0275	-0.236892	2.648	-0.073	0.0185	-0.065789	3.657	0.012	-0.0385	-0.0866905
3509_2_351A4155K	83.5	-0.5	3.125	-0.361783	102.875	2.175	18.375	6.87976	8.45455	1.45455	0.992325	145.085	-21.4185	10.3099	35.7355	-0.0812121	5.452	29.752	-1.465	2.964	1.56332	9.357	-0.529	0.2855	0.622394	2.791	0.07	0.1415	0.220456	3.363	-0.282	-0.065	0.183393
3509_2_351A4155Z	81	-4	0.375	-2.92744	104.8	4.5	21.05	-3.64625	7.66667	0.848485	-1.71273	123.356	-19.5612	-15.0385	26.925	-3.02045	-7.90959	29.032	-2.185	1.8725	-0.557645	9.487	-0.399	0.4145	-0.0999691	2.717	-0.004	0.0515	-0.0523019	3.502	-0.143	0.0925	-0.0540409
3509_2_351A618S	75	-9	-4.25	-0.524662	111.625	11.325	20.675	-2.90945	9	2.18182	0.220832	154.005	11.0872	0.486586	41.3332	11.3877	2.31293	31.471	0.254	0.897	-1.06356	9.949	0.063	0.089	-0.0906358	2.68	-0.041	-0.0125	-0.0843019	3.724	0.079	0.0495	-0.00723534
3509_2_351A628S	73	-11	-4.5	-1.06633	99.7	-1	18.55	-4.2532	11.8333	4.83333	0.788887	132.902	-33.6021	-0.138166	43.0833	7.26667	2.98865	29.083	-2.134	0.5095	-1.24506	9.54	-0.346	0.1025	-0.197302	2.676	-0.045	-0.0145	-0.0631352	3.576	-0.069	0.0545	-0.076402
3509_2_351A638S	86	2	1.5	0.760594	104.15	3.65	16.15	-2.383	10.6667	3.75758	0.872167	132.463	-22.248	-13.4197	37.3746	4.49352	-1.60756	28.212	-3.005	-1.032	-2.824	9.439	-0.447	-0.172	-0.395431	2.668	-0.053	-0.052	-0.133712	3.548	-0.097	0.0045	-0.0563058
3509_2_351A750S	74	-10	-5	-2.81633	107.7	7.2	25.525	-0.499029	9.83333	2.92424	-0.142363	145.267	-9.44335	5.28139	43.5308	10.6498	2.78271	30.93	-0.287	1.3375	1.40335	9.881	-0.005	0.2815	-0.166886	2.648	-0.073	-0.0155	-0.0689685	3.744	0.099	0.1275	-0.0574853
3509_2_351AC815S	74.5	-9.5	-6.25	-2.51633	97.875	-2.625	14.875	-1.8882	8.41667	1.50758	-1.40014	155.45	0.738961	7.11594	36.2684	3.38736	-3.28133	29.224	-1.993	0.594	1.20759	9.644	-0.242	-0.0235	0.760131	2.781	0.06	0.1065	0.232365	3.482	-0.163	-0.1435	0.250248
3509_2_351AGZ63S	79	-5	-2.125	-1.31633	107.6	7.1	11.075	5.75097	7.33333	0.424242	-0.175696	166.003	11.2927	27.4925	35.7079	2.82686	0.489208	30.175	-1.042	0.2095	0.665771	9.679	-0.207	-0.186	0.518114	2.721	0	0.0325	0.107448	3.568	-0.077	-0.116	0.259598
3509_2_351AP64S	82	-3	-1.83333	-0.508637	103.15	2.85	15.7	6.53046	7.5	0.681818	-0.786166	138.571	-4.34651	4.2002	29.0667	-0.878788	-1.91154	28.731	-2.486	1.5335	1.65515	9.413	-0.473	0.1695	-0.0608153	2.698	-0.023	0.096	-0.0416352	3.502	-0.143	-0.0585	-0.0495366
3509_2_351AY58S	83	-2	-1.25	-0.316329	105.4	5.1	16.95	0.407221	9.6	2.78182	0.540276	130.465	-12.4522	-10.2474	34.394	4.44855	1.54131	28.637	-2.58	1.31	-0.726979	9.234	-0.652	-0.237	-0.451136	2.679	-0.042	0.041	-0.0532185	3.457	-0.188	-0.1445	-0.184902
3509_2_351AZHUNS	76	-9	NA	6.79906	101.65	1.35	NA	7.38238	8.33333	1.51515	-0.122064	137.026	-5.89167	18.8945	36.0983	6.15288	4.2696	32.88	1.663	NA	4.94861	10.109	0.223	NA	0.731723	2.737	0.016	NA	0.169903	3.705	0.06	NA	0.232848
3509_2_573A4127S	74	-12.5	-4.125	0.241363	102.8	5.95	20.425	6.48623	9.35	2.6	0.659055	152.869	17.1777	13.81	42.2873	13.1531	5.22349	29.713	-3.247	-1.336	2.84038	9.826	-0.406	-0.088	-0.231277	2.668	-0.093	-0.0585	-0.0744813	3.694	-0.023	0.0455	-0.0743059
3509_2_573A4128S	72.5	-14	-5.75	-1.20094	99.95	3.1	21.825	3.56123	10.95	4.2	1.302	119.794	-15.8967	-1.05913	38.2083	9.07417	2.45431	30.127	-2.833	-0.1135	3.41507	9.828	-0.404	-0.0235	-0.108661	2.641	-0.12	-0.0085	-0.0551737	3.737	0.02	0.0055	-0.0494597
3509_2_573A4155K	83.5	-3	1.875	-0.361783	100.175	3.325	17.6	12.6721	6.96667	0.216667	0.0740267	145.94	10.2487	19.7052	29.0377	-0.0965	0.393984	30.259	-2.701	2.5995	6.75609	9.454	-0.778	0.2095	0.670625	2.799	0.038	0.1295	0.246071	3.387	-0.33	-0.077	0.164624
3509_2_573A4155Z	83	-5	0.875	-0.92744	104.95	9.45	23.6	4.99606	9.16667	3.16667	0.356847	135.953	13.7973	6.09949	33.8367	10.7917	0.641851	28.3	-4.66	0.269	3.39612	9.548	-0.684	0.3025	-0.0877384	2.679	-0.082	-0.0065	-0.0726865	3.576	-0.141	0.1305	-0.0228101
3509_2_573A618S	73.5	-13	-7	-2.02466	110.3	13.45	21.075	4.25786	8	1.25	-0.209588	162.97	27.2787	17.9926	39.6772	10.543	2.29669	31.74	-1.22	0.2945	3.89121	9.898	-0.334	-0.135	-0.190405	2.716	-0.045	0.0035	-0.0306865	3.655	-0.062	-0.0555	-0.119005
3509_2_573A628S	73.5	-13	-5.25	-0.566329	100.75	3.9	21.525	5.28911	10.7167	3.96667	0.241801	125.528	-10.1629	1.02921	37.4064	8.27225	-1.0485	28.828	-4.132	-0.617	3.18571	9.529	-0.703	-0.0815	-0.257072	2.621	-0.14	-0.0895	-0.10052	3.653	-0.064	0.0955	-0.0421712
3509_2_573A638S	86	-0.5	0.25	0.760594	103.95	7.1	17.775	5.9093	10.75	4	1.52508	146.917	11.2262	9.5758	43.5421	14.4079	6.19971	30.315	-2.645	0.1995	3.96477	9.643	-0.589	-0.141	-0.2402	2.763	0.002	0.023	-0.0210967	3.501	-0.216	-0.0785	-0.146075
3509_2_573A750S	75	-11.5	-5.25	-1.81633	105.925	9.075	25.575	6.21828	10.05	3.3	0.643884	143.734	8.04263	12.2887	43.5904	14.4563	4.48207	31.117	-1.843	0.653	6.27612	9.958	-0.274	0.1855	-0.138655	2.632	-0.129	-0.0515	-0.0673531	3.798	0.081	0.1455	-0.0462546
3509_2_573AGZ63S	79	-9	-4.125	-1.31633	106.85	11.35	12.825	13.4933	10.5	4.5	3.56055	145.205	23.0488	15.235	45.5917	22.5467	12.0127	30.406	-2.554	-0.431	5.58254	9.734	-0.498	-0.304	0.524345	2.756	-0.005	0.0475	0.160064	3.546	-0.171	-0.174	0.194829
3509_2_573AP64S	83	-5	-2.33333	0.491363	NA	NA	NA	NA	NA	NA	NA	NA	NA	NA	NA	NA	NA	NA	5.1	NA	NA	9.213	-1.019	-0.2035	-0.309585	2.653	-0.108	0.031	-0.0690198	3.481	-0.236	-0.1155	-0.113306
3509_2_573AY58S	83	-5	-2.75	-0.316329	99.55	4.05	13.5	3.04953	8.5	2.5	0.0098566	136.756	14.5997	4.58398	28.9083	5.86333	-2.30459	26.031	-6.929	-2.1675	1.35279	9.276	-0.956	-0.368	-0.457905	2.579	-0.182	-0.079	-0.135603	3.61	-0.107	-0.0275	-0.0746712
3509_2_573AZHU1S	73.5	-13	-5.125	-0.982996	106.075	9.225	19.85	3.61203	8.05	1.3	-0.557505	149.175	13.4839	9.78972	35.6852	6.551	-1.97063	31.228	-1.732	-0.142	3.56404	9.891	-0.341	0.0095	-0.163572	2.686	-0.075	-0.003	-0.0541865	3.695	-0.022	0.0075	-0.0746712
3509_2_573AZHUNS	74	-12.5	NA	4.79906	99.375	2.525	NA	13.5997	8.65	1.9	0.764184	132.892	-2.79932	23.3014	34.315	5.18083	4.12604	NA	5.05	NA	NA	9.923	-0.309	NA	0.496954	2.697	-0.064	NA	0.147519	3.689	-0.028	NA	0.174079
3509_2_713A4127S	73.5	-13	-4.625	-0.643252	101.025	4.5	18.8125	-2.8907	8.45833	2.60833	-0.446714	145.72	-7.40816	-4.31376	35.7521	8.02108	-1.81545	30.184	-1.141	-0.0475	-1.2067	9.806	-0.164	0.023	-0.266123	2.712	-0.041	-0.0105	-0.038866	3.63	-0.004	0.023	-0.131229
3509_2_713A4128S	73	-14	-5.5	-1.08556	103.6	7.6	25.9	-0.390696	9.83333	4.63333	-0.0287652	123.343	-46.5784	-8.48547	34.955	7.303	-1.30279	29.228	-2.097	-0.195	-2.002	9.645	-0.325	-0.0755	-0.306508	2.629	-0.124	-0.0165	-0.0755583	3.68	0.046	-0.01	-0.0993828
3509_2_713A4155K	84	-2.5	2.375	-0.246399	99.625	3.1	17.2125	4.52014	7.83333	1.98333	0.726591	139.901	-13.2275	2.69114	31.7707	4.03975	2.6233	29.882	-1.443	3.04	1.86102	9.46	-0.51	0.3465	0.661779	2.782	0.029	0.1165	0.220686	3.412	-0.222	-0.0105	0.196701
3509_2_713A4155Z	86	-1	4.375	1.68794	107.4	11.4	25.8	-0.155866	9.6	4.4	0.576078	119.732	-50.1897	-21.0971	31.2	3.548	-2.49859	28.524	-2.801	1.3105	-0.897953	9.546	-0.424	0.4315	-0.104585	2.678	-0.075	-0.0035	-0.0820711	3.574	-0.06	0.17	-0.0177332
3509_2_713A618S	75	-11.5	-5.5	-0.909278	112.675	16.15	23.6125	-0.969061	7.78333	1.93333	-0.640357	153.586	0.457762	-2.36626	35.2375	7.5065	-2.64675	31.211	-0.114	0.583	-1.15587	9.882	-0.088	-0.02	-0.221251	2.71	-0.043	0.0015	-0.0450711	3.66	0.026	-0.009	-0.106928
3509_2_713A628S	73.5	-13	-5.25	-0.950944	101.9	5.375	22.8375	-1.16281	12.2	NA	1.51103	142.817	-10.3116	7.34258	45.4756	17.7446	6.51691	27.666	-3.659	-0.9615	-2.49437	9.353	-0.617	-0.1265	-0.447918	2.659	-0.094	-0.0475	-0.0709044	3.532	-0.102	0.016	-0.156094
3509_2_713A638S	87	0.5	1.25	1.37598	101.075	4.55	15.0625	-4.56762	9.43333	3.58333	-0.00568827	139.638	-13.4902	-8.67848	35.2488	7.51783	-2.59731	27.873	-3.452	-1.425	-2.99531	9.453	-0.517	-0.2	-0.445046	2.655	-0.098	-0.081	-0.137481	3.569	-0.065	0.031	-0.0709982
3509_2_713A750S	74.5	-12	-5.75	-2.70094	102.875	6.35	22.6875	-4.43364	8.33333	2.48333	-1.28688	146.258	-6.87009	3.83803	37.2281	9.49708	-2.38404	31.764	0.439	2.1175	2.40505	10.003	0.033	0.3615	-0.108501	2.663	-0.09	-0.0165	-0.0447378	3.772	0.138	0.161	-0.0651776
3509_2_713AGZ63S	80	-6.5	-2.375	-0.700944	107.05	10.525	12.5125	6.09136	8.48333	2.63333	1.32978	167.959	14.8313	27.0146	42.07	14.339	7.98729	30.33	-0.995	0.3105	0.988464	9.763	-0.207	-0.144	0.538499	2.77	0.017	0.0655	0.165679	3.536	-0.098	-0.1425	0.191906
3509_2_713AP64S	81.5	-5	-3.08333	-1.39325	100.25	3.725	14.6875	4.52084	9.66667	3.81667	1.73598	120.607	-32.521	-16.1977	30.4178	2.68678	0.575574	27.822	-3.503	0.5705	0.913842	9.439	-0.531	0.1535	-0.0984307	2.641	-0.112	0.023	-0.0894044	3.585	-0.049	0.03	-0.00222893
3509_2_713AY58S	81.5	-5	-3.5	-2.20094	100.775	4.25	14.2125	-3.32739	7.20833	1.35833	-1.49591	138.354	-14.7742	-4.79283	27.4462	-0.28475	-4.27044	29.019	-2.306	1.638	-0.177286	9.725	-0.245	0.212	-0.0237512	2.696	-0.057	0.042	-0.0269878	3.618	-0.016	0.022	-0.0595943
3509_2_713AZHU1S	74	-12.5	-4.625	-0.867611	105.625	9.1	19.5625	-4.43989	8	2.15	-0.821607	153.778	0.649557	3.41747	36.3733	8.64233	-1.78624	31.023	-0.302	0.4705	-1.15904	9.866	-0.104	0.1155	-0.203418	2.694	-0.059	0.009	-0.0545711	3.672	0.038	0.026	-0.0905943
3509_2_713AZHUNS	75	-12	NA	5.41444	95.6	-0.4	NA	2.22277	7.6	2.4	-0.499919	148.715	-21.2063	28.1498	35.46	7.808	4.76727	32.273	0.948	NA	4.5093	9.973	0.003	NA	0.532108	2.71	-0.043	NA	0.152134	3.69	0.056	NA	0.182156
3509_2A4127S	73	-19	-7.875	-1.68171	98.825	-6.2	12.3625	-4.37531	9.41667	1.75	-0.464663	142.195	13.3787	-11.6356	38.6215	9.24733	-4.27151	30.298	-0.216	0.472	-0.950004	9.898	0	0.151	-0.144046	2.677	-0.004	-0.0095	-0.0360967	3.709	0.001	0.065	-0.0942289
3509_2A4128S	74	-18	-7	-0.624021	100.2	-4.825	17.9875	-3.07531	11.1333	3.46667	0.294953	137.336	8.51955	1.71045	44.5967	15.2225	3.0134	30.207	-0.307	1.1895	-0.880312	9.693	-0.205	0.0085	-0.228431	2.624	-0.057	0.0145	-0.042789	3.711	0.003	-0.016	-0.110383
3509_2A4155K	88	-4	3.625	3.21514	104.85	-0.175	18.1875	10.4605	7.66667	-5e-16	-0.416358	170.823	42.0064	29.8162	36.5842	7.21	2.11124	29.182	-1.332	2.7455	1.30371	9.19	-0.708	0.1125	0.421856	2.637	-0.044	0.0075	0.113456	3.498	-0.21	0.0385	0.240701
3509_2A618S	76.5	-15.5	-6.75	0.0522609	111.675	6.65	18.3625	-1.25368	9.16667	1.5	-0.233306	166.954	38.1368	7.20402	45.1977	15.8236	1.98802	30.132	-0.382	-0.0905	-2.09218	9.815	-0.083	-0.051	-0.258174	2.648	-0.033	-0.0245	-0.0693019	3.722	0.014	0.016	-0.0869276
3509_2A628S	74	-18	-7.5	-0.989406	100.85	-4.175	17.5375	-1.49743	11.1667	3.5	-0.498584	136.477	7.66009	-2.79453	43.0656	13.6914	-1.21858	28.893	-1.621	0.671	-1.12468	9.461	-0.437	0.0175	-0.309841	2.645	-0.036	-0.0255	-0.0471352	3.593	-0.115	0.04	-0.137094
3509_2A638S	86	-6	-2.5	-0.162483	104.175	-0.85	13.9125	-0.752234	10.5417	2.875	0.126363	153.462	24.6456	1.34851	47.4885	18.1143	4.31688	29.189	-1.325	0.2965	-1.53662	9.574	-0.324	-0.043	-0.293969	2.676	-0.005	-0.024	-0.0787121	3.59	-0.118	0.015	-0.0919982
3509_2A750S	76.5	-15.5	-6.5	-1.23941	102.65	-2.375	18.2125	-3.94326	11.0833	3.41667	0.486833	125.641	-3.17598	-20.5767	41.0664	11.6922	-3.87118	30.159	-0.355	0.918	0.942739	9.745	-0.153	0.1395	-0.336424	2.568	-0.113	-0.0755	-0.101969	3.808	0.1	0.16	-0.0711776
3509_2AC815S	78	-14	-6.75	0.0605942	96	-8.65	10.925	-2.15743	9	2.5	-1.43761	145.498	15.0307	-9.06757	37.3083	11.8783	-6.43089	29.569	-0.945	1.2905	1.86297	9.777	-0.121	0.1035	0.859592	2.712	0.031	0.0575	0.210365	3.622	-0.086	-0.035	0.312556
3509_2AGZ63S	80.5	-11.5	-4.625	-0.739406	104.05	-0.975	5.2625	3.80674	8.83333	1.16667	0.7035	135.83	7.01372	-8.91182	36.1967	6.8225	-3.21152	31.32	0.806	1.706	2.12116	9.887	-0.011	0.016	0.692576	2.77	0.089	0.1015	0.203448	3.592	-0.116	-0.1235	0.205906
3509_2AP64S	84	-8	-3.33333	0.568287	97.55	-7.1	7.925	2.53623	10.3333	3.83333	1.42636	152.963	22.4967	12.3613	39.5993	14.1693	4.43165	26.43	-4.084	-0.416	-0.335466	9.222	-0.676	-0.0275	-0.285354	2.56	-0.121	-0.022	-0.132635	3.615	-0.093	0.023	-0.0142289
3509_2AY58S	85	-7	-2.75	0.760594	104.05	-0.975	13.2375	0.66299	8.9	1.23333	-0.780528	158.17	29.3535	11.2261	38.888	9.51383	1.84583	27.997	-2.517	1.0215	-1.05659	9.526	-0.372	0.049	-0.192674	2.653	-0.028	0.035	-0.0322185	3.6	-0.108	-0.033	-0.119594
3509_2AZHU1S	75	-17	-6.375	-0.406072	108.85	3.825	18.5375	-0.49951	10.3	2.63333	0.502111	148.786	19.9692	-5.37166	46.1132	16.7391	2.62818	30.871	0.357	0.724	-1.16834	9.905	0.007	0.1905	-0.134341	2.67	-0.011	0.021	-0.0408019	3.721	0.013	0.038	-0.0835943
3509_2AZHUNS	75	-17	NA	4.87598	96.45	-8.575	NA	3.78815	9.58333	1.91667	0.507132	115.637	-13.1796	-8.72563	33.1403	3.76608	-2.87796	30.697	0.183	NA	3.076	9.83	-0.068	NA	0.419185	2.668	-0.013	NA	0.147903	3.695	-0.013	NA	0.145156
3509_3_218A4127S	75	-10.5	-2.625	1.04906	100.7	-2.475	15.1625	-3.87531	8	1.16667	-0.964022	146.021	-9.57099	-5.97123	33.6638	4.563	-4.47321	29.007	1.045	0.457	-1.54423	9.609	0.148	0.0805	-0.3002	2.684	-0.073	-0.0405	-0.066866	3.591	0.154	0.0825	-0.109537
3509_3_218A4128S	73	-12.5	-4.75	-0.893252	96.225	-6.95	14.9375	-8.42531	10	3.16667	0.0789271	119.214	-36.3785	-14.5735	33.8467	4.74583	-2.98063	29.568	1.606	1.8265	-0.822543	9.659	0.198	0.193	-0.129585	2.644	-0.113	-0.0035	-0.0605583	3.665	0.228	0.0735	-0.0536905
3509_3_218A4155K	81.5	-4	0.375	-2.55409	103.35	0.175	17.6125	7.58553	8.16667	1.33333	1.00095	148.971	-6.62158	9.80237	33.6653	4.5645	3.94838	28.68	0.718	3.5195	1.49848	9.26	-0.201	0.401	0.624702	2.747	-0.01	0.0795	0.185686	3.383	-0.054	0.059	0.228393
3509_3_218A4155Z	84.5	-1	3.625	0.380252	105.9	2.725	20.7125	-2.31548	9.46667	2.63333	0.38377	163.029	7.43678	20.2414	40.3312	11.2303	6.06308	26.942	-1.02	1.41	-1.64049	9.244	-0.217	0.384	-0.243661	2.681	-0.076	-0.0025	-0.0790711	3.461	0.024	0.1555	-0.0700409
3509_3_218A618S	74.5	-11	-5.5	-1.21697	113.1	9.925	20.7125	-1.20368	7.5	0.666667	-0.982665	162.556	6.96384	4.64518	35.2142	6.11333	-3.23959	30.107	2.145	1.1605	-1.42041	9.648	0.187	0.0005	-0.292328	2.651	-0.106	-0.0595	-0.104071	3.649	0.212	0.0785	-0.0572353
3509_3_218A628S	74	-12	-4.5	-0.258637	99.3	-2.9	17.4	-4.42243	10.3333	5	-0.414609	141.697	-26.3015	4.2639	39.7267	15.1667	0.198478	28.615	0.653	1.669	-0.705908	9.499	0.038	0.274	-0.138995	2.671	-0.086	-0.0375	-0.0589044	3.566	0.129	0.1485	-0.061402
3509_3_218A638S	84	-1	-1	-1.43171	103.25	0.075	13.9125	-3.05223	9.16667	2.33333	-0.331329	147.198	-8.39433	-3.07731	39.39	10.2892	0.974354	29.016	1.054	1.3995	-1.01285	9.514	0.053	0.1155	-0.221123	2.742	-0.015	0.004	-0.0504813	3.479	0.042	0.0395	-0.100306
3509_3_218A750S	76	-9.5	-3.75	-1.00864	106.65	3.475	23.1375	-1.31826	11.3	4.46667	1.62081	143.958	-11.6349	-0.421384	48.8283	19.7275	8.64668	29.036	1.074	1.071	0.516509	9.636	0.175	0.249	-0.312578	2.673	-0.084	-0.0085	-0.0347378	3.62	0.183	0.1075	-0.156485
3509_3_218AGZ63S	80.5	-5	-1.375	-0.00863657	110.2	7.025	12.3375	8.58174	8.43333	1.6	1.22081	152.116	-3.47645	9.21217	37.3576	8.25677	2.70539	29.741	1.779	1.403	1.23893	9.663	0.202	0.0105	0.601422	2.79	0.033	0.0835	0.185679	3.474	0.037	-0.106	0.190598
3509_3_218AP64S	82.5	-3	-1.58333	-0.200944	102.85	-0.325	13.9625	6.46123	8.33333	1.5	0.343671	147.637	-7.95585	8.87278	32.5575	3.45667	2.14579	27.056	-0.906	1.486	0.987304	9.099	-0.362	0.068	-0.275508	2.678	-0.079	0.058	-0.0524044	3.405	-0.032	-0.0515	-0.121537
3509_3_218AY58S	81.5	-4	-3	-2.00864	100.75	-2.425	10.8625	-4.01201	8.5	1.66667	-0.26322	135.439	-20.1535	-9.66674	29.7508	0.65	-2.53536	26.91	-1.052	1.2105	-1.44682	9.358	-0.103	0.0995	-0.227828	2.636	-0.121	-0.02	-0.0869878	3.563	0.126	0.0655	-0.053902
3509_3_218AZHU1S	74	-11.5	-4.125	-0.675303	106.775	3.6	17.3875	-3.94951	7.83333	1	-1.04725	138.297	-17.2954	-14.0221	31.9967	2.89583	-6.73241	29.97	2.008	1.099	-1.37257	9.669	0.208	0.173	-0.237495	2.668	-0.089	-0.019	-0.0805711	3.637	0.2	0.0895	-0.064902
3509_3_218AZHUNS	75	-11	NA	5.60675	99	-3.2	NA	4.96315	8.16667	2.83333	0.00777326	119.741	-48.2576	-2.78363	29.71	5.15	-1.55224	31.238	3.276	NA	4.31377	9.938	0.477	NA	0.660031	2.734	-0.023	NA	0.176134	3.648	0.211	NA	0.200848
3509_3_222A4127S	72	-12.5	-5.125	-1.10479	101	0.95	17.025	-3.26762	9.9	2.9	0.34303	145.739	3.36846	-4.35171	41.2191	12.5324	1.56942	28.73	-1.028	-0.718	0.267688	9.544	-0.085	-0.0685	-0.385508	2.704	-0.06	-0.024	-0.057789	3.544	0.049	0.0065	-0.14946
3509_3_222A4128S	74	-10.5	-3.25	0.952902	104.025	3.975	24.3	-0.317619	12.6667	5.66667	2.15265	131.374	-10.9971	-0.511949	46.8383	18.1517	8.4984	29.24	-0.518	0.6005	0.93838	9.565	-0.064	0.015	-0.243892	2.626	-0.138	-0.025	-0.0894813	3.654	0.159	0.0335	-0.0576135
3509_3_222A4155Z	83	-1	2.875	-0.273594	101.5	3.6	18.95	-6.40779	9.33333	3.33333	-0.342512	144.844	9.12045	3.95816	37.5133	14.035	1.73261	28.203	-1.555	1.773	1.70943	9.261	-0.368	0.317	-0.246969	2.753	-0.011	0.066	-0.0179942	3.378	-0.117	0.0435	-0.145964
3509_3_222A618S	75	-9.5	-4.5	0.129184	113.325	13.275	22.5	-0.670984	7.83333	0.833333	-1.24228	155.468	13.0975	-0.541134	36.3405	7.65383	-3.62589	30.652	0.894	0.8075	1.21352	9.781	0.152	0.0495	-0.179636	2.692	-0.072	-0.022	-0.0739942	3.643	0.148	0.0435	-0.0561584
3509_3_222A628S	73	-11.5	-4.75	-0.412483	99.375	-0.675	18.55	-4.03973	11.7917	4.79167	0.450775	126.021	-16.3498	-9.51022	41.2896	12.6029	0.248757	28.497	-1.261	0.653	1.26502	9.483	-0.146	0.174	-0.175302	2.676	-0.088	-0.036	-0.0648275	3.556	0.061	0.1095	-0.0643251
3509_3_222A638S	82	-2.5	-2.75	-2.58556	104.35	4.3	16.575	-1.64454	7.83333	0.833333	-2.25761	156.936	14.5656	8.56265	34.9733	6.28667	-4.95495	29.503	-0.255	0.9885	1.56307	9.645	0.016	0.1625	-0.110431	2.769	0.005	0.0275	-0.0344044	3.491	-0.004	0.0225	-0.0812289
3509_3_222A750S	75.5	-9	-3.75	-0.662483	103.85	3.8	21.9	-3.81057	10.8	3.8	0.527859	136.512	-5.85869	-5.96514	42.8456	14.1589	1.15132	NA	NA	NA	NA	9.69	0.061	0.219	-0.278886	2.646	-0.118	-0.039	-0.0726608	3.675	0.18	0.1335	-0.0944084
3509_3_222AC815S	79	-5	-1.75	2.63752	98.5	0.6	16.8	-0.724734	10.5	4.5	0.386748	146.329	10.6055	-4.49572	40.12	16.6417	-0.375883	28.119	-1.639	0.2185	3.19867	9.337	-0.292	-0.202	0.532131	2.716	-0.048	0.02	0.165673	3.449	-0.046	-0.1015	0.249325
3509_3_222AGZ63S	79	-5.5	-2.375	-0.662483	107.65	7.6	11.35	6.33943	8.58333	1.58333	0.777859	144.978	2.60699	3.97567	35.6638	6.97717	-0.501013	29.381	-0.377	0.145	2.96785	9.574	-0.055	-0.1625	0.492114	2.755	-0.009	0.045	0.139756	3.486	-0.009	-0.123	0.209675
3509_3_222AP64S	83	-1.5	-0.583333	1.14521	100.425	0.375	13.1	4.34392	7.7	0.7	-0.882611	139.814	-2.5564	2.9523	27.0095	-1.67717	-4.91484	27.046	-2.712	0.578	3.06623	9.149	-0.48	0.034	-0.245815	2.691	-0.073	0.0675	-0.0503275	3.41	-0.085	-0.0755	-0.10946
3509_3_222AY58S	81.5	-3	-2.5	-1.16248	102.55	2.5	14.225	-1.90432	8.58333	1.58333	-0.772836	136.883	-5.48769	-6.32088	31.4532	2.7665	-2.34566	28.68	-1.078	2.0825	2.4121	9.317	-0.312	-0.0255	-0.289136	2.678	-0.086	0.0185	-0.0559108	3.49	-0.005	-0.0365	-0.119825
3509_3_222AZHU1S	73	-11.5	-4.625	-0.829149	108.275	8.225	20.45	-2.14182	8.41667	1.41667	-1.05686	155.519	13.1484	5.10173	38.5199	9.83325	-1.7218	30.259	0.501	0.49	1.00535	9.779	0.15	0.199	-0.147802	2.704	-0.06	0.0135	-0.0554942	3.624	0.129	0.0475	-0.0708251
3509_3_222AZHUNS	75	-9.5	NA	6.4529	99.225	-0.825	NA	5.49584	8.96667	1.96667	0.214825	120.733	-21.6383	0.109909	31.9168	3.23017	-0.858039	30.42	0.662	NA	5.58469	9.935	0.306	NA	0.636723	2.731	-0.033	NA	0.162211	3.649	0.154	NA	0.208925
3509_649_419A4127S	73	-14	-5.375	-0.832812	101.5	6.2	19.9	-0.452371	9.16667	3.33333	0.171922	164.664	-2.91437	9.25942	44.1702	16.0385	4.95746	29.997	1.322	1.0905	-0.721356	9.837	0.326	0.2835	-0.0807878	2.696	-0.001	0.0015	-0.0451352	3.664	0.127	0.1055	-0.0528718
3509_649_419A4128S	73.5	-14	-5.25	-0.27512	100	3.7	22.15	-2.02737	8.83333	1.5	-1.11846	146.292	-19.0618	9.09253	37.2417	3.36392	-0.661297	29.987	1.312	1.889	-0.570663	9.638	0.127	0.147	-0.159172	2.65	-0.047	0.0325	-0.0448275	3.649	0.112	0.0075	-0.0860256
3509_649_419A4155K	82	-5.5	-0.125	-1.93596	97.425	1.125	15.125	4.28347	7.66667	0.333333	0.470226	147.181	-18.1728	4.60037	30.8905	-2.98725	0.0978731	27.895	-0.78	2.378	0.546357	9.3	-0.211	0.416	0.656114	2.728	0.031	0.0905	0.176417	3.418	-0.119	0.044	0.247058
3509_649_419A4155Z	82	-5	0.375	-2.00162	103.65	8.35	22.4	-1.94254	8.66667	2.83333	-0.446953	156.836	-10.7424	10.6362	37.6633	9.53167	2.31957	28.074	-0.601	2.1855	-0.675612	9.069	-0.442	0.184	-0.427249	2.724	0.027	0.0705	-0.0263403	3.338	-0.199	-0.0175	-0.209376
3509_649_419A618S	76	-11.5	-5	0.401162	109.325	13.025	20.375	-2.35574	9.225	1.89167	0.711612	138.997	-26.3566	-22.326	38.0925	4.21475	-1.43693	29.974	1.299	0.671	-1.72053	9.732	0.221	0.0595	-0.216916	2.664	-0.033	-0.0165	-0.0813403	3.663	0.126	0.0425	-0.0595705
3509_649_419A628S	74.5	-13	-4.75	0.359495	100.15	3.85	21.2	-0.949487	10	2.66667	-0.778666	136.336	-29.0175	-4.50871	37.8314	3.95367	-2.77244	28.19	-0.485	0.8875	-1.29803	9.471	-0.04	0.221	-0.175583	2.654	-0.043	-0.0245	-0.0661737	3.579	0.042	0.1115	-0.0647372
3509_649_419A638S	84	-3.5	-2.25	-1.31358	101.275	4.975	15.375	-2.40429	8.25	0.916667	-1.27872	166.376	1.02229	12.6886	38.7069	4.82917	-0.784399	28.943	0.268	0.97	-1.25297	9.427	-0.084	0.0035	-0.316711	2.681	-0.016	-0.027	-0.101751	3.527	-0.01	0.0375	-0.068641
3509_649_419A750S	78	-9.5	-2.75	1.1095	104.325	8.025	24.25	-1.02032	8.81667	1.48333	-0.893249	130.315	-35.0388	-17.476	34.2822	0.404417	-6.97513	30.439	1.764	2.1175	1.75239	9.82	0.309	0.408	-0.137166	2.65	-0.047	-0.0015	-0.048007	3.723	0.186	0.1605	-0.0698205
3509_649_419AC815S	75.5	-12	-7	-1.5905	94.65	-1.65	13.75	-2.25949	9.66667	2.33333	0.11564	142.223	-23.131	-13.9161	37.5311	3.65333	-2.52783	28.436	-0.239	1.077	1.25962	9.371	-0.14	-0.109	0.577851	2.725	0.028	0.0625	0.195326	3.449	-0.088	-0.1225	0.225913
3509_649_419AGZ63S	80.5	-7	-2.375	0.109495	107.775	11.475	13.35	8.77968	9.63333	2.3	2.39008	141.377	-23.977	-4.93916	39.592	5.71425	3.86412	30.379	1.704	1.6845	1.7098	9.868	0.357	0.1905	0.797834	2.752	0.055	0.0755	0.15741	3.6	0.063	-0.03	0.300263
3509_649_419AP64S	82	-5.5	-3.08333	-0.582812	96.65	0.35	11.2	2.88417	7.4	0.0666667	-0.620386	172.105	6.75107	29.929	33.438	-0.43975	1.95062	27.179	-1.496	1.2525	0.943183	9.174	-0.337	0.118	-0.209096	2.665	-0.032	0.075	-0.0556737	3.453	-0.084	-0.0535	-0.0898718
3509_649_419AY58S	83	-4.5	-2.5	-0.390505	98.65	3.35	12.7	-3.48907	9.16667	3.33333	0.372723	140.893	-26.6851	-7.62435	33.4117	5.28	0.0498022	26.903	-1.772	0.847	-1.62095	9.411	-0.1	0.1275	-0.183416	2.622	-0.075	-0.004	-0.091257	3.603	0.066	0.0555	-0.0302372
3509_649_419AZHU1S	74.5	-13	-4.625	-0.0571714	105.6	9.3	19.65	-2.50157	9.66667	2.33333	0.755362	149.208	-16.1457	-6.52321	43.0392	9.16142	3.23442	30.573	1.898	1.3455	-0.936696	9.566	0.055	0.045	-0.349083	2.667	-0.03	0.01	-0.0718403	3.597	0.06	-0.0005	-0.121237
3509_649_419AZHUNS	74	-13.5	NA	4.72488	94.05	-1.25	NA	2.63609	8.33333	2.5	0.143716	124.368	-43.2108	-1.56863	31.0567	2.925	-1.28124	30.171	1.496	NA	3.07964	9.755	0.244	NA	0.468443	2.677	-0.02	NA	0.128865	3.656	0.119	NA	0.192513
4363_1359A4127S	69.5	-17	-8.625	-1.29752	94.475	-12.775	6.9	-0.52854	10.75	4.66667	1.06784	110.247	-59.8911	-11.1286	34.0309	3.73592	0.960233	30.307	-0.636	0.2665	4.2016	9.896	0.174	0.237	0.889079	2.642	-0.052	-0.051	0.213511	3.758	0.137	0.1575	0.315498
4363_1359A4128S	72	-14.5	-6.25	-0.511801	97.75	-9.5	14.425	-0.289255	9.75	3.66667	0.180345	119.973	-50.1649	3.48795	34.2984	4.00342	-1.39447	30.23	-0.713	0.998	1.73396	9.586	-0.136	-0.0105	0.656436	2.628	-0.066	0.012	0.193868	3.665	0.044	-0.0185	0.25914
4363_1359A4155K	77	-9.5	-4.625	-0.520043	105.675	-1.575	17.9	0.924756	8.6	2.51667	-0.116038	168.283	-1.85543	-2.53244	39.8295	9.5345	1.96749	28.364	-2.579	1.713	2.46268	9.054	-0.668	0.0645	0.704524	2.682	-0.012	0.046	0.214918	3.386	-0.235	-0.03	0.242701
4363_1359A618S	73.5	-13	-7	-2.07133	109.35	2.1	14.925	8.60777	8.83333	2.75	0.567791	143.277	-26.8613	9.32694	38.6676	8.37258	3.93353	31.824	0.881	1.387	2.56119	9.78	0.058	0.002	0.83421	2.739	0.045	0.06	0.262642	3.586	-0.035	-0.0765	0.232355
4363_1359A638S	77.5	-9	-8.25	-0.368944	100.025	-7.225	8.65	-6.0464	9.43333	3.35	-0.428584	133.594	-36.5443	-19.5577	33.8963	3.60133	-6.83788	NA	NA	NA	NA	NA	NA	NA	NA	NA	NA	NA	NA	NA	NA	NA	NA
4363_1359A750S	75.5	-11	-4.75	-1.21235	104.275	-2.975	18.725	0.840141	9.75	3.66667	-0.0583456	136.22	-33.9181	1.51059	39.8507	9.55575	1.56633	31.023	0.08	1.5675	4.36707	9.814	0.092	0.2965	1.57975	2.66	-0.034	0.01	0.419687	3.7	0.079	0.0955	0.572624
4363_1359AC815S	75	-11.5	-7	-0.712351	96.2	-11.05	9.825	-3.3464	8.43333	2.35	-1.55963	151.917	-18.2208	-9.62737	33.9715	3.6765	-7.37857	27.59	-3.353	-0.903	0.915758	9.237	-0.485	-0.3485	0.556139	2.752	0.058	0.091	0.197841	3.368	-0.253	-0.2455	0.211932
4363_1359AP64S	79	-7.5	-5.58333	0.322614	108.65	1.4	17.725	-0.489579	8.5	2.41667	-1.32804	173.756	3.6174	-1.25721	38.3383	8.04325	-4.43333	27.166	-3.777	0.1055	2.0558	9.174	-0.548	0.0125	0.732293	2.657	-0.037	0.0685	0.252589	3.464	-0.157	-0.0845	0.206764
4363_1359AY58S	78.5	-8	-6.5	8.09534	107.5	0.25	15.575	-2.03077	10	3.91667	1.2479	156.02	-14.1177	-5.45091	41.108	10.813	5.5135	27.039	-3.904	-0.151	1.2684	9.385	-0.337	-0.004	0.643168	2.636	-0.058	0.0115	0.19235	3.571	-0.05	-0.0185	0.251605
4363_1359AZHUNS	74	-12	NA	-1.57133	99.55	-10.95	NA	-0.271398	10.6667	5.5	1.3486	125.166	-68.4038	11.1641	39.7153	9.602	6.67515	30.388	-0.555	NA	1.56586	9.752	0.03	NA	0.68521	2.601	-0.093	NA	0.168809	3.766	0.145	NA	0.305938
4363_1370A4127S	69	-16	-8.375	5.94339	94.925	-10.3	8.3625	0.559641	8	2.58333	-0.827155	138.445	-54.3473	2.56175	31.4892	2.455	-1.48983	29.75	0.405	0.5085	0.949335	9.619	0.226	0.1245	-0.250939	2.63	-0.081	-0.0715	-0.0705161	3.673	0.196	0.1445	-0.0869207
4363_1370A4128S	71.5	-13.5	-6	6.72911	98.65	-6.575	16.3375	1.24893	9.3	3.88333	0.585345	150.143	-42.6491	19.1503	39.468	10.4338	3.8668	29.936	0.591	1.503	-1.25531	9.49	0.097	0.058	-0.302582	2.634	-0.077	0.0095	-0.0721589	3.615	0.138	0.0035	-0.108278
4363_1370A4155K	76.5	-8.5	-4.375	6.72087	105.25	0.025	18.4875	1.13794	6.38333	0.966667	-1.4777	194.526	1.73365	9.2032	33.6783	4.64417	-4.09198	27.73	-1.615	1.878	-0.866582	8.98	-0.413	0.155	-0.232494	2.685	-0.026	0.0405	-0.0541095	3.359	-0.118	0.015	-0.101717
4363_1370A618S	74.5	-10.5	-5.25	6.66958	105	-0.225	11.5875	4.89595	7.25	1.83333	-0.160543	142.552	-50.2402	-5.90542	31.1775	2.14333	-3.46486	30.663	1.318	1.025	-1.29507	9.52	0.127	-0.0935	-0.288808	2.68	-0.031	-0.0075	-0.0683851	3.564	0.087	-0.0265	-0.107064
4363_1370A628S	70.5	-14.5	-7.5	6.33625	95.85	-9.375	12.4375	-0.475716	9.08333	3.66667	-1.19168	129.055	-63.7372	6.89786	32.7658	3.73167	-4.21448	29.003	-0.342	1.3655	4.52316	9.332	-0.061	0.141	0.653075	2.672	-0.039	-0.0135	0.211098	3.506	0.029	0.0685	0.232436
4363_1370A638S	77	-8	-8	6.87196	105.65	0.425	15.2875	0.216784	9.36667	3.95	0.35975	165.19	-27.6018	-2.46866	43.3325	14.2983	2.68997	28.354	-0.991	0.046	0.381764	9.461	0.068	0.0965	0.465561	2.711	0	-0.004	0.114627	3.502	0.025	0.0425	0.186794
4363_1370A750S	75	-10	-4.5	6.02856	98.25	-6.975	13.7125	-4.54668	8.71667	3.3	-0.236679	131.42	-61.3723	-17.7971	34.9013	5.86717	-3.2914	31.319	1.974	2.6625	1.9678	9.658	0.265	0.305	0.560737	2.658	-0.053	-0.0005	0.14566	3.648	0.171	0.1155	0.203206
4363_1370AC815S	75	-10	-6.25	7.02856	97.1	-8.125	11.7375	-1.80822	10.5167	5.1	1.37871	143.754	-49.0384	-32.2985	41.4575	12.4233	0.199122	29.924	0.579	2.23	0.554494	9.476	0.083	0.055	-0.0678789	2.793	0.082	0.1235	-0.0331864	3.405	-0.072	-0.1365	-0.0684866
4363_1370AP64S	78.5	-6.5	-5.33333	7.56352	107.8	3.05	18.125	-0.701398	8.58333	2.91667	-0.389709	187.678	14.0837	-1.84172	40.35	12.6833	-2.32989	25.389	-3.956	-0.8725	-2.41646	8.98	-0.413	-0.017	-0.324725	2.625	-0.086	0.028	-0.0514382	3.433	-0.044	-0.0435	-0.141654
4363_1370AY58S	NA	NA	NA	NA	108.65	3.425	17.7375	-0.242591	8.33333	2.91667	0.436238	190.529	-2.26339	14.55	41.3657	12.3315	5.86286	26.862	-2.483	0.471	-1.60386	9.481	0.088	0.2565	-0.12385	2.646	-0.065	0.013	-0.0696768	3.595	0.118	0.0775	-0.0418135
4363_1370AZHU1S	74	-11	-3.875	8.88171	101.65	-3.575	11.2375	-2.58094	9.25	3.83333	0.893624	146.589	-46.2036	-4.91417	40.0828	11.0487	3.77593	31.042	1.697	1.4795	1.84299	9.742	0.349	0.28	0.801275	2.655	-0.056	-0.009	0.161562	3.682	0.205	0.1145	0.321164
4363_1749_2A4127S	73	-7	-1.875	3.76915	97	-7.15	10.975	14.0685	7.25	-0.0833333	-1.02924	135.827	-42.5034	27.7926	27.9175	-8.18961	-1.80016	29.652	NA	NA	1.06378	9.823	NA	NA	-0.0862045	2.717	NA	NA	0.0334612	3.641	NA	NA	-0.158019
4363_1749_2A4128S	69	-11.5	-6.25	-1.94513	90.6	-13.55	8.825	4.63283	10	2.66667	1.83326	122.388	-55.9427	19.2437	34.55	-1.55711	2.21013	28.909	NA	NA	-2.06986	9.546	NA	NA	-0.285847	2.558	NA	NA	-0.131182	3.745	NA	NA	-0.0173763
4363_1749_2A4155K	75.5	-5	-3.125	-0.453376	97.95	-5.45	12.1	5.27184	7.83333	0.75	0.520212	179.486	-1.25101	22.0127	35.8783	1.00478	1.36935	26.482	NA	NA	-1.90214	8.916	NA	NA	-0.335759	2.641	NA	NA	-0.0811322	3.388	NA	NA	-0.111816
4363_1749_2A4155Z	76	-4	-2.125	0.233437	97.55	-6.6	11.875	7.8114	11	3.66667	3.30886	175.565	-2.76558	25.0348	50.59	14.4829	15.3811	27.411	NA	NA	2.64771	9.034	NA	NA	-0.251562	2.677	NA	NA	-0.0759674	3.388	NA	NA	-0.0845192
4363_1749_2A618S	72	-8	-5.25	-2.00466	NA	NA	NA	NA	NA	NA	NA	NA	NA	NA	NA	NA	NA	30.402	NA	NA	-1.34362	9.587	NA	NA	-0.261073	2.661	NA	NA	-0.0704079	3.617	NA	NA	-0.093162
4363_1749_2A628S	70	-10	-5.5	-0.337992	93.3	-10.85	10.425	8.40819	9	1.66667	-0.727096	126.477	-51.8529	32.1691	32.94	-3.16711	-0.778978	30.169	NA	NA	5.90161	9.47	NA	NA	0.75181	2.729	NA	NA	0.285075	3.482	NA	NA	0.169338
4363_1749_2A638S	74.5	-6	-8.25	-1.80228	102.5	-0.9	13.05	8.50069	8.25	1.16667	-0.209	170.791	-9.94596	30.9814	39.0698	4.19628	1.68863	28.856	NA	NA	1.09621	9.584	NA	NA	0.549296	2.745	NA	NA	0.165604	3.504	NA	NA	0.149695
4363_1749_2A750S	74	-6.5	-3.25	-1.14568	99.35	-4.05	15.725	7.98722	8.66667	1.58333	0.261238	134.302	-46.4352	12.9342	33.695	-1.17856	-1.2364	30.307	NA	NA	1.16825	9.685	NA	NA	0.548471	2.63	NA	NA	0.134637	3.699	NA	NA	0.215107
4363_1749_2AGZ63S	76	-4.5	-3.375	-1.22688	103.05	-0.35	5.075	7.34235	9	1.91667	1.37976	168.192	-12.5457	29.5175	42.5557	7.68211	7.38863	29.141	NA	NA	-1.8124	9.63	NA	NA	-0.313435	2.73	NA	NA	-0.0388245	3.54	NA	NA	-0.156106
4363_1749_2AP64S	77	-3	-4.33333	-0.110719	107.2	3.05	17.825	10.1325	9.2	1.86667	0.774874	194.761	16.4311	33.09	44.512	8.40489	5.09344	25.697	NA	NA	-1.89602	8.941	NA	NA	-0.40299	2.569	NA	NA	-0.0904609	3.491	NA	NA	-0.122753
4363_1749_2AZHU1S	70	-10.5	-5.625	-1.29254	98.375	-5.025	8.875	5.57796	8.125	1.04167	0.316541	134.257	-46.4806	10.603	32.0633	-2.81022	-0.982242	29.812	NA	NA	0.825438	9.641	NA	NA	0.66101	2.621	NA	NA	0.144539	3.693	NA	NA	0.293065
4363_1749_2AZHUNS	76	-4	NA	1.99534	96.4	-7.75	NA	8.65069	8.5	1.16667	0.584849	NA	NA	NA	34.44	-1.66711	4.75284	29.673	NA	NA	-1.63196	9.784	NA	NA	-0.185073	2.579	NA	NA	-0.108241	3.807	NA	NA	-0.00957868
4363_1749A4127S	68.5	-12	-6.625	-0.197516	88.25	-13.15	3.6	-1.56354	9	2.16667	-0.325488	120.689	-45.356	-9.31195	29.7075	-1.145	-2.7672	28.392	-0.944	-0.845	0.218699	9.549	-0.158	-0.1025	-0.320521	2.582	-0.097	-0.1035	-0.0974888	3.708	0.07	0.099	-0.0803025
4363_1749A4128S	70	-10.5	-5.25	-0.411801	91.65	-9.75	11.25	-1.19925	8.8	1.96667	-0.412988	124.255	-41.7902	-0.855739	30.8707	0.0181667	-4.22624	29.7	0.364	1.2715	-0.863944	9.68	-0.027	0.091	-0.112164	2.606	-0.073	-0.0025	-0.0791317	3.727	0.089	0.035	-0.0246596
4363_1749A4155K	75	-5.5	-3.625	-0.420043	100.15	-1.25	15.3	0.589756	7.66667	0.833333	-0.692705	184.631	18.5857	5.19028	36.5242	5.67167	-0.741857	27.009	-2.327	1.1615	-0.960219	8.994	-0.713	0.012	-0.218076	2.66	-0.019	0.0315	-0.0580822	3.397	-0.241	-0.0275	-0.0920992
4363_1749A4155Z	74.5	-6	-3.875	-0.73323	100.2	-1.2	15.9	3.57932	8.5	1.66667	-0.237393	174.971	8.92626	2.47467	39.4943	8.64175	1.52832	27.459	-1.877	1.24	3.11063	9.001	-0.706	0.018	-0.244878	2.686	0.007	0.0415	-0.0629174	3.362	-0.276	-0.044	-0.0998025
4363_1749A618S	72	-8	-5.25	-1.47133	106.25	2.8	13.725	10.6978	9.16667	2.33333	1.25779	129.653	-47.708	-12.9224	34.825	1.565	0.686932	30.765	1.429	1.1315	-0.565706	9.82	0.113	0.0495	0.0116098	2.677	-0.002	0.0055	-0.0503579	3.685	0.047	0.014	-0.0144453
4363_1749A638S	75	-5.5	-7.75	-0.768944	98.525	-2.875	10.075	-2.3564	8.13333	1.3	-1.37192	159.04	-7.00564	-2.73745	34.9181	4.06558	-5.22015	28.311	-1.025	0.0075	0.966127	9.421	-0.286	-0.1005	0.425979	2.723	0.044	0.024	0.147654	3.47	-0.168	-0.07	0.126412
4363_1749A750S	74.5	-6	-2.75	-0.112351	96.35	-5.05	13.725	-1.89486	10	3.16667	0.548321	127.663	-38.3819	-15.6716	36.8727	6.02017	-0.81577	29.746	0.41	1.094	1.02217	9.663	-0.044	0.153	0.566155	2.644	-0.035	0.0015	0.152687	3.667	0.029	0.054	0.193824
4363_1749AC815S	72	-8.5	-7	-1.61235	93.625	-7.775	10.175	-0.731398	8.88333	2.05	-0.752961	176.813	10.7674	6.64235	40.2618	9.40933	-0.49225	27.14	-2.196	-0.5495	-1.60214	9.233	-0.474	-0.345	-0.310461	2.721	0.042	0.0675	-0.0841592	3.404	-0.234	-0.218	-0.0978684
4363_1749AP64S	77	-3.5	-4.58333	0.422614	103.15	1.75	15.15	-0.799579	8.33333	1.5	-1.13804	178.307	12.2617	-5.33134	37.1748	6.32225	-5.00085	26.209	-3.127	-0.048	-0.9691	9.13	-0.577	-0.024	-0.174307	2.603	-0.076	0.022	-0.0524109	3.521	-0.117	-0.036	-0.0820363
4363_1749AZHUNS	72	-8	NA	-1.47133	93.4	-10.05	NA	-1.2314	12.6667	5.83333	3.70527	128.686	-48.6751	6.0586	47.0978	13.8378	14.6536	29.879	0.543	NA	-1.01104	9.813	0.106	NA	-0.11639	2.605	-0.074	NA	-0.0781912	3.781	0.143	NA	-0.024862
4363_1769A4127S	69	-12	-6.375	0.463596	90.75	-14.65	4.1	-2.2641	9.18333	2.75	-0.345674	126.985	-63.7473	-6.29844	32.8447	-0.966167	-1.71549	28.478	-0.71	-0.685	3.21303	9.556	-0.008	-0.024	0.696546	2.577	-0.133	-0.124	0.181211	3.724	0.182	0.163	0.332786
4363_1769A4128S	72	-9	-3.5	1.74931	96.95	-8.45	14.55	0.90019	10.5	4.06667	1.08349	147.488	-43.2434	19.0958	43.6086	9.79775	6.42622	29.494	0.306	1.1395	1.83839	9.534	-0.03	0.0165	0.751903	2.612	-0.098	-0.012	0.210568	3.663	0.121	0.019	0.308429
4363_1769A628S	69	-12	-7	-0.643547	96.5	-9.1	12.9	1.52555	12.4	7.2	1.42314	121.424	-81.2237	1.86709	42.038	12.092	3.47653	28.409	-0.779	0.85	7.46486	9.436	-0.128	0.1595	1.76756	2.651	-0.059	-0.034	0.494825	3.573	0.031	0.103	0.668144
4363_1769A638S	74.5	-6.5	-8.5	-1.10783	100.7	-4.7	10.25	-3.38195	9.7	3.26667	-0.00876885	146.824	-43.9075	-18.2345	40.0818	6.271	-2.14186	29.915	0.727	1.6855	5.47846	9.614	0.05	0.164	1.62905	2.728	0.018	0.0135	0.436354	3.539	-0.003	0.047	0.592501
4363_1769A750S	74.5	-6.5	-3	0.0487604	98.35	-7.05	13.725	-3.09541	9.75	3.31667	0.0948026	130.634	-60.0975	-15.9824	36.6492	2.83833	-3.12473	29.905	0.717	1.327	4.0895	9.693	0.129	0.2545	1.60622	2.659	-0.051	0.001	0.451387	3.659	0.117	0.094	0.582913
4363_1769AC815S	73	-8	-6.25	-0.45124	97.4	-8.2	11.85	-0.156953	7.83333	2.63333	-2.00648	187.721	-14.9267	14.269	39.0148	9.06883	-3.82471	28.3	-0.888	0.6845	2.46619	9.345	-0.219	-0.1615	0.811606	2.749	0.039	0.08	0.227541	3.415	-0.127	-0.159	0.31022
4363_1769AGZ63S	77	-4	-2.625	0.467564	108.65	3.05	9.575	2.85971	7.5	2.3	-1.37001	161.625	-41.0231	-2.29836	34.4333	4.48733	-5.5762	29.987	0.799	1.036	2.35685	9.758	0.194	0.054	0.864315	2.722	0.012	0.039	0.240925	3.594	0.052	-0.0385	0.305699
4363_1769AP64S	76	-5	-5.83333	-0.416275	108	2.4	17.9	0.849865	9.8	4.6	0.125106	194.903	-7.7448	7.98292	46.8688	16.9228	2.60774	25.486	-3.702	-0.697	1.21623	8.847	-0.717	-0.2355	0.55276	2.605	-0.105	0.0085	0.233289	3.409	-0.133	-0.1	0.203053
4363_1769AZHU1S	71	-10	-4.875	0.401907	105.9	0.3	15.3	3.02032	7.2	2	-1.85823	166.169	-36.4787	17.2665	34.202	4.256	-3.68607	NA	NA	NA	NA	NA	NA	NA	NA	NA	NA	NA	NA	NA	NA	NA	NA
4363_1A4127S	69	-15	-7.875	-0.814182	92.7	-15.35	4.725	-2.18979	8.33333	3	-0.205627	141.115	-71.2842	-0.238563	33.575	0.986667	0.20391	29.777	-0.342	0.1485	0.759699	9.768	-0.011	0.0805	-0.270788	2.625	-0.083	-0.075	-0.0622888	3.733	0.11	0.1315	-0.108102
4363_1A4128S	70.5	-13.5	-6.5	-1.02847	97.975	-10.075	14.25	0.0494953	9.54167	4.20833	1.11521	150.342	-62.0575	13.8785	41.8817	9.29342	5.88846	30.463	0.344	1.643	-0.944944	9.859	0.08	0.234	-0.102431	2.611	-0.097	-0.012	-0.0819317	3.786	0.163	0.1015	-0.0184596
4363_1A4155K	77.5	-6.5	-2.875	0.96329	103.25	-4.8	15.075	-1.38649	7.91667	2.58333	0.343823	184.541	-27.8583	-6.25217	39.0868	6.4985	0.92442	27.498	-2.621	1.259	-1.31522	9.085	-0.694	0.067	-0.296343	2.655	-0.053	0.012	-0.0708822	3.437	-0.186	0.02	-0.104899
4363_1A618S	75.5	-8.5	-3.75	0.912008	107.225	-0.825	12.4	6.59652	6.2	0.866667	-0.922348	174.076	-38.3236	20.1478	32.7092	0.120917	-2.32521	30.41	0.291	0.385	-1.76471	9.603	-0.176	-0.2035	-0.374657	2.67	-0.038	-0.016	-0.0651579	3.611	-0.012	-0.0525	-0.141245
4363_1A628S	69	-15	-8.5	-1.92133	96.35	-11.25	11.75	-0.500148	9.16667	3.83333	-0.820151	141.131	-70.5738	13.5026	35.9092	3.4275	-1.46324	28.817	-1.302	0.7925	4.12053	9.484	-0.295	0.1	0.636227	2.634	-0.074	-0.05	0.186325	3.612	-0.011	0.1015	0.257255
4363_1A638S	75.5	-8.5	-9	-1.38561	107.125	-0.925	15.35	1.16735	9	3.66667	0.281277	169.771	-42.6286	-3.3588	42.763	10.1747	1.72838	29.495	-0.624	0.8	1.30613	9.628	-0.151	0.0705	0.463712	2.752	0.044	0.0385	0.168854	3.511	-0.112	-0.0215	0.114612
4363_1A750S	75	-9	-4	-0.729017	103.65	-4.4	17.7	0.328891	7.66667	2.33333	-0.998484	167.397	-45.0027	12.7091	37.6516	5.06325	-0.933243	30.422	0.303	1.3785	0.854166	9.807	0.028	0.261	0.540888	2.638	-0.07	-0.019	0.138887	3.731	0.108	0.1255	0.205024
4363_1AC815S	74.5	-9.5	-6.25	-0.229017	100.05	-8	13.275	0.617352	9.5	4.16667	0.650233	180.64	-31.7596	-0.883046	44.3737	11.7854	2.72323	27.491	-2.628	-0.59	-2.09514	9.433	-0.346	-0.181	-0.279727	2.711	0.003	0.043	-0.101959	3.493	-0.13	-0.1215	-0.0616684
4363_1AGZ63S	77.5	-6.5	-3.625	-0.310214	107.275	-0.775	6.975	-0.390981	7.78333	2.45	-0.0966326	154.777	-57.623	-17.2174	34.84	2.25167	-3.98047	29.965	-0.154	0.5485	-1.41748	9.881	0.102	0.0695	-0.192018	2.705	-0.003	0.023	-0.0675745	3.665	0.042	-0.008	-0.0731898
4363_1AP64S	80	-4	-3.33333	2.30595	112.5	4.9	21.4	3.47417	7.33333	2	-1.35151	188.671	-23.0332	-6.31988	35.46	2.97833	-7.61199	26.663	-3.456	0.0145	-1.3591	9.239	-0.54	0.049	-0.234573	2.592	-0.116	-0.0035	-0.0712109	3.577	-0.046	0.0275	-0.0788363
4363_1AZHU1S	71	-13	-6.375	-0.875871	99.775	-8.275	7.95	-4.98037	7.33333	2	-0.734848	147.302	-65.0972	-9.67122	31.005	-1.58333	-5.694	30.25	0.131	0.3005	0.834355	9.606	-0.173	-0.049	0.496427	2.662	-0.046	-0.0005	0.181789	3.626	0.003	-0.0145	0.183982
4363_1AZHUNS	75	-9	NA	0.412008	98.9	-8.7	NA	-0.807648	10.1667	4.83333	1.99179	142.12	-69.5846	8.13967	42.7975	10.3158	9.45691	30.409	0.29	NA	-1.32504	9.803	0.024	NA	-0.295657	2.647	-0.061	NA	-0.0439912	3.718	0.095	NA	-0.140662
4363_2161A4127S	70.5	-10.5	-4.875	-0.685977	94.625	-12.675	7.025	-1.20854	10.1667	2.75	1.36067	119.74	-32.8894	1.48365	35.3172	2.2855	4.58638	30.628	0.23	0.86	1.45601	9.638	-0.094	-0.026	-0.232352	2.679	-0.064	-0.0385	-0.0654042	3.612	0.054	0.043	-0.0886409
4363_2161A4128S	73.5	-7.5	-2	0.599737	99.725	-7.575	16.375	0.855745	9.03333	1.61667	0.339832	131.211	-21.4189	17.8445	34.7344	1.70275	1.38143	30.68	0.282	1.7205	-0.882636	9.463	-0.269	-0.1385	-0.329995	2.724	-0.019	0.0835	-0.0260471	3.483	-0.075	-0.169	-0.180998
4363_2161A4155K	77.5	-3.5	-1.375	-0.408505	104.125	-3.175	16.325	-1.45524	9	1.58333	1.16012	152.195	-0.434398	-15.5009	36.2242	3.1925	0.702061	27.503	-2.895	1.1245	-1.46491	9.099	-0.633	0.1045	-0.113907	2.718	-0.025	0.0575	-0.0649976	3.357	-0.201	-0.0275	-0.0444376
4363_2161A4155Z	76	-5	-2.625	-1.72169	102.275	-5.025	15.025	-0.365683	8.16667	0.75	-0.0512393	157.014	4.38398	-3.73863	34.324	1.29233	-1.89801	28.042	-2.356	1.292	2.69494	9.048	-0.684	0.0525	-0.198709	2.748	0.005	0.0715	-0.0658328	3.302	-0.256	-0.064	-0.0721409
4363_2161A618S	77	-4	-0.75	1.04021	108	2.1	14.25	6.42777	9	2	1.61061	156.153	4.91311	25.3223	40.912	10.1637	8.51785	30.774	0.376	0.6095	-1.5554	9.534	-0.198	-0.249	-0.275221	2.713	-0.03	0.0095	-0.0792733	3.525	-0.033	-0.106	-0.0867838
4363_2161A628S	73	-8	-3	0.70688	98.55	-10.15	13.4	0.756102	11.8333	4	1.57947	NA	NA	NA	41.4378	6.12283	6.70574	29.36	-1.038	1.196	4.50884	9.443	-0.289	0.0825	0.763662	2.721	-0.022	0.0195	0.21621	3.483	-0.075	0.005	0.268716
4363_2161A638S	78	-3	-5	-0.257406	107.925	0.625	16.525	1.0236	8.76667	1.35	-0.219096	147.288	-5.34131	-2.74415	36.7012	3.6695	-1.69315	29.467	-0.931	0.6325	1.12344	9.433	-0.299	-0.101	0.437148	2.75	0.007	0.019	0.109739	3.442	-0.116	-0.058	0.186073
4363_2161A750S	76.5	-4.5	-1	-0.600812	101.675	-5.625	16.1	-2.58986	10	2.58333	1.06781	129.303	-23.3268	-2.28757	38.7947	5.763	2.85015	31.116	0.718	1.933	1.39347	9.598	-0.134	0.0755	0.500324	2.686	-0.057	0.0115	0.129772	3.586	0.028	0.013	0.200485
4363_2161AC815S	75.5	-5.5	-3.75	-0.600812	101.025	-6.275	14.625	0.648602	8.875	1.45833	-0.241807	179.387	26.7568	20.9608	40.2007	7.169	1.1905	29.2	-1.198	0.9795	-0.540834	9.394	-0.338	-0.1965	-0.150291	2.783	0.04	0.0975	-0.0870745	3.384	-0.174	-0.198	-0.0302069
4363_2161AP64S	76	-5	-5.83333	-3.06585	109.1	3.2	18.85	-0.869579	9.6	2.6	0.648111	196.773	45.5329	24.8793	45.5462	14.7979	5.11452	26.539	-3.859	-0.249	-1.63779	9.073	-0.659	-0.0935	-0.232138	2.655	-0.088	0.042	-0.0653263	3.428	-0.13	-0.089	-0.0873747
4363_2161AY58S	79	-2	-3.25	8.20688	104.525	-2.775	12.575	-5.83577	8.8	1.38333	0.924058	149.505	-3.12483	-8.84749	35.7197	2.68798	2.46505	27.903	-2.495	0.9855	-0.93419	9.538	-0.194	0.144	-0.0672626	2.676	-0.067	0.027	-0.0835649	3.578	0.02	0.02	0.000466197
4363_2161AZHU1S	74.5	-6.5	-1.375	1.25233	107.225	-0.075	15.775	1.52588	8.5	1.08333	0.164778	140.729	-11.9011	6.85228	35.4879	2.45625	1.42922	31.425	1.027	1.336	1.85466	9.625	-0.107	-0.0065	0.683862	2.728	-0.015	0.048	0.190674	3.537	-0.021	-0.071	0.235443
4363_2161AZHUNS	75	-6	NA	-0.959787	102.5	-3.4	NA	1.8486	NA	NA	NA	144.144	-7.09573	33.2615	NA	NA	NA	30.339	-0.059	NA	-1.54973	9.72	-0.012	NA	-0.210221	2.722	-0.021	NA	-0.0261066	3.582	0.024	NA	-0.1362
4363_2A4127S	68.5	-16	-8.625	-0.772516	91.95	-13.7	5.175	-2.75021	10.1	4.26667	1.53465	128.167	-40.9028	-10.3328	35.786	9.07767	4.54048	28.607	0.456	-0.0375	2.82945	9.511	-0.135	-0.11	-0.312371	2.627	-0.093	-0.079	-0.0841222	3.632	0.068	0.06	-0.0955192
4363_2A4128S	70	-14	-7	-0.986801	96.05	-9.6	13.525	-1.68592	9.33333	3.5	0.880484	134.9	-34.169	1.29141	35.4517	8.74333	1.58394	29.206	1.055	1.37	1.03781	9.43	-0.216	-0.1285	-0.316014	2.647	-0.073	0.018	-0.069765	3.576	0.012	-0.079	-0.114876
4363_2A4155K	76.5	-8	-4.125	0.504957	108.85	6.675	23.6125	4.40309	7.83333	1.21667	0.234101	183.746	-5.34724	-4.19311	37.2512	3.58508	1.21441	26.672	-1.479	1.417	1.09853	9.001	-0.645	0.0495	-0.164926	2.692	-0.028	0.043	-0.0577156	3.356	-0.208	-0.0315	-0.0723159
4363_2A4155Z	75	-9.5	-5.375	-0.80823	101.15	-1.025	16.4625	-0.35735	7.96667	1.35	-0.0105876	173.187	-15.9064	-7.80843	36.7775	3.11133	0.0407529	27.73	-0.421	2.1035	5.77738	9.021	-0.625	0.0685	-0.178728	2.716	-0.004	0.051	-0.0645507	3.33	-0.234	-0.039	-0.0710192
4363_2A618S	73.5	-11	-6	-0.546325	109.25	7.075	17.3625	8.8111	7.66667	1.05	0.51793	155.491	-33.602	4.41732	34.1775	0.511333	1.26861	29.395	1.244	0.354	0.460044	9.48	-0.166	-0.26	-0.28224	2.628	-0.092	-0.064	-0.130991	3.618	0.054	-0.016	-0.020662
4363_2A628S	71	-14	-7	0.620342	94.35	-7.825	12.4625	-2.31056	12.8333	6.21667	2.82013	123.725	-65.3685	-1.0489	43.2825	9.61633	8.03566	NA	NA	NA	NA	9.434	-0.212	0.1165	0.801643	2.663	-0.057	-0.027	0.191492	3.555	-0.009	0.074	0.313838
4363_2A638S	75	-9	-9.5	-1.34394	106.75	1.1	16.175	0.981936	9.33333	3.5	0.588222	178.433	9.36316	8.15735	45.2215	18.5132	6.31244	28.73	0.579	1.019	3.78088	9.504	-0.142	0.013	0.555129	2.765	0.045	0.0455	0.158021	3.451	-0.113	-0.052	0.168195
4363_2AC815S	74.5	-10	-6.5	0.312649	100.45	-1.725	16.6125	1.20694	9.79167	3.175	0.915511	167.904	-21.189	-10.7644	42.6769	9.01075	3.15201	27.823	-0.328	0.726	1.47661	9.374	-0.272	-0.1735	-0.123311	2.796	0.076	0.122	-0.0407925	3.36	-0.204	-0.225	-0.0810851
4363_2AGZ63S	77	-7.5	-4.375	-0.268547	105.525	3.35	8.1625	-1.9514	8.23333	1.61667	0.326979	168.681	-20.4117	-0.458123	39.1449	5.4787	2.44997	28.575	0.424	0.1425	0.432266	9.592	-0.054	-0.153	-0.265601	2.729	0.009	0.041	-0.0674079	3.526	-0.038	-0.1175	-0.0986065
4363_2AP64S	76.5	-8	-7.08333	-0.652386	107.425	5.25	19.0375	-1.41125	8.5	1.88333	-0.211237	194.838	5.74529	2.70181	41.4932	7.827	0.546748	25.865	-2.286	0.2005	1.08265	8.965	-0.681	-0.1585	-0.293157	2.629	-0.091	0.0275	-0.0580442	3.42	-0.144	-0.1	-0.122253
4363_2AZHU1S	71	-13.5	-6.625	-0.334204	101.85	-0.325	12.9625	-2.71579	8.66667	2.05	0.572096	141.52	-47.5726	-12.5986	35.2831	1.61692	0.709651	30.039	1.888	1.0735	3.8631	9.6	-0.046	0.0115	0.705843	2.648	-0.072	-0.0205	0.143956	3.637	0.073	0.026	0.308565
4363_2AZHUNS	75	-9	NA	0.953675	100.9	-4.75	NA	1.38194	NA	NA	NA	157.037	-12.0326	25.9112	NA	NA	NA	30.141	1.99	NA	1.64671	9.699	0.053	NA	-0.18424	2.648	-0.072	NA	-0.0668245	3.676	0.112	NA	-0.0690787
4363_5_3A4127S	69	-15.5	-8.125	-2.57059	89.6	-6.9	7.4	-2.31816	8	1.25	-1.44895	129.246	-69.0428	-8.28654	30.2867	-6.30517	-5.173	29.663	0.431	0.478	1.44162	9.647	0.159	0.105	-0.205044	2.652	-0.041	-0.0405	-0.0463273	3.65	0.112	0.091	-0.10641
4363_5_3A4128S	72	-12.5	-5.25	-1.28488	95.475	-1.025	17.525	0.52113	8.58333	1.83333	-0.753117	143.642	-54.6467	10.9999	36.0909	-0.500917	-1.99095	30.57	1.338	2.1935	-0.042021	9.72	0.232	0.2405	-0.0546871	2.658	-0.035	0.0425	-0.0459701	3.67	0.132	0.028	-0.0497673
4363_5_3A4155K	75.5	-9	-5.125	-2.79312	98	1.5	15.6	-3.66486	7.66667	0.916667	-0.816166	175.824	-22.4645	-11.1477	36.1323	-0.4595	-4.11866	27.899	-1.333	2.1035	-0.118296	9.196	-0.292	0.3235	0.00140086	2.723	0.03	0.0875	-0.0139207	3.389	-0.149	0.0145	-0.0682069
4363_5_3A4155Z	77	-7.5	-3.375	-1.10631	99.1	2.6	17.25	0.374701	8.16667	1.41667	-0.694188	177.43	-20.859	-2.59839	38.7224	2.13058	-2.22848	27.599	-1.633	1.432	3.20255	9.002	-0.486	0.1285	-0.226401	2.733	0.04	0.0815	-0.0347559	3.305	-0.233	-0.051	-0.12491
4363_5_3A618S	77	-8	-2.75	0.655598	108.6	10.65	18.825	10.9432	7.8	1.63333	-0.232337	174.165	-26.0814	24.0588	39.816	6.181	2.69296	31.166	1.934	1.5845	-0.212783	9.607	0.119	-0.054	-0.183913	2.715	0.022	0.0365	-0.0311963	3.553	0.015	-0.068	-0.114553
4363_5_3A628S	71	-14	-7	-1.67774	92.25	-5.7	12.475	-1.62851	8.66667	2.5	-2.23014	136.959	-63.288	13.1525	32.3867	-1.24833	-7.07432	28.715	-0.517	1.134	4.81445	9.442	-0.046	0.2035	0.78097	2.621	-0.072	-0.0555	0.162287	3.616	0.078	0.148	0.345947
4363_5_3A638S	82.5	-2	-2.25	3.85798	102.9	6.4	16.9	-0.0860129	10.8	4.05	1.17129	156.122	-42.1671	-13.1867	42.1389	5.54707	-0.984303	25.85	-3.382	-2.4015	-1.54295	9.253	-0.235	-0.159	0.275456	2.596	-0.097	-0.11	0.00181558	3.577	0.039	0.087	0.265304
4363_5_3A750S	75	-9.5	-4.25	-2.48543	99.75	3.25	19.575	-0.599474	8.75	2	-0.82514	145.645	-52.6435	-5.22102	36.8025	0.210667	-3.8709	29.767	0.535	1.167	0.995089	9.585	0.097	0.1845	0.505632	2.696	0.003	0.0465	0.185849	3.569	0.031	0.006	0.127716
4363_5_3AC815S	74	-10.5	-7	-2.48543	94.5	-2	13.5	-1.96101	10.0833	3.33333	0.323578	175.767	-22.5219	-1.93472	44.8292	8.23733	1.09011	26.855	-2.377	-0.7825	-1.93522	9.248	-0.24	-0.2205	-0.277984	2.758	0.065	0.0975	-0.0659976	3.367	-0.171	-0.205	-0.102976
4363_5_3AGZ63S	81	-4	-0.625	1.43338	105.75	7.8	10.5	1.05565	9.75	3.58333	0.960045	167.279	-32.9675	-0.892996	46.99	13.355	6.08096	29.194	-0.038	0.221	-1.39256	9.526	0.038	-0.14	-0.360274	2.618	-0.075	-0.0565	-0.165613	3.649	0.111	0.0185	-0.00449748
4363_5_3AP64S	77	-8	-6.83333	-2.45046	103.55	5.6	17.275	-2.50419	10.8333	4.66667	1.2385	180.05	-20.1971	-11.1197	48.3227	14.6877	3.1621	25.505	-3.727	-0.7	-1.72118	8.985	-0.503	-0.0595	-0.30183	2.611	-0.082	0.023	-0.0632494	3.457	-0.081	-0.05	-0.114144
4363_5_3AY58S	81.5	-3	-2.5	10.3223	103.25	6.75	16.7	-3.19539	10	3.25	1.48111	153.364	-44.9249	-24.2643	39.1238	2.532	1.14035	26.772	-2.46	0.4375	-1.11457	9.427	-0.061	0.155	-0.159955	2.639	-0.054	0.015	-0.074488	3.586	0.048	0.038	-0.047303
4363_5_3AZHUNS	74.5	-10	NA	-1.8444	97.65	1.15	NA	0.913987	11	4.25	1.91514	138.534	-59.7546	8.37543	45.2333	8.64147	9.80414	31.063	1.831	NA	0.124884	9.73	0.242	NA	-0.181913	2.684	-0.009	NA	-0.0180297	3.636	0.098	NA	-0.13797
4363_5A4127S	69.5	-17	-8.625	-0.826087	93.75	-10.5	7.675	0.207531	9.25	3.75	0.468083	135.83	-41.1241	11.2522	34.3058	5.04617	3.79275	30.94	0.382	1.092	3.70584	9.768	0.246	0.209	-0.112693	2.711	-0.085	-0.033	-0.0314317	3.62	0.203	0.1215	-0.0886025
4363_5A4128S	72.5	-14	-5.75	0.459627	95.9	-8.35	14.075	-0.678183	9.75	4.25	1.08058	131.636	-51.8177	11.9487	37.7932	8.5335	4.65788	30.819	0.261	1.7795	1.1942	9.711	0.189	0.2145	-0.0923354	2.679	-0.117	0.012	-0.0690745	3.642	0.225	0.0605	-0.0299596
4363_5A4155K	76.5	-10	-5.125	-0.548614	102.95	-1.3	16.675	-0.339172	8.38333	2.88333	0.567534	167.926	-15.5271	-6.09057	37.4881	8.22842	2.18368	27.794	-2.764	1.3355	0.763924	9.071	-0.451	0.1815	-0.152247	2.747	-0.049	0.06	-0.0340251	3.312	-0.105	-0.002	-0.0973992
4363_5A4155Z	76	-10.5	-5.375	-0.861801	99.05	-5.2	13.325	-1.29961	7.75	2.25	-0.443822	155.86	-27.5932	-11.2128	32.795	3.53533	-3.20931	NA	NA	NA	NA	9.052	-0.47	0.1615	-0.20505	2.715	-0.081	0.012	-0.0968602	3.345	-0.072	0.0495	-0.0371025
4363_5A618S	73	-13	-7.25	-2.0999	105.1	2.7	13.1	5.81884	10.6667	4.66667	3.30136	140.712	-36.2422	3.55984	46.8933	15.77	14.7169	31.29	0.732	1.0455	0.898437	9.467	-0.055	-0.211	-0.352562	2.715	-0.081	-0.015	-0.0753007	3.498	0.081	-0.0625	-0.121745
4363_5A628S	70.5	-16	-8.25	-0.93323	93.525	-10.725	10.6	-1.97783	10.15	4.65	-0.0797741	121.213	-62.2402	10.3619	35.2705	6.01083	0.756106	29.614	-0.944	1.37	6.70067	9.467	-0.055	0.2115	0.777322	2.685	-0.111	-0.043	0.182183	3.537	0.12	0.1295	0.314755
4363_5A638S	77.5	-9	-8.25	0.102484	102.2	-2.05	12.325	-2.41033	8.1	2.6	-0.861679	156.054	-27.3997	-0.299482	35.3552	6.0955	-2.82145	28.812	-1.746	-0.1025	2.40627	9.334	-0.188	-0.095	0.327807	2.793	-0.003	0.0355	0.154711	3.347	-0.07	-0.0825	0.0831118
4363_5A750S	77.5	-9	-2.75	1.25908	101.175	-3.075	17.125	-0.798788	9.5	4	0.591893	135.236	-48.217	-2.67476	38.2854	9.02575	2.5586	30.184	-0.374	0.921	2.39931	9.476	-0.046	0.0585	0.367983	2.645	-0.151	-0.056	0.0907441	3.595	0.178	0.0925	0.201524
4363_5AC815S	75	-11	-6.75	-0.240922	98.65	-3.75	14.7	0.564674	9.16667	3.16667	0.0739438	148.48	-28.4742	-16.267	38.1138	6.9905	-0.67863	29.111	-1.447	0.8105	1.308	9.401	-0.121	-0.0845	-0.153632	2.826	0.03	0.114	-0.042102	3.336	-0.081	-0.1755	-0.0861684
4363_5AGZ63S	78	-8.5	-4.375	-0.322119	106.575	2.325	8.175	0.256341	7.33333	1.83333	-0.789589	154.077	-29.3768	-1.14079	33.1417	3.882	-2.82079	30.443	-0.115	0.807	0.843659	9.714	0.192	0.031	-0.200923	2.792	-0.004	0.066	-0.0357174	3.493	0.076	-0.077	-0.11269
4363_5AP64S	78	-8.5	-6.58333	-0.205957	103.725	-0.525	14.3	-3.95351	10.3333	4.83333	1.40553	165.927	-17.5263	-12.2873	47.5498	18.2901	7.33579	26.707	-3.851	-0.161	0.468043	9.048	-0.474	-0.0135	-0.267478	2.628	-0.168	-0.0115	-0.0903538	3.453	0.036	0.0065	-0.0703363
4363_5AY58S	77	-9	-7.75	7.06677	112.05	9.65	22.55	3.9803	NA	NA	NA	171.931	-5.02239	7.25824	NA	NA	NA	28.719	-1.839	1.7215	1.81965	9.549	0.027	0.26	-0.0666033	2.719	-0.077	0.0435	-0.0385924	3.522	0.105	0.0345	-0.0634953
4363_5AZHU1S	71.5	-15	-7.125	-0.887775	101.5	-2.75	11.575	-1.90805	8.58333	3.08333	0.272196	130.436	-53.0173	-9.7609	33.7033	4.44367	-0.137658	31.169	0.611	1	3.5365	9.544	0.022	0.0175	0.592522	2.701	-0.095	-0.0055	0.165646	3.543	0.126	0.0055	0.233482
4363_5AZHUNS	73	-13.5	NA	-2.0999	96.225	-8.025	NA	-2.13533	11.0333	5.53333	2.6155	115.341	-68.1126	-1.8627	36.6877	7.428	6.20509	29.704	-0.854	NA	-0.246896	9.58	0.058	NA	-0.360562	2.635	-0.161	NA	-0.111134	3.652	0.235	NA	-0.074162
4363_6A4127S	69	-19	-9.875	-0.874788	95.525	-7.9	9.8625	-0.485813	8.13333	2.06667	-0.151673	124.582	-29.6331	4.5801	30.1948	3.093	-2.98815	29.991	-0.106	0.3735	0.437608	9.665	0.007	0.038	-0.344757	2.652	-0.075	-0.0575	-0.0958797	3.66	0.105	0.0925	-0.090557
4363_6A4128S	72	-15	-6.5	0.410926	98.75	-5.3	17.025	-0.296527	NA	NA	NA	NA	NA	NA	21.2117	-3.38	-14.5935	29.487	-0.61	0.678	-2.45704	9.505	-0.153	-0.0595	-0.4274	2.741	0.014	0.1085	-0.0125226	3.483	-0.072	-0.1675	-0.230914
4363_6A4155K	76	-12	-6.375	-0.597316	102.775	-0.65	16.9125	-2.98252	8.5	2.43333	1.18111	183.006	28.7911	13.5649	41.9045	14.8027	3.93019	28.087	-2.01	1.859	-1.26231	9.032	-0.626	0.0745	-0.320312	2.695	-0.032	0.0425	-0.0914731	3.366	-0.189	-0.017	-0.0853537
4363_6A618S	75	-13	-6.25	0.351402	111.675	7.625	18.85	9.9255	7.63636	2.30303	0.76797	152.162	-6.8522	19.5863	35.3191	10.7274	0.472737	31.974	1.877	1.96	-0.736797	9.787	0.129	0.041	-0.161627	2.753	0.026	0.0575	-0.0427488	3.57	0.015	-0.0595	-0.0916999
4363_6A638S	76	-12	-10.5	-0.946217	107.475	4.05	18.0125	0.39633	10	3.93333	1.53523	167.474	13.259	15.6964	47.5657	20.4638	6.71915	30.127	0.03	1.443	1.40204	9.651	-0.007	0.154	0.515743	2.799	0.072	0.076	0.155263	3.46	-0.095	-0.0385	0.154157
4363_6A750S	75	-13	-6	-0.789623	104.95	1.525	21.3125	0.507868	8.33333	2.26667	-0.0778635	149.484	-4.73043	16.149	37.5033	10.4015	-0.893389	30.819	0.722	1.7865	0.715075	9.773	0.115	0.2875	0.535918	2.687	-0.04	0.0205	0.127296	3.651	0.096	0.0795	0.215569
4363_6AC815S	74.5	-13.5	-8.25	-0.289623	98.1	-5.325	13.6375	-2.45367	9.8	3.73333	1.20419	170.264	16.0496	10.0938	43.827	16.7252	2.36463	28.772	-1.325	0.702	-1.35023	9.4	-0.258	-0.1535	-0.283697	2.774	0.047	0.0965	-0.0995501	3.4	-0.155	-0.1805	-0.064123
4363_6AGZ63S	77.5	-10.5	-5.625	-0.37082	107.225	3.8	9.2375	-1.562	9	2.93333	1.37399	154.011	-0.203564	3.36964	40.0656	12.9637	1.43322	31.094	0.997	1.6885	-0.824575	9.904	0.246	0.153	-0.139988	2.774	0.047	0.0825	-0.0591654	3.586	0.031	-0.053	-0.0616443
4363_6AY58S	77.5	-10.5	-8.25	8.01807	106.975	3.55	16.9625	-3.56305	9.23333	3.16667	1.87839	179.4	25.1851	19.3027	42.7179	15.6161	7.0111	26.511	-3.586	-0.256	-2.70759	9.223	-0.435	-0.134	-0.521668	2.643	-0.084	0.002	-0.12004	3.501	-0.054	-0.0555	-0.12645
4363_6AZHU1S	69	-18	-9.875	-2.93648	103.575	0.15	14.0625	-2.3014	7.58333	1.51667	-0.230894	138.128	-16.0867	2.50695	31.545	4.44317	-4.9659	30.572	0.475	0.6335	0.620264	9.544	-0.114	-0.0505	0.463457	2.689	-0.038	0.017	0.148198	3.566	0.011	-0.0405	0.214527
4363_6AZHUNS	75	-13	NA	0.351402	99.85	-3.575	NA	-0.97867	10.6	4.53333	2.67908	126.671	-27.5433	14.0438	40.458	13.3562	7.30552	30.818	0.721	NA	-1.45213	9.793	0.135	NA	-0.276627	2.703	-0.024	NA	-0.0485821	3.636	0.081	NA	-0.132117
4363_7_3_2090A4127S	69	-18.5	-9.625	-0.147516	92.25	-14.425	4.9625	1.04373	9.58333	3.58333	0.744057	119.404	-74.4369	-12.4791	33.695	0.626667	0.718729	30.224	1.027	1.0565	0.774971	9.63	0.264	0.149	-0.268576	2.696	-0.118	-0.057	-0.0730615	3.582	0.246	0.124	-0.100012
4363_7_3_2090A4128S	71.5	-16	-7.25	0.638199	94.75	-11.925	11.7125	0.508018	8.6	2.6	-0.126776	136.127	-57.714	9.13407	35.075	2.00667	-0.523473	31.03	1.833	2.671	-0.809671	9.807	0.441	0.3885	-0.0142185	2.77	-0.044	0.094	-0.0047044	3.56	0.224	0.019	-0.0853687
4363_7_3_2090A4155K	75	-12.5	-7.125	-0.870043	99.575	-7.1	12.0875	-1.37797	6.95	0.95	-0.923159	179.96	-13.8807	-1.36251	32.9805	-0.0878333	-4.78709	27.551	-1.646	1.773	-1.69395	8.944	-0.422	0.1325	-0.297131	2.726	-0.088	0.03	-0.081655	3.292	-0.044	0.0185	-0.0908083
4363_7_3_2090A628S	69.5	-18	-9.75	-0.754658	91.4	-15.275	7.2625	-1.76662	10.0833	4.08333	-0.2038	124.775	-69.0664	6.61732	35.1947	2.12633	-1.78292	28.704	-0.493	1.1405	3.5758	9.384	0.018	0.2065	0.676439	2.695	-0.119	-0.042	0.165553	3.496	0.16	0.129	0.300346
4363_7_3_2090A638S	74.5	-13	-11.75	-1.71894	101.15	-5.525	10.0625	-1.12412	8.4	2.4	-0.619038	172.368	-21.4728	8.70907	40.316	7.24767	-0.323805	29.109	-0.088	0.875	0.4884	9.332	-0.034	-0.019	0.307924	2.813	-0.001	0.0465	0.148081	3.326	-0.01	-0.063	0.0887027
4363_7_3_2090A750S	76	-11.5	-4.75	0.937649	102.6	-4.075	17.3375	2.96241	9.1	3.1	0.134533	154.517	-39.3238	9.3001	42.3422	9.27387	4.15219	31.111	1.914	2.5285	1.11144	9.557	0.191	0.2175	0.4311	2.701	-0.113	-0.009	0.120114	3.553	0.217	0.091	0.186115
4363_7_3_2090AC815S	74.5	-13	-8	0.437649	94.6	-12.075	8.5125	-1.14912	7.5	1.5	-1.65008	173.369	-20.4723	1.31629	35.8332	2.76492	-5.4224	29.365	0.168	1.745	-0.652869	9.331	-0.035	-0.0765	-0.241515	2.863	0.049	0.142	-0.0317319	3.267	-0.069	-0.204	-0.128578
4363_7_3_2090AGZ63S	74	-13.5	-8.875	-3.14355	101.225	-5.45	1.6125	-2.75746	7.78333	1.78333	-0.396948	151.129	-42.7116	-11.3939	35.1547	2.08642	-3.2709	31.107	1.91	2.1515	-0.707211	9.566	0.2	-0.039	-0.366806	2.783	-0.031	0.048	-0.0713473	3.45	0.114	-0.0795	-0.129099
4363_7_3_2090AY58S	78.5	-9	-7	9.74534	107.85	1.175	16.2125	2.1165	8.75	2.75	0.840783	181.552	-12.2889	9.57307	41.8747	8.80642	6.37467	27.038	-2.159	0.721	-2.07622	9.22	-0.146	0.009	-0.413486	2.675	-0.139	-0.0095	-0.109222	3.458	0.122	0.011	-0.100904
4363_7_3_2090AZHU1S	72	-15.5	-7.125	0.790796	102.05	-4.625	10.9125	0.978148	9.16667	3.16667	0.79817	151.218	-42.6234	3.71469	41.6227	8.55433	5.31848	31.463	2.266	1.9745	1.61563	9.616	0.25	0.1675	0.646639	2.726	-0.088	0.0105	0.164016	3.539	0.203	0.042	0.256073
4363_7_3_2090AZHUNS	74	-13.5	NA	0.0786749	96.575	-10.1	NA	0.550875	9	3	0.524811	131.463	-62.3779	6.95357	35.9499	2.88158	3.00415	30.402	1.205	NA	-1.76377	9.667	0.301	NA	-0.291445	2.695	-0.119	NA	-0.0777639	3.602	0.266	NA	-0.0975711
4363_8_2A4127S	69	-17	-8.875	0.00248447	90.1	-8.875	6.6625	-0.0460404	7.91667	2.5	-0.727155	131.79	-30.1181	3.4613	30.6363	5.16292	-0.621183	29.99	-1.046	-0.097	0.668599	9.614	-0.194	-0.088	-0.315221	2.644	-0.167	-0.1075	-0.0850888	3.65	0.148	0.109	-0.0947025
4363_8_2A4128S	69.5	-16.5	-8.5	-1.2118	91.7	-7.275	12.5125	-1.48175	8.83333	3.41667	0.302012	124.459	-37.4492	1.02054	32.0961	6.62275	-1.78355	31.034	-0.002	1.7555	-0.678044	9.651	-0.157	0.0115	-0.200864	2.699	-0.112	0.0245	-0.0357317	3.584	0.082	-0.04	-0.12406
4363_8_2A4155K	75.5	-10.5	-5.875	-0.220043	100.6	1.625	16.9625	0.707256	8.58333	3.16667	0.905629	171.793	9.88527	-5.97487	38.2008	12.7275	2.15208	26.286	-4.75	-0.4115	-2.83132	8.954	-0.854	-0.0785	-0.317776	2.61	-0.201	-0.0845	-0.157682	3.448	-0.054	0.0915	0.00250081
4363_8_2A4155Z	77	-7	-3.125	1.46677	96.4	-5.3	11.95	-0.553183	6.8	1.63333	-1.25573	177.941	1.0238	7.11625	32.636	6.23767	-4.11266	28.184	-2.852	1.115	2.68753	9.238	-0.57	0.2045	-0.0675783	2.738	-0.073	0.0275	-0.0605174	3.389	-0.113	0.051	-0.0292025
4363_8_2A618S	73.5	-12.5	-6.75	-0.271325	102.575	3.6	12.2875	6.69027	8.33333	2.91667	1.10612	148.526	-13.3822	7.6229	37.1123	11.639	4.19153	30.722	-0.314	0.2385	-1.75681	9.55	-0.258	-0.271	-0.31809	2.716	-0.095	-0.0215	-0.0609579	3.528	0.026	-0.075	-0.127845
4363_8_2A638S	75	-11	-10.5	-1.06894	102.325	6.075	16.45	1.1111	8.25	2.58333	-0.573584	155.092	8.19318	-5.01207	37.0432	12.4948	-1.8778	29.635	-1.401	0.4815	1.14203	9.526	-0.282	-0.046	0.471279	2.753	-0.058	-0.012	0.128054	3.473	-0.029	0.001	0.173012
4363_8_2A750S	75.5	-10.5	-4.5	0.587649	101.225	2.25	19.8125	2.64764	8.75	3.33333	-0.0200122	148.563	-13.3448	6.90074	38.6117	13.1383	2.1405	30.237	-0.799	0.735	0.365066	9.489	-0.319	-0.0715	0.332455	2.657	-0.154	-0.0515	0.116087	3.586	0.084	0.041	0.156424
4363_8_2AC815S	74	-12	-7.75	0.0876493	95.65	-3.325	13.4125	0.961102	9.08333	3.66667	0.128706	174.779	12.8711	6.28137	41.9738	16.5004	2.43693	27.9	-3.136	-0.6395	-1.99024	9.469	-0.339	-0.1595	-0.134161	2.789	-0.022	0.0695	-0.0657592	3.407	-0.095	-0.147	-0.0512684
4363_8_2AZHU1S	70.5	-15.5	-7.875	-0.559204	99.775	0.8	12.4875	-0.236625	7.95	2.53333	-0.223043	133.643	-28.265	-10.3053	31.7082	6.23483	-2.87718	31.26	0.224	0.852	1.54025	9.609	-0.199	-0.0605	0.608993	2.723	-0.088	0.009	0.200989	3.541	0.039	-0.039	0.195382
4363_8_2AZHUNS	74	-12	NA	0.228675	94.525	-4.45	NA	-0.438898	9.83333	4.41667	1.5536	121.397	-40.5112	0.441988	35.5558	10.0825	4.3289	30.843	-0.193	NA	-1.19514	9.801	-0.007	NA	-0.18809	2.674	-0.137	NA	-0.0587912	3.68	0.178	NA	-0.082262
4363_8_5_2177A4127S	69	-15	-7.875	-0.801362	90.25	-13.75	4.3	-2.12969	9.26667	2.66667	-0.281642	126.929	-33.7421	4.8211	34.0147	3.60867	0.97984	NA	NA	NA	NA	9.839	-0.006	0.1185	1.28634	2.62	-0.105	-0.0885	0.338211	3.77	0.142	0.166	0.494436
4363_8_5_2177A4128S	69.5	-14.5	-7.5	-2.01565	92.725	-11.275	11.025	-2.69041	11.3333	4.73333	1.89752	103.965	-56.7053	-13.2518	33.3817	2.97567	-2.27536	28.31	-1.467	-0.339	3.89013	9.458	-0.387	-0.2	0.982698	2.566	-0.159	-0.0655	0.278568	3.701	0.073	0.014	0.462079
4363_8_5_2177A4155K	75.5	-8.5	-4.875	-1.02389	101.125	-2.875	14.975	-1.0014	8.13333	1.53333	-0.448858	178.005	17.3339	6.45761	38.4952	8.08917	0.669017	27.271	-2.506	1.203	5.44586	8.97	-0.875	-0.081	1.07479	2.675	-0.05	0.0235	0.354618	3.364	-0.264	-0.0555	0.387639
4363_8_5_2177A618S	73.5	-10.5	-5.75	-1.07517	106.825	2.825	14.025	8.70662	7.53333	0.933333	-0.598363	167.548	6.87749	32.8664	37.3233	6.91725	2.62506	29.703	-0.074	-0.151	4.51637	9.694	-0.151	-0.1455	1.20247	2.668	-0.057	-0.0265	0.338342	3.647	0.019	-0.019	0.460293
4363_8_5_2177A628S	71.5	-12.5	-6	0.591495	93.35	-10.65	10.55	-0.990051	10.5	3.9	-0.496166	115.835	-46.0402	7.4536	32.9317	2.52567	-4.10447	NA	NA	NA	NA	NA	NA	NA	NA	NA	NA	NA	NA	NA	NA	NA	NA
4363_8_5_2177A638S	78	-6	-6.5	1.12721	105.85	1.85	16.1	2.40245	9.91667	3.31667	0.188596	155.815	-4.8552	1.9321	42.6875	12.2815	1.98914	28.14	-1.637	-0.384	6.9392	9.539	-0.306	-0.0515	1.86084	2.668	-0.057	-0.054	0.490354	3.585	-0.043	0.05	0.75415
4363_8_5_2177A750S	75	-9	-4	-0.716197	101.575	-2.425	17.65	0.763987	8.66667	2.06667	-1.00783	144.163	-17.7126	8.72145	37.2051	6.79908	-1.04348	NA	NA	NA	NA	NA	NA	NA	NA	NA	NA	NA	NA	NA	NA	NA	NA
4363_8_5_2177AC815S	74.5	-9.5	-6.25	-0.216197	95.275	-8.725	10.525	-1.64755	10.5833	3.98333	0.724219	152.614	-8.05701	-9.66294	42.4848	12.0788	1.17062	26.723	-3.054	-1.187	4.12494	9.263	-0.582	-0.384	1.0364	2.726	0.001	0.0495	0.318541	3.411	-0.217	-0.206	0.42187
4363_8_5_2177AGZ63S	78.5	-5.5	-2.625	0.702607	102.95	-1.05	4.675	-2.20588	8	1.4	-0.889314	146.057	-14.6134	-6.69024	34.4478	4.04183	-4.03637	30.18	0.403	0.9345	5.78559	9.859	0.014	0.0145	1.27211	2.735	0.01	0.0445	0.367925	3.622	-0.006	-0.0535	0.449349
4363_8_5_2177AP64S	75	-9	-8.33333	-2.68123	102.8	-1.2	13.5	-3.71573	8.75	2.15	-0.944196	139.982	-20.6887	-35.7627	37.6523	7.24633	-5.08339	31.426	1.649	4.9485	10.392	9.883	0.038	NA	1.89555	2.675	-0.05	0.071	0.417289	3.705	0.077	0.153	0.614702
4363_8_5_2177AY58S	80	-4	-3.75	10.5915	106.075	2.075	15.775	-0.831926	8.83333	2.23333	0.215084	160.747	0.0764597	-1.45607	37.5957	7.18967	2.03703	27.277	-2.5	0.67	5.58258	9.498	-0.347	0.0475	1.21043	2.661	-0.064	0.021	0.36405	3.583	-0.045	-0.01	0.430543
4363_8_5_2177AZHU1S	71.5	-12.5	-5.875	-0.36305	105.25	1.25	15.45	3.00472	10.625	4.025	1.54747	147.464	-13.2068	9.73668	46.4618	16.0557	10.099	30.949	1.172	1.1705	8.52143	9.734	-0.111	0.046	2.11055	2.683	-0.042	0.012	0.608289	3.642	0.014	-0.001	0.76552
4363_8_5_2177AZHUNS	72.5	-11.5	NA	-2.07517	92.325	-11.675	NA	-4.87255	9.25	2.65	0.0657784	114.379	-46.2916	-0.354611	30.671	0.265	-2.33332	30.141	0.364	NA	5.39504	9.739	-0.106	NA	1.12647	2.612	-0.113	NA	0.326509	3.743	0.115	NA	0.449876
3509_2_1115	86	NA	NA	NA	102.475	NA	NA	NA	6.33333	NA	NA	177.475	NA	NA	30.4725	NA	NA	28.193	NA	NA	NA	9.263	NA	NA	NA	2.769	NA	NA	NA	3.354	NA	NA	NA
2293_473_189	93	NA	NA	NA	97.2	NA	NA	NA	5.875	NA	NA	166.905	NA	NA	28.3525	NA	NA	30.611	NA	NA	NA	9.88	NA	NA	NA	2.699	NA	NA	NA	3.686	NA	NA	NA
3509_2_713	86.5	NA	NA	NA	96.525	NA	NA	NA	5.85	NA	NA	153.128	NA	NA	27.731	NA	NA	31.325	NA	NA	NA	9.97	NA	NA	NA	2.753	NA	NA	NA	3.634	NA	NA	NA
4363_2	84.5	NA	NA	NA	102.175	NA	NA	NA	6.61667	NA	NA	189.093	NA	NA	33.6662	NA	NA	28.151	NA	NA	NA	9.646	NA	NA	NA	2.72	NA	NA	NA	3.564	NA	NA	NA
4363_1370	85	NA	NA	NA	105.225	NA	NA	NA	5.41667	NA	NA	192.792	NA	NA	29.0342	NA	NA	29.345	NA	NA	NA	9.393	NA	NA	NA	2.711	NA	NA	NA	3.477	NA	NA	NA
4363_1749	80.5	NA	NA	NA	101.4	NA	NA	NA	6.83333	NA	NA	166.045	NA	NA	30.8525	NA	NA	29.336	NA	NA	NA	9.707	NA	NA	NA	2.679	NA	NA	NA	3.638	NA	NA	NA
4363_1359	86.5	NA	NA	NA	107.25	NA	NA	NA	6.08333	NA	NA	170.138	NA	NA	30.295	NA	NA	30.943	NA	NA	NA	9.722	NA	NA	NA	2.694	NA	NA	NA	3.621	NA	NA	NA
2293_589	91.5	NA	NA	NA	96.825	NA	NA	NA	6.83333	NA	NA	134.095	NA	NA	27.5292	NA	NA	31.375	NA	NA	NA	9.814	NA	NA	NA	2.786	NA	NA	NA	3.532	NA	NA	NA
3509_1118	88	NA	NA	NA	98	NA	NA	NA	6.16667	NA	NA	168.871	NA	NA	31.0792	NA	NA	30.597	NA	NA	NA	10.132	NA	NA	NA	2.655	NA	NA	NA	3.832	NA	NA	NA
4363_5_3	84.5	NA	NA	NA	96.5	NA	NA	NA	6.75	NA	NA	198.289	NA	NA	36.5918	NA	NA	29.232	NA	NA	NA	9.488	NA	NA	NA	2.693	NA	NA	NA	3.538	NA	NA	NA
4363_5	86.5	NA	NA	NA	104.25	NA	NA	NA	5.5	NA	NA	183.453	NA	NA	29.2597	NA	NA	30.558	NA	NA	NA	9.522	NA	NA	NA	2.796	NA	NA	NA	3.417	NA	NA	NA
3509_2_114	88	NA	NA	NA	96.625	NA	NA	NA	7.45	NA	NA	155.77	NA	NA	36.3802	NA	NA	31.812	NA	NA	NA	9.943	NA	NA	NA	2.75	NA	NA	NA	3.628	NA	NA	NA
2293_3_1576	89.5	NA	NA	NA	91.675	NA	NA	NA	5.70833	NA	NA	149.331	NA	NA	23.0967	NA	NA	29.975	NA	NA	NA	9.193	NA	NA	NA	2.942	NA	NA	NA	3.134	NA	NA	NA
4363_6	88	NA	NA	NA	103.425	NA	NA	NA	6.06667	NA	NA	154.215	NA	NA	27.1018	NA	NA	30.097	NA	NA	NA	9.658	NA	NA	NA	2.727	NA	NA	NA	3.555	NA	NA	NA
3509_649_419	87.5	NA	NA	NA	96.3	NA	NA	NA	7.33333	NA	NA	165.354	NA	NA	33.8777	NA	NA	28.675	NA	NA	NA	9.511	NA	NA	NA	2.697	NA	NA	NA	3.537	NA	NA	NA
3509_1_216	86	NA	NA	NA	103.5	NA	NA	NA	5.9	NA	NA	182.066	NA	NA	28.7797	NA	NA	27.633	NA	NA	NA	9.027	NA	NA	NA	2.727	NA	NA	NA	3.321	NA	NA	NA
3509_2	92	NA	NA	NA	105.025	NA	NA	NA	7.66667	NA	NA	128.817	NA	NA	29.3742	NA	NA	30.514	NA	NA	NA	9.898	NA	NA	NA	2.681	NA	NA	NA	3.708	NA	NA	NA
2293_624	91	NA	NA	NA	100.95	NA	NA	NA	7.16667	NA	NA	143.148	NA	NA	32.2258	NA	NA	31.594	NA	NA	NA	9.922	NA	NA	NA	2.753	NA	NA	NA	3.619	NA	NA	NA
4363_1	84	NA	NA	NA	108.05	NA	NA	NA	5.33333	NA	NA	212.4	NA	NA	32.5883	NA	NA	30.119	NA	NA	NA	9.779	NA	NA	NA	2.708	NA	NA	NA	3.623	NA	NA	NA
2293_330	90	NA	NA	NA	91.5	NA	NA	NA	8.66667	NA	NA	142.172	NA	NA	35.0733	NA	NA	29.088	NA	NA	NA	9.344	NA	NA	NA	2.802	NA	NA	NA	3.345	NA	NA	NA
2293_564	88.5	NA	NA	NA	92.5	NA	NA	NA	6.83333	NA	NA	159.856	NA	NA	31.5717	NA	NA	27.377	NA	NA	NA	8.993	NA	NA	NA	2.765	NA	NA	NA	3.26	NA	NA	NA
2293_1162	90.5	NA	NA	NA	96.975	NA	NA	NA	6.83333	NA	NA	144.291	NA	NA	29.0175	NA	NA	30.358	NA	NA	NA	9.856	NA	NA	NA	2.746	NA	NA	NA	3.606	NA	NA	NA
2293_1146	93.5	NA	NA	NA	114.5	NA	NA	NA	7.91667	NA	NA	127.631	NA	NA	32.0993	NA	NA	32.159	NA	NA	NA	9.624	NA	NA	NA	2.894	NA	NA	NA	3.338	NA	NA	NA
3509_3_222	84.5	NA	NA	NA	100.05	NA	NA	NA	7	NA	NA	142.371	NA	NA	28.6867	NA	NA	29.758	NA	NA	NA	9.629	NA	NA	NA	2.764	NA	NA	NA	3.495	NA	NA	NA
4363_2161	81	NA	NA	NA	107.3	NA	NA	NA	7.41667	NA	NA	152.63	NA	NA	33.0317	NA	NA	30.398	NA	NA	NA	9.732	NA	NA	NA	2.743	NA	NA	NA	3.558	NA	NA	NA
2293_622	93	NA	NA	NA	99.725	NA	NA	NA	8.33333	NA	NA	138.183	NA	NA	34.5629	NA	NA	31.42	NA	NA	NA	9.792	NA	NA	NA	2.876	NA	NA	NA	3.413	NA	NA	NA
4363_7_3_2090	87.5	NA	NA	NA	106.675	NA	NA	NA	6	NA	NA	193.841	NA	NA	33.0683	NA	NA	29.197	NA	NA	NA	9.366	NA	NA	NA	2.814	NA	NA	NA	3.336	NA	NA	NA
4363_1749_2	80.5	NA	NA	NA	103.4	NA	NA	NA	7.08333	NA	NA	180.737	NA	NA	34.8736	NA	NA	NA	NA	NA	NA	NA	NA	NA	NA	NA	NA	NA	NA	NA	NA	NA	NA
4363_8_5_2177	84	NA	NA	NA	104	NA	NA	NA	6.6	NA	NA	160.671	NA	NA	30.406	NA	NA	29.777	NA	NA	NA	9.845	NA	NA	NA	2.725	NA	NA	NA	3.628	NA	NA	NA
2293_39	89	NA	NA	NA	108.125	NA	NA	NA	7.76667	NA	NA	138.443	NA	NA	32.9142	NA	NA	31.11	NA	NA	NA	9.586	NA	NA	NA	2.842	NA	NA	NA	3.387	NA	NA	NA
2293_24	91	NA	NA	NA	99.85	NA	NA	NA	6.25	NA	NA	151.015	NA	NA	29.4125	NA	NA	31.98	NA	NA	NA	9.852	NA	NA	NA	2.781	NA	NA	NA	3.56	NA	NA	NA
3509_3_218	85.5	NA	NA	NA	103.175	NA	NA	NA	6.83333	NA	NA	155.592	NA	NA	29.1008	NA	NA	27.962	NA	NA	NA	9.461	NA	NA	NA	2.757	NA	NA	NA	3.437	NA	NA	NA
4363_8_2	86	NA	NA	NA	98.975	NA	NA	NA	5.41667	NA	NA	161.908	NA	NA	25.4733	NA	NA	31.036	NA	NA	NA	9.808	NA	NA	NA	2.811	NA	NA	NA	3.502	NA	NA	NA
3509_2_351	84	NA	NA	NA	100.5	NA	NA	NA	6.90909	NA	NA	154.711	NA	NA	32.8811	NA	NA	31.217	NA	NA	NA	9.886	NA	NA	NA	2.721	NA	NA	NA	3.645	NA	NA	NA
3509_113	87.5	NA	NA	NA	94.675	NA	NA	NA	6.15	NA	NA	157.926	NA	NA	29.8445	NA	NA	31.461	NA	NA	NA	9.936	NA	NA	NA	2.718	NA	NA	NA	3.667	NA	NA	NA
3509_2_573	86.5	NA	NA	NA	96.85	NA	NA	NA	6.75	NA	NA	135.691	NA	NA	29.1342	NA	NA	32.96	NA	NA	NA	10.232	NA	NA	NA	2.761	NA	NA	NA	3.717	NA	NA	NA
3509_114	90.5	NA	NA	NA	106.85	NA	NA	NA	7.9	NA	NA	149.927	NA	NA	34.293	NA	NA	29.87	NA	NA	NA	9.925	NA	NA	NA	2.65	NA	NA	NA	3.761	NA	NA	NA
2293_584	91.5	NA	NA	NA	100.725	NA	NA	NA	6.16667	NA	NA	104.384	NA	NA	19.8317	NA	NA	32.382	NA	NA	NA	9.861	NA	NA	NA	2.85	NA	NA	NA	3.473	NA	NA	NA
4363_1769	81	NA	NA	NA	105.4	NA	NA	NA	6.43333	NA	NA	190.732	NA	NA	33.8108	NA	NA	29.188	NA	NA	NA	9.564	NA	NA	NA	2.71	NA	NA	NA	3.542	NA	NA	NA
2293_3	89	NA	NA	NA	92.725	NA	NA	NA	7.58333	NA	NA	154.768	NA	NA	34.2875	NA	NA	30.718	NA	NA	NA	9.137	NA	NA	NA	2.95	NA	NA	NA	3.106	NA	NA	NA
ZHU1S	70.75	NA	NA	NA	75.6	NA	NA	NA	NA	NA	NA	NA	NA	NA	NA	NA	NA	29.78	NA	NA	NA	9.531	NA	NA	NA	2.617	NA	NA	NA	3.658	NA	NA	NA
P64S	82.6667	NA	NA	NA	74.6	NA	NA	NA	NA	NA	NA	NA	NA	NA	NA	NA	NA	23.178	NA	NA	NA	8.601	NA	NA	NA	2.483	NA	NA	NA	3.476	NA	NA	NA
4155Z	76.25	NA	NA	NA	67.2	NA	NA	NA	NA	NA	NA	NA	NA	NA	NA	NA	NA	23.102	NA	NA	NA	8.259	NA	NA	NA	2.61	NA	NA	NA	3.174	NA	NA	NA
4155K	76.75	NA	NA	NA	68.3	NA	NA	NA	NA	NA	NA	NA	NA	NA	NA	NA	NA	22.359	NA	NA	NA	8.257	NA	NA	NA	2.578	NA	NA	NA	3.211	NA	NA	NA
Y58S	83.5	NA	NA	NA	76.6	NA	NA	NA	NA	NA	NA	NA	NA	NA	NA	NA	NA	23.437	NA	NA	NA	9.056	NA	NA	NA	2.555	NA	NA	NA	3.558	NA	NA	NA
638S	85	NA	NA	NA	75.5	NA	NA	NA	NA	NA	NA	NA	NA	NA	NA	NA	NA	27.271	NA	NA	NA	9.336	NA	NA	NA	2.719	NA	NA	NA	3.442	NA	NA	NA
750S	74	NA	NA	NA	63.85	NA	NA	NA	NA	NA	NA	NA	NA	NA	NA	NA	NA	27.968	NA	NA	NA	9.313	NA	NA	NA	2.606	NA	NA	NA	3.588	NA	NA	NA
618S	74.5	NA	NA	NA	81.6	NA	NA	NA	NA	NA	NA	NA	NA	NA	NA	NA	NA	29.931	NA	NA	NA	9.834	NA	NA	NA	2.664	NA	NA	NA	3.704	NA	NA	NA
4127S	69.75	NA	NA	NA	67.9	NA	NA	NA	NA	NA	NA	NA	NA	NA	NA	NA	NA	29.138	NA	NA	NA	9.596	NA	NA	NA	2.692	NA	NA	NA	3.58	NA	NA	NA
4128S	70	NA	NA	NA	59.4	NA	NA	NA	NA	NA	NA	NA	NA	NA	NA	NA	NA	27.521	NA	NA	NA	9.471	NA	NA	NA	2.538	NA	NA	NA	3.746	NA	NA	NA
C815S	77.5	NA	NA	NA	65.5	NA	NA	NA	NA	NA	NA	NA	NA	NA	NA	NA	NA	26.043	NA	NA	NA	9.449	NA	NA	NA	2.628	NA	NA	NA	3.606	NA	NA	NA
GZ63S	78.25	NA	NA	NA	92.55	NA	NA	NA	NA	NA	NA	NA	NA	NA	NA	NA	NA	28.714	NA	NA	NA	9.844	NA	NA	NA	2.656	NA	NA	NA	3.723	NA	NA	NA
628S	71	NA	NA	NA	61.6	NA	NA	NA	NA	NA	NA	NA	NA	NA	NA	NA	NA	25.93	NA	NA	NA	8.989	NA	NA	NA	2.66	NA	NA	NA	3.398	NA	NA	NA
