# Supplementary material for: Genome-wide dissection of heterosis for yield traits in two-line hybrid rice populations
Source: Sci Rep. 2017 Aug 9;7:7635. doi: 10.1038/s41598-017-06742-7 (PMC5550440; doi:10.1038/s41598-017-06742-7)
Supplement: Supplementary file 4 — Dataset 3 [file 41598_2017_6742_MOESM4_ESM.xls]

## Sheet: Changsha
Category	Trait	Lead SNP	Chr	Pos (IRGSPB4)	QTL Start	QTL End	RMIP	Candidate Genes	Inheritance Model	Geno. Num	QTL Group	Superior Allele	Selection(Maternal)	Selection(Paternal)
F1	HD	F0310307422CT	3	10359169	10259169	10463048	41.3333	OsETOL1	OverDominanceinance	3	Non-Add	C
F1	HD	R0421328910TC	4	21523080	21423080	21623080	5.66667		OverDominanceinance	2	Hetero-superior	G		Increased polymorphism
F1	HD	F0921300849AC	9	22132972	22032972	22232972	39.3333		Additive	3	Non-Add	A	Increased polymorphism
F1	HD	F1117162304GA	11	19454917	19354917	19554917	59.3333		OverDominanceinance	3	Additive	G
F1	PH	F1103601095GT	11	3588403	3488403	3838327	54		Additive	3	Additive	G	Positive
F1	GLWR	R0602901952CT	6	2901952	2801952	3341228	5.33333	RFT1/Hd3a	Recessive	3	Non-Add	A		Increased polymorphism
F1	PN	F0328241034GA	3	29008410	28908410	29171374	93.3333	OsPIPK1	Additive	2	Homo-superior	G
F1	PN	R0602901952CT	6	2901952	2801952	3341228	15	Hd3a	Additive	3	Non-Add	G		Increased polymorphism
F1	PN	R0603936768CT	6	3936768	3836768	4050548	68.3333	DPL2	Additive	3	Non-Add	A
F1	PN	R0605212800TG	6	5212800	5037318	5369833	13.6667		Additive	2	Homo-superior	A
F1	PN	R1103306173CA	11	3293481	3193481	3393481	85.3333	OsASR1	Additive	2	Hetero-superior	T	Positive
F1	SNPP	F0314219600GA	3	14771909	14664763	14871909	44.6667	PDHK	Additive	3	Additive	A
F1	SNPP	F0321161842GT	3	21923484	21738539	22023484	13.6667		Additive	3	Additive	G
F1	SNPP	R0325423473AC	3	26185696	25919562	26447821	19.6667	qGL3	Additive	2	Hetero-superior	T
F1	SNPP	R0602905046AG	6	2905046	2801952	3341228	15.3333	Hd3a	Recessive	3	Non-Add	T		Increased polymorphism
F1	SNPP	R0605212800TG	6	5212800	5037318	5369833	5.66667		Additive	2	Hetero-superior	C
F1	SNPP	R0626659178TG	6	27537178	27378874	27779142	6	OsmiR156h	Recessive	3	Additive	A
F1	SNPP	F0921300849AC	9	22132972	22032972	22232972	60		Additive	3	Non-Add	A	Increased polymorphism
F1	SNPP	R1011718009GA	10	12046258	11936447	12146258	11		OverDominanceinance	3	Non-Add	T
F1	SNPP	F1014411475CT	10	14840108	14704707	14981905	12		Additive	3	Additive	C
F1	SNPP	F1103601095GT	11	3588403	3488403	3838327	52.6667	OsASR1	Additive	3	Additive	G	Positive
F1	SNPP	F1116739055AG	11	19031667	18931667	19131667	32		Additive	3	Additive	A
F1	SNPP	F1120300346CT	11	22608981	22389942	22745892	5.66667		Additive	3	Additive	C
F1	SNPP	F1127726831AG	11	30091491	29991491	30191491	10.3333		Additive	2	Hetero-superior	A
F1	SNPP	R1224566380CT	12	24803635	24621242	24957363	5.66667		Additive	3	Additive	A
F1	SNPP	R1225194326AG	12	25454376	25354376	25555523	6		Additive	2	Hetero-superior	C	Positive
F1	SNPP	R1226399395AT	12	26659448	26559448	26759448	12	OsSPOL1-4	Additive	3	Additive	T	Positive
F1	TGW	R0108157721AT	1	8157721	8057721	8385160	46.6667		OverDominanceinance	3	Non-Add	T
F1	TGW	F0114485228GA	1	14485228	14385228	14585228	5		OverDominanceinance	3	Non-Add	A
F1	TGW	F0142129780GA	1	42129780	42029780	42230983	41.3333		OverDominanceinance	3	Additive	G
F1	TGW	F0208920930CT	2	8949930	8849930	9053969	11.3333		OverDominanceinance	3	Non-Add	T	Positive
F1	TGW	R0224762241CT	2	25625971	25525971	25725971	5.66667	MPS	OverDominanceinance	2	Homo-superior	G
F1	TGW	F0233846031GT	2	34738761	34638761	34838761	14.3333		OverDominanceinance	3	Non-Add	T	Positive
F1	TGW	R0235595099GC	2	36487829	36355658	36627851	21.6667	DH1	OverDominanceinance	3	Non-Add	G		Increased polymorphism
F1	TGW	R0300523946TG	3	503295	403295	615914	26		OverDominanceinance	2	Homo-superior	A	Positive
F1	TGW	F0301902553GA	3	1881893	1638991	2052002	11	OsCDPK1	Recessive	3	Non-Add	G
F1	TGW	R0314188374GA	3	14740683	14620725	14854476	5	PDHK	OverDominanceinance	3	Non-Add	C
F1	TGW	R0400332201CT	4	323777	223777	475745	6.66667	OsARG	OverDominanceinance	3	Additive	G
F1	TGW	R0430993731GT	4	31577377	31476537	31677377	19	NAL1	OverDominanceinance	3	Additive	C
F1	TGW	R0602901952CT	6	2901952	2801952	3341228	6.33333		OverDominanceinance	3	Non-Add	A		Increased polymorphism
F1	TGW	R1226280633GA	12	26540686	26408510	26752064	15.6667	OsPPKL3	OverDominanceinance	3	Non-Add	C	Positive
F1	GW	F0114745752CT	1	14745752	14642370	14845752	15		OverDominanceinance	3	Non-Add	T
F1	GW	F0117442477TG	1	17442477	17051197	17728004	26.6667		Recessive	3	Non-Add	T
F1	GW	R1117350190GT	11	19642803	19542803	19742803	51.6667		OverDominanceinance	3	Non-Add	C
F1	GYPP	F0312926138AC	3	12979419	12879419	13082469	6		Recessive	3	Non-Add	C
BPaV	HD	F0310307422CT	3	10359169	10259169	10463048	88	OsETOL1	OverDominanceinance	3	Non-Add	C
BPaV	HD	F0416658851TA	4	16851785	16751785	16951785	62.6667	An-1	Additive	3	Additive	T
BPaV	HD	R0421328910TC	4	21523080	21423080	21623080	63		OverDominanceinance	2	Hetero-superior	G		Increased polymorphism
BPaV	HD	R0506724439AG	5	6706557	6473574	6806557	6.66667	MADS58	Additive	3	Additive	T	Positive
BPaV	HD	R0725927881AG	7	26589032	26078582	26846915	5.66667		Additive	3	Additive	T
BPaV	HD	R0905824636GT	9	6391348	5625821	6652751	26.3333		Additive	2	Hetero-superior	A
BPaV	HD	R0921365484AG	9	22197607	22079284	22494325	9.66667		Additive	3	Non-Add	C	Increased polymorphism
BPaV	HD	F0922863303CA	9	23695424	23595424	23795424	64.3333	miR172a	OverDominanceinance	2	Homo-superior	C
BPaV	HD	F1117162304GA	11	19454917	19354917	19554917	96.3333		Recessive	3	Additive	G
BPaV	HD	F1225114400AC	12	25296703	25196703	25396703	6.66667		OverDominanceinance	2	Homo-superior	A	Positive
BPaV	PH	R0303484034CA	3	3463374	3348453	3594654	12.6667	OsSUT1	Additive	2	Homo-superior	G	Positive	Positive
BPaV	PH	R0309685410GA	3	9737137	9536737	10074122	5	OsAPX1	Additive	2	Hetero-superior	C
BPaV	PH	R0311858920TC	3	11910865	11810865	12253014	19	OsGLU1	Recessive	2	Hetero-superior	G
BPaV	PH	R0726222531GA	7	26883682	26783682	26983682	94.3333	OsPDK1	Recessive	2	Hetero-superior	T
BPaV	PH	R1011557706CT	10	11885955	11785955	11991693	7.66667		Recessive	3	Non-Add	A
BPaV	PH	R1209207374CA	12	9209024	9100724	9330170	8.66667		Additive	2	Hetero-superior	T
BPaV	GL	R0127046165GA	1	27046165	26483586	27883548	33.6667	DIF1	Dominance	2	Hetero-superior	C	Positive
BPaV	GL	F0141830001GT	1	41830001	41730001	41940002	71		Dominance	3	Non-Add	T
BPaV	GL	R0207504649AG	2	7533649	7419244	7633649	6.33333		Additive	2	Hetero-superior	C	Positive	Positive
BPaV	GL	F0234980847CT	2	35873577	35773577	35995004	30.3333		Additive	3	Additive	C
BPaV	GL	R0303420681GA	3	3400021	3300021	3500021	49		Additive	3	Additive	T	Positive	Positive
BPaV	GL	F0325216735GA	3	25978958	25878958	26078958	96	qGL3	OverDominanceinance	2	Hetero-superior	A
BPaV	GL	R0326777984GA	3	27545359	27445359	27645359	8	RGB1	Additive	3	Additive	T	Positive
BPaV	GL	R0328915357CT	3	29682732	29364522	29880016	6.33333		Additive	2	Homo-superior	G
BPaV	GL	F0330375673TC	3	31145942	31036388	31286637	7.33333		OverDominanceinance	2	Hetero-superior	T	Positive
BPaV	GL	R0511114389TA	5	11125520	11025520	11225520	99.3333		Dominance	2	Homo-superior	T
BPaV	GL	R0519444690AG	5	19514019	19356960	19786501	9.33333		Additive	3	Additive	T
BPaV	GL	R0520061619TA	5	20130956	20030956	20633701	5.66667		OverDominanceinance	3	Non-Add	T
BPaV	GL	R0528851220CT	5	28995445	28785578	29146652	6.66667		OverDominanceinance	3	Non-Add	G
BPaV	GL	R0619913796CT	6	20791796	20678560	20966365	96.3333		Dominance	2	Homo-superior	A
BPaV	GL	F0629761557TC	6	30639557	30458888	30857449	33.6667	OsPTR9	Additive	2	Hetero-superior	C	Positive	Positive
BPaV	GL	R0726262375TC	7	26923526	26784962	27064822	94.6667		Additive	2	Hetero-superior	G
BPaV	GL	F0728880303AC	7	29541454	29441454	29678179	18.3333		Additive	3	Additive	T
BPaV	GL	F0915764354CT	9	16419066	16271127	16524300	96.6667		Recessive	2	Hetero-superior	T	Positive	Positive
BPaV	GL	R0919021173AC	9	19675885	19531092	19775885	34.3333		Dominance	2	Hetero-superior	T
BPaV	GL	R1211828376CT	12	11830101	11730101	11930101	11.6667		OverDominanceinance	2	Homo-superior	G	Positive
BPaV	GL	R1214300578CA	12	14451300	14351300	14551300	27.6667		OverDominanceinance	2	Hetero-superior	T
BPaV	GL	R1226243505CT	12	26503558	26403558	26603558	66	OsPPKL3	OverDominanceinance	3	Additive	G	Positive
BPaV	GLWR	F0142295858CT	1	42295858	42184908	42420640	31		Additive	3	Additive	T
BPaV	GLWR	F0207438763CA	2	7467763	7311945	7601904	28		Additive	2	Homo-superior	C	Positive	Positive
BPaV	GLWR	F0233501902GA	2	34394632	33629949	34568743	6.66667		Additive	2	Homo-superior	G	Increased polymorphism
BPaV	GLWR	F0309792125GT	3	9843852	9536737	10074122	58		Additive	2	Homo-superior	G
BPaV	GLWR	F0425495997GA	4	26079675	25979675	26179675	14.3333		Additive	3	Additive	A
BPaV	GLWR	F0433401538AG	4	33985184	33885184	34189131	10	OsLG1	Additive	2	Homo-superior	A	Positive
BPaV	GLWR	R0602901952CT	6	2901952	2801952	3341228	5.33333		OverDominanceinance	3	Non-Add	A		Increased polymorphism
BPaV	GLWR	R0619818951GA	6	20696951	20596576	20809015	6.33333		Additive	3	Additive	C
BPaV	GLWR	F0620902121GA	6	21780121	21680121	21907560	9		Additive	3	Additive	G
BPaV	GLWR	R0726222531GA	7	26883682	26783682	26983682	100		OverDominanceinance	2	Hetero-superior	T
BPaV	GLWR	F1014682341TG	10	15210781	15110781	15315455	7		OverDominanceinance	2	Homo-superior	T
BPaV	GLWR	R1022900951CA	10	23427753	23327753	23527753	7	NMD3	Additive	3	Additive	G
BPaV	GLWR	R1102732104CT	11	2719412	2573482	2904159	5.33333		Additive	2	Hetero-superior	A
BPaV	GLWR	F1202969940TC	12	2969988	2616666	3112603	44		Additive	3	Additive	T	Positive
BPaV	GLWR	F1207503554GA	12	7505199	7375196	7658567	6		Additive	3	Additive	G	Positive
BPaV	GLWR	F1218180904CT	12	18354199	18254199	18455407	5.33333		Additive	2	Homo-superior	C
BPaV	PN	R0418380557GA	4	18573491	18446741	18828411	23		OverDominanceinance	2	Hetero-superior	T
BPaV	PN	R0419181747TC	4	19374681	19273712	19481638	9.66667	LAX2	OverDominanceinance	2	Homo-superior	A
BPaV	SNPP	F0142320640TG	1	42320640	42184908	42420640	22.6667	MADS51	Additive	2	Hetero-superior	G
BPaV	SNPP	F0204263272GA	2	4263272	4051374	4420163	68		Additive	2	Hetero-superior	A
BPaV	SNPP	R0225980263TC	2	26872993	26771998	26972993	13		Additive	3	Non-Add	A
BPaV	SNPP	F0235205724GA	2	36098454	35976617	36206640	5	DH1	Additive	3	Additive	G
BPaV	SNPP	R0303782495TG	3	3761835	3661835	3870732	51.3333	TIFY11b	Additive	3	Additive	A	Positive	Positive
BPaV	SNPP	F0314478932CT	3	15031241	14931241	15157926	10	PDHK	Additive	3	Additive	C
BPaV	SNPP	F0325216735GA	3	25978958	25878958	26078958	16	qGL3	OverDominanceinance	2	Homo-superior	G
BPaV	SNPP	F0434482619AG	4	35067594	34967594	35167594	9.33333	MIR393b	Additive	3	Additive	G	Positive
BPaV	SNPP	F0523528984GA	5	23638722	23535215	23755329	5.33333	OsEXP4	Additive	2	Homo-superior	A	Positive
BPaV	SNPP	R0600418090GA	6	418090	296633	518090	8.33333		OverDominanceinance	2	Hetero-superior	T
BPaV	SNPP	R0601972993CT	6	1972993	1528540	2083224	8.33333	DP1	Additive	2	Homo-superior	G
BPaV	SNPP	R0603993744GT	6	3993744	3880281	4253087	5.33333	DPL2	Recessive	3	Non-Add	C
BPaV	SNPP	F0607679561GA	6	7679561	7574069	7803686	7		Additive	3	Additive	G	Increased polymorphism
BPaV	SNPP	F0609838431GA	6	9838431	9738431	9950305	64.3333		Additive	2	Homo-superior	G
BPaV	SNPP	F0613123738CT	6	13192738	13092738	13293450	9.66667		Additive	2	Homo-superior	C	Positive
BPaV	SNPP	F0619878699GT	6	20756699	20656699	20856699	7.33333		Additive	2	Homo-superior	G
BPaV	SNPP	R0624869313GA	6	25747313	25647313	25854518	7.33333	TGW6	Additive	2	Homo-superior	C
BPaV	SNPP	R0627413661GA	6	28291661	28191661	28496490	10.3333	SCM2	Additive	2	Hetero-superior	T	Positive
BPaV	SNPP	R0629800793AG	6	30678793	30458888	30857449	5	OsPTR9	Additive	3	Non-Add	C	Positive	Positive
BPaV	SNPP	F1011674892CT	10	12003141	11903141	12103141	27.6667		OverDominanceinance	3	Non-Add	T
BPaV	SNPP	R1103306173CA	11	3293481	3193481	3393481	35	OsASR1	Additive	2	Homo-superior	G	Positive
BPaV	SNPP	F1224435436AG	12	24672691	24224624	24772691	7.66667		Additive	3	Additive	A
BPaV	SNPP	F1225114400AC	12	25296703	25196703	25396703	14		Additive	2	Homo-superior	A	Positive
BPaV	TGW	R0235595099GC	2	36487829	36355658	36627851	5.33333		OverDominanceinance	3	Non-Add	G		Increased polymorphism
BPaV	TGW	F0301902553GA	3	1881893	1638991	2052002	8	OsCDPK1	OverDominanceinance	3	Non-Add	G
BPaV	TGW	R0303484034CA	3	3463374	3348453	3594654	99.6667		Additive	2	Homo-superior	G	Positive	Positive
BPaV	TGW	R0311858920TC	3	11910865	11810865	12253014	48.6667		Additive	2	Homo-superior	A
BPaV	TGW	F0325216735GA	3	25978958	25878958	26078958	17.3333	qGL3	OverDominanceinance	2	Hetero-superior	A
BPaV	GW	R0725927881AG	7	26589032	26078582	26846915	6	C17	Additive	3	Non-Add	C
BPaV	GW	R1022769727CT	10	23296529	23111799	23508154	31.6667	NMD3	Additive	3	Additive	A
BPaV	GW	F1117001680TG	11	19294293	19194293	19394293	63		Additive	3	Additive	G
BPaV	GYPP	F0325216735GA	3	25978958	25878958	26078958	100	qGL3	Recessive	2	Homo-superior	G
BPaV	GYPP	R0419328266GA	4	19521200	19295152	19682440	11	LAX2	Additive	2	Hetero-superior	T
BPaV	GYPP	F0620703268AG	6	21581268	21446284	21849364	76		Additive	3	Additive	A
BPaV	GYPP	F0919030213GA	9	19684925	19583048	19786029	11	LGD1	Additive	2	Homo-superior	G
BPaV	GYPP	F0920367946AG	9	21111069	21011069	21236368	8	OsGEN-L	OverDominanceinance	2	Homo-superior	A
BPaV	GYPP	F1003597272TC	10	3577304	3477304	3677304	10		Additive	3	Additive	T	Positive	Increased polymorphism
BPaV	GYPP	R1105747049GT	11	5734224	5567880	5834224	47.6667		Additive	2	Hetero-superior	A	Positive
BPaV	GYPP	R1106362730CT	11	6349905	6249905	6449905	5.33333		Additive	2	Hetero-superior	A		Positive
SCA	HD	F0314219600GA	3	14771909	14664763	14871909	12	PDHK	Recessive	3	Non-Add	G
SCA	HD	F0503092089CT	5	3070159	2952751	3170800	16	PTB1	Recessive	3	Non-Add	C
SCA	HD	R0519362946GA	5	19432275	19332275	19532275	44.6667		Dominance	3	Non-Add	T
SCA	HD	F0707201528TC	7	7234679	6958795	7391690	8.66667	SNB	Dominance	3	Non-Add	C	Positive
SCA	PH	R0102864232GA	1	2864232	2764232	2993082	11.6667		OverDominanceinance	3	Non-Add	C
SCA	PH	R0105716166AG	1	5716166	5600479	5828643	34	OsGAE1	Additive	3	Additive	C
SCA	PH	R0120099999TC	1	20099999	19885250	20652175	7.33333	DBS1	OverDominanceinance	3	Non-Add	A
SCA	PH	R0217977517CT	2	18762247	18662247	18872358	12.3333		Additive	2	Hetero-superior	G		Positive
SCA	PH	R0228845306TC	2	29738036	29638036	29838036	5.66667		Additive	2	Homo-superior	G
SCA	PH	R0300479124CG	3	458473	356101	558473	5.33333		OverDominanceinance	2	Homo-superior	G	Positive
SCA	PH	R0309293804GA	3	9345531	9224046	9472056	23		OverDominanceinance	2	Hetero-superior	T
SCA	PH	F0310396214GA	3	10447961	10333992	10547961	66.6667	SSD1	OverDominanceinance	2	Hetero-superior	G
SCA	PH	F0312625375AG	3	12678656	12570076	12785118	7.33333		Additive	3	Additive	G
SCA	PH	R0314344710AG	3	14897019	14796818	14997509	25		Additive	2	Hetero-superior	C
SCA	PH	F0329503557GA	3	30272345	30172345	30372345	14.6667	OsGRAS19	Additive	3	Additive	A
SCA	PH	F0503100909AG	5	3078979	2978979	3178979	50.3333	SGL	OverDominanceinance	3	Non-Add	G
SCA	PH	F0508959161AC	5	8970292	8795733	9154073	8		Additive	3	Additive	C
SCA	PH	R0605576627TC	6	5576627	5476627	5676627	5	MADS55	OverDominanceinance	3	Non-Add	A
SCA	PH	R0705839975CT	7	5873126	5710161	6040998	8.66667		OverDominanceinance	3	Non-Add	A
SCA	PH	F0707201528TC	7	7234679	6958795	7391690	44		Dominance	3	Non-Add	C	Positive
SCA	PH	R0800843515TC	8	843515	743515	943515	6		OverDominanceinance	3	Non-Add	G
SCA	PH	F0822431412CT	8	22522131	22357228	23260411	26.6667	GLP1	Additive	3	Additive	C
SCA	PH	R0827552502TC	8	27643221	27543221	27745412	13.6667	OsSPY	Additive	2	Homo-superior	A
SCA	PH	R0917907228TC	9	18561940	18331908	18883467	10.3333	OsHOX4	Dominance	3	Non-Add	G	Positive
SCA	PH	R0921952529CT	9	22784652	22684652	22884652	18	UGP1	Additive	3	Additive	A		Increased polymorphism
SCA	PH	F1019283328TG	10	19810058	19710058	19973684	5.33333		Recessive	3	Additive	T
SCA	PH	R1119526498CT	11	21861267	21740599	22023337	6.66667		Additive	3	Additive	G
SCA	PH	F1120585343GA	11	22894004	22794004	22994004	64		OverDominanceinance	3	Non-Add	A
SCA	PH	F1207503554GA	12	7505199	7375196	7658567	7		Additive	3	Additive	A	Positive
SCA	PH	F1216366117GA	12	16516888	16378952	16705400	13		Recessive	3	Non-Add	G	Positive
SCA	GL	R0105437053CT	1	5437053	5337053	5537053	24.3333	d2	Recessive	3	Additive	G
SCA	GL	R0106212388CA	1	6212388	5903740	6529334	20		Recessive	3	Non-Add	T	Increased polymorphism
SCA	GL	R0127046165GA	1	27046165	26483586	27883548	6.66667	DIF1	Additive	2	Hetero-superior	C	Positive
SCA	GL	R0128379130TC	1	28379130	28025264	29230137	6.33333	OsETT2	Recessive	2	Hetero-superior	G	Positive	Increased polymorphism
SCA	GL	R0235631161CT	2	36523891	36355658	36627851	12		OverDominanceinance	3	Non-Add	A		Increased polymorphism
SCA	GL	R0309293804GA	3	9345531	9224046	9472056	66		OverDominanceinance	2	Hetero-superior	T
SCA	GL	F0310396214GA	3	10447961	10333992	10547961	99	OsETOL1	OverDominanceinance	2	Hetero-superior	G
SCA	GL	F0312547465AG	3	12600746	12089332	12733855	5.66667		Additive	2	Hetero-superior	G
SCA	GL	R0314344710AG	3	14897019	14796818	14997509	31.6667	PDHK	Additive	2	Hetero-superior	C
SCA	GL	F0502868153TC	5	2846223	2746223	2946223	5.33333	OsPPKL2	Additive	3	Non-Add	C	Increased polymorphism
SCA	GL	R0629587464CT	6	30465464	30257504	30627425	70.6667	OsPTR9	Additive	2	Hetero-superior	A	Positive	Positive
SCA	GL	F0707201528TC	7	7234679	6958795	7391690	100		OverDominanceinance	3	Non-Add	C	Positive
SCA	GL	R0716506251AG	7	17167402	17064353	17634032	66		Recessive	3	Non-Add	C		Positive
SCA	GL	R1119526498CT	11	21861267	21740599	22023337	7		Additive	3	Non-Add	G
SCA	GL	F1127726831AG	11	30091491	29991491	30191491	5.66667		Additive	2	Homo-superior	G
SCA	GL	F1216165197AG	12	16315968	16215968	16415968	28.3333		Additive	3	Non-Add	A	Positive
SCA	GLWR	R0105437053CT	1	5437053	5337053	5537053	5	D2	Recessive	3	Additive	G
SCA	GLWR	R0127046165GA	1	27046165	26483586	27883548	10.3333	DIF1	Additive	2	Hetero-superior	C	Positive
SCA	GLWR	R0235631161CT	2	36523891	36355658	36627851	6.33333		Recessive	3	Non-Add	A		Increased polymorphism
SCA	GLWR	R0309293804GA	3	9345531	9224046	9472056	60		Additive	2	Hetero-superior	T
SCA	GLWR	F0310119447AC	3	10171174	10066022	10298069	74.6667	OsETOL1	Recessive	2	Hetero-superior	C
SCA	GLWR	R0311508588TA	3	11560533	11457405	11755155	14		Additive	3	Non-Add	A
SCA	GLWR	R0314344710AG	3	14897019	14796818	14997509	64.3333	PDHK	Additive	2	Hetero-superior	C
SCA	GLWR	R0335292541GA	3	36150404	36045131	36349533	21.3333		Recessive	3	Non-Add	T
SCA	GLWR	F0502868153TC	5	2846223	2746223	2946223	16.3333	OsPPKL2	Additive	3	Non-Add	C	Increased polymorphism
SCA	GLWR	R0520868039GT	5	20937408	20755476	21358629	5		Additive	3	Additive	C
SCA	GLWR	R0629587464CT	6	30465464	30257504	30627425	38.3333	OsPTR9	Additive	2	Hetero-superior	A	Positive	Positive
SCA	GLWR	F0707201528TC	7	7234679	6958795	7391690	37.3333		OverDominanceinance	3	Non-Add	C	Positive
SCA	GLWR	R0716506251AG	7	17167402	17064353	17634032	49		Recessive	3	Non-Add	C		Positive
SCA	GLWR	R0921365484AG	9	22197607	22079284	22494325	5.33333		Additive	3	Non-Add	C	Increased polymorphism
SCA	GLWR	R1119526498CT	11	21861267	21740599	22023337	5.66667		Additive	3	Non-Add	G
SCA	GLWR	R1204705437CT	12	4705506	4605506	4805506	8.66667		Additive	3	Additive	A	Positive
SCA	GLWR	F1216165197AG	12	16315968	16215968	16415968	12		Additive	3	Non-Add	A	Positive
SCA	SNPP	R0421119762TC	4	21313940	21213578	21413940	7.66667		Recessive	3	Non-Add	A		Increased polymorphism
SCA	SNPP	F0431141786GA	4	31725432	31569019	31825432	12.3333	NAL1	Recessive	3	Non-Add	G
SCA	SNPP	F0606678464AG	6	6678464	6578464	6797467	7.33333	BU1	Recessive	3	Additive	A
SCA	SNPP	F0707201528TC	7	7234679	6958795	7391690	11.3333	SNB	Dominance	3	Non-Add	C	Positive
SCA	SNPP	F1019296950AG	10	19823680	19723680	19923680	8.66667		Recessive	3	Additive	A
SCA	SNPP	F1117014037TG	11	19306650	19206650	19406650	9.66667		Recessive	2	Hetero-superior	G
SCA	SNPP	F1120585343GA	11	22894004	22794004	22994004	6.66667		OverDominanceinance	3	Non-Add	G
SCA	TGW	F0105520069CT	1	5520069	5411728	5760905	55	D2	Dominance	3	Non-Add	C
SCA	TGW	R0106212388CA	1	6212388	5903740	6529334	40		Recessive	3	Non-Add	T	Increased polymorphism
SCA	TGW	F0123733974AG	1	23733974	23633974	23833974	5.66667		Additive	2	Hetero-superior	A
SCA	TGW	R0127046165GA	1	27046165	26483586	27883548	40	DIF1	Dominance	2	Hetero-superior	C	Positive
SCA	TGW	R0309293804GA	3	9345531	9224046	9472056	62.6667		Additive	2	Hetero-superior	T
SCA	TGW	F0310396214GA	3	10447961	10333992	10547961	98.6667	OsETOL1	OverDominanceinance	2	Hetero-superior	G
SCA	TGW	R0314344710AG	3	14897019	14796818	14997509	20	PDHK	Additive	2	Hetero-superior	C
SCA	TGW	F0518371343CT	5	18438669	18338669	18538669	9		Dominance	3	Non-Add	T
SCA	TGW	F0606198194TC	6	6198194	5942434	6346559	6.33333	BU1	Dominance	2	Homo-superior	C
SCA	TGW	R0629587464CT	6	30465464	30257504	30627425	83.3333	OsPTR9	Additive	2	Hetero-superior	A	Positive	Positive
SCA	TGW	F0707201528TC	7	7234679	6958795	7391690	98		OverDominanceinance	3	Non-Add	C	Positive
SCA	TGW	R0715922492GA	7	16583643	16483643	16683643	5.33333		Dominance	3	Additive	C	Positive	Positive
SCA	TGW	F1119119590AG	11	21413702	21313702	21519905	31.6667		Additive	2	Hetero-superior	G
SCA	TGW	F1127726831AG	11	30091491	29991491	30191491	21.3333		Additive	2	Homo-superior	G
SCA	TGW	R1214300578CA	12	14451300	14351300	14551300	7.66667		Additive	2	Hetero-superior	T
SCA	TGW	F1216165197AG	12	16315968	16215968	16415968	69.3333		Additive	3	Non-Add	A	Positive
SCA	GW	F0105520069CT	1	5520069	5411728	5760905	61	D2	OverDominanceinance	3	Non-Add	C
SCA	GW	R0106212388CA	1	6212388	5903740	6529334	85		Recessive	3	Non-Add	T	Increased polymorphism
SCA	GW	F0123733974AG	1	23733974	23633974	23833974	6		Additive	2	Hetero-superior	A
SCA	GW	R0127046165GA	1	27046165	26483586	27883548	14.3333	OsAGPL2	Additive	2	Hetero-superior	C	Positive
SCA	GW	R0128379130TC	1	28379130	28025264	29230137	32.6667	OsETT2	OverDominanceinance	2	Homo-superior	A	Positive	Increased polymorphism
SCA	GW	R0309293804GA	3	9345531	9224046	9472056	86		OverDominanceinance	2	Hetero-superior	T
SCA	GW	F0310396214GA	3	10447961	10333992	10547961	100	OsETOL1	OverDominanceinance	2	Hetero-superior	G
SCA	GW	R0314344710AG	3	14897019	14796818	14997509	32.3333	PDHK	Additive	2	Hetero-superior	C
SCA	GW	F0518371343CT	5	18438669	18338669	18538669	10.6667		OverDominanceinance	3	Non-Add	T
SCA	GW	R0629587464CT	6	30465464	30257504	30627425	66.3333	OsPTR9	Additive	2	Hetero-superior	A	Positive	Positive
SCA	GW	F0707201528TC	7	7234679	6958795	7391690	96.3333		OverDominanceinance	3	Non-Add	C	Positive
SCA	GW	R0716797926GT	7	17459077	17064353	17634032	22		Recessive	3	Additive	C		Positive
SCA	GW	R0800856058CT	8	856058	748483	956058	19.3333		OverDominanceinance	3	Non-Add	A
SCA	GW	R1119526498CT	11	21861267	21740599	22023337	13.6667		Additive	3	Additive	G
SCA	GW	R1125557075CA	11	27871368	27771368	27971368	9		OverDominanceinance	3	Non-Add	T
SCA	GW	R1126939427AG	11	29253748	29153748	29353748	5		Additive	2	Hetero-superior	T
SCA	GW	F1127726831AG	11	30091491	29991491	30191491	17.3333		Additive	2	Homo-superior	G
SCA	GW	F1204755674AG	12	4755743	4655743	4855743	5.33333		Additive	3	Additive	G	Positive
SCA	GW	F1216165197AG	12	16315968	16215968	16415968	40.3333		Additive	3	Non-Add	A	Positive

## Sheet: Lingshui
Category	Trait	Lead SNP	Chr	Pos (IRGSPB4)	QTL Start	QTL End	RMIP	Candidate Genes	Inheritance Model	Geno. Num	QTL Group	Superior Allele	Selection(Maternal)	Selection(Paternal)
F1	HD	R0502670171GA	5	2648241	2548241	2890586	82.3333	PTB1	OverDominanceinance	3	Non-Add	C	Increased polymorphism
F1	PH	F1103601095GT	11	3588403	3488403	3838327	9		Additive	3	Additive	G	Positive
F1	GL	F0619916811TC	6	20794811	20678560	20966365	54		Additive	2	Homo-superior	T
F1	GL	R0725927881AG	7	26589032	26078582	26846915	17.3333	C17	Additive	3	Additive	T
F1	GLWR	R0141116091GA	1	41116091	41015283	41217772	75		Additive	3	Additive	T
F1	GLWR	R0141823982GT	1	41823982	41723982	41923982	6		OverDominanceinance	2	Hetero-superior	A
F1	GLWR	R0325721387CT	3	26483673	26383673	26583673	6.33333		Additive	3	Additive	G
F1	GLWR	F0610019676AG	6	10019676	9919676	10122954	65.3333		Additive	3	Non-Add	G
F1	GLWR	F0728444106CA	7	29105257	28979397	29402766	12.3333		Additive	2	Homo-superior	C		Increased polymorphism
F1	PN	R0800733627CA	8	733627	633627	834154	9.33333	MADS26	Recessive	3	Non-Add	G
F1	SNPP	R0233577323GT	2	34470053	34370053	34570053	10.3333		Recessive	3	Non-Add	C	Increased polymorphism
F1	SNPP	R0429587086CT	4	30170729	29986089	30275428	11.3333	RFL	OverDominanceinance	3	Non-Add	G
F1	SNPP	R0605948297AG	6	5948297	5848297	6073613	6.33333		OverDominanceinance	3	Non-Add	T
F1	SNPP	R0610721874GA	6	10790874	10690874	10890874	8		Recessive	3	Non-Add	C
F1	SNPP	R0626712051CA	6	27590051	27378874	27779142	75.6667	OsmiR156h	Recessive	3	Non-Add	T
F1	TGW	R0142114183GA	1	42114183	42014183	42225526	5.33333		OverDominanceinance	3	Non-Add	T
F1	GW	F0141835944TC	1	41835944	41735944	41935944	59		Dominance	3	Non-Add	C
F1	GW	R0519444690AG	5	19514019	19356960	19786501	18.3333		Dominance	3	Non-Add	C
F1	GYPP	F0141115283TG	1	41115283	41015283	41217772	6.66667	EG1	Recessive	3	Non-Add	G
F1	GYPP	F0141835944TC	1	41835944	41735944	41935944	64	MSP1	Recessive	3	Non-Add	C
F1	GYPP	F0301847259TG	3	1826599	1638991	2052002	6	OsCDPK1	Recessive	3	Non-Add	T
F1	GYPP	F0308578802AC	3	8630527	8198886	8943124	64		Recessive	3	Non-Add	C	Increased polymorphism
F1	GYPP	R0309260989TC	3	9312716	8746058	9412716	12.6667		Recessive	3	Non-Add	G
F1	GYPP	R0333991107TC	3	34848970	34550388	35026695	5	OsIPT4	Recessive	3	Non-Add	G
F1	GYPP	F0334906992TC	3	35764855	35649819	35987635	9		Recessive	3	Non-Add	C
BPaV	HD	R0310249228GA	3	10300975	10200975	10400975	30.6667	OsETOL1	Recessive	3	Non-Add	C
BPaV	HD	R0311858920TC	3	11910865	11810865	12253014	94		Additive	2	Hetero-superior	G
BPaV	PH	R0311858920TC	3	11910865	11810865	12253014	96	OsGLU1	Additive	2	Hetero-superior	G
BPaV	PH	R0725927881AG	7	26589032	26078582	26846915	44	OsPDK1	Additive	3	Additive	C
BPaV	GL	R0127046165GA	1	27046165	26483586	27883548	99	DIF1	Dominance	2	Hetero-superior	C	Positive
BPaV	GL	R0142063940AG	1	42063940	41963940	42163940	6		Dominance	2	Homo-superior	C
BPaV	GL	R0314650783CT	3	15203092	15023414	15387724	10	PDHK	Dominance	3	Non-Add	A
BPaV	GL	R0315399964AC	3	15952273	15852273	16076099	10		Dominance	3	Non-Add	G
BPaV	GL	F0328241034GA	3	29008410	28908410	29171374	9.33333		OverDominanceinance	2	Homo-superior	G
BPaV	GL	R0619913796CT	6	20791796	20678560	20966365	99.3333		Dominance	2	Hetero-superior	G
BPaV	GL	F0620667954CT	6	21545954	21445954	21645954	5.33333		Recessive	3	Non-Add	C
BPaV	GL	R0726222531GA	7	26883682	26783682	26983682	100	SRS1	OverDominanceinance	2	Hetero-superior	T
BPaV	GL	F0915764354CT	9	16419066	16271127	16524300	9.33333		OverDominanceinance	2	Hetero-superior	T	Positive	Positive
BPaV	GL	R0922820146CA	9	23652267	23552267	23752267	8.33333		Dominance	3	Non-Add	T
BPaV	GL	R1114859844CT	11	17149986	16953568	17249986	95		Additive	3	Additive	G
BPaV	GL	F1202956388CT	12	2956436	2616666	3112603	5.66667		OverDominanceinance	3	Non-Add	C	Positive
BPaV	GL	F1203625120CT	12	3625173	3525173	3725173	29.6667		OverDominanceinance	2	Hetero-superior	T	Positive
BPaV	GLWR	F0204323721GA	2	4323721	4223721	4468201	96.6667		Additive	2	Homo-superior	G
BPaV	GLWR	R0726262375TC	7	26923526	26784962	27064822	95.6667		Additive	2	Hetero-superior	G
BPaV	GLWR	F0915764354CT	9	16419066	16271127	16524300	21		Recessive	2	Hetero-superior	T	Positive	Positive
BPaV	GLWR	R0920375675AG	9	21118798	21011069	21236368	5.66667		Dominance	2	Hetero-superior	T
BPaV	PN	F0141115283TG	1	41115283	41015283	41217772	8	EG1	Recessive	3	Non-Add	G
BPaV	PN	R0417298023TC	4	17490957	17390957	17598270	20		Additive	2	Homo-superior	A
BPaV	PN	F0506567517CT	5	6549635	6449635	6672923	17	MADS58	Additive	3	Additive	C	Positive
BPaV	PN	R0621077799TC	6	21955799	21717164	22180801	11.3333		Additive	2	Hetero-superior	G
BPaV	PN	F0622244420TC	6	23122420	23022420	23293206	7.66667		Additive	3	Additive	C
BPaV	PN	R0913965041CT	9	14619753	14378347	14766050	12.3333		Additive	3	Additive	A	Increased polymorphism
BPaV	PN	F0915764354CT	9	16419066	16271127	16524300	33.6667	OsCESA9	Recessive	2	Homo-superior	C	Positive	Positive
BPaV	PN	F1124507478CT	11	26816265	26711681	26925647	58.6667	FON3	Additive	3	Additive	T	Positive
BPaV	PN	R1208140999GA	12	8142646	8042646	8242646	10		Recessive	3	Non-Add	T
BPaV	SNPP	R0309260989TC	3	9312716	8746058	9412716	97.6667		Additive	3	Non-Add	G
BPaV	SNPP	R0311858920TC	3	11910865	11810865	12253014	14.3333	OsNAP	OverDominanceinance	2	Hetero-superior	G
BPaV	SNPP	R0605948297AG	6	5948297	5848297	6073613	10		OverDominanceinance	3	Non-Add	T
BPaV	SNPP	R0626712051CA	6	27590051	27378874	27779142	8.33333	OsmiR156h	OverDominanceinance	3	Non-Add	T
BPaV	SNPP	F0827753299TC	8	27844018	27741455	27983943	57.3333		Additive	2	Hetero-superior	C
BPaV	SNPP	R1209203348GA	12	9204998	9100724	9330170	85		Additive	3	Additive	T
BPaV	TGW	R0127046165GA	1	27046165	26483586	27883548	76	OsAGPL2	Dominance	2	Homo-superior	T	Positive
BPaV	TGW	R0128379130TC	1	28379130	28025264	29230137	6.66667		Recessive	2	Homo-superior	A	Positive	Increased polymorphism
BPaV	TGW	R0141921864TC	1	41921864	41821864	42021864	40.6667		Dominance	3	Non-Add	G
BPaV	TGW	R0202134661GA	2	2134661	2034661	2234661	6.33333		Recessive	3	Additive	T	Positive
BPaV	TGW	F0219224143TG	2	20087873	19987741	20267716	26		Dominance	3	Non-Add	T
BPaV	TGW	R0229548615CT	2	30441345	30309336	30574746	22		Recessive	3	Non-Add	G
BPaV	TGW	F0313103057TA	3	13156338	12970397	13284518	48		Dominance	3	Non-Add	A
BPaV	TGW	R0314650783CT	3	15203092	15023414	15387724	11	PDHK	Dominance	3	Non-Add	A
BPaV	TGW	F0420111205TC	4	20305470	20205470	20405470	5.33333	GIF1	Recessive	2	Homo-superior	T
BPaV	TGW	F0421857469CT	4	22051639	21951639	22355476	6.66667		Recessive	2	Hetero-superior	T
BPaV	TGW	F0433401538AG	4	33985184	33885184	34189131	7		Recessive	2	Hetero-superior	G	Positive
BPaV	TGW	R0509054374CT	5	9065505	8965505	9165505	10		Additive	3	Additive	G
BPaV	TGW	R0519444690AG	5	19514019	19356960	19786501	9		Dominance	3	Non-Add	T
BPaV	TGW	R0520459240CT	5	20528609	20030956	20633701	10.6667		Recessive	3	Non-Add	A
BPaV	TGW	R0612365766AG	6	12434766	12108109	12721562	24.6667		Dominance	3	Non-Add	T	Positive
BPaV	TGW	F0613123738CT	6	13192738	13092738	13293450	5.66667		OverDominanceinance	2	Hetero-superior	T	Positive
BPaV	TGW	R0616828620TC	6	17706620	17606620	17878269	32.6667		Dominance	3	Non-Add	G	Positive
BPaV	TGW	F0621202801AG	6	22080801	21717164	22180801	23.6667		OverDominanceinance	2	Homo-superior	A
BPaV	TGW	F0626009809TC	6	26887809	26478659	26987809	12		OverDominanceinance	3	Non-Add	C
BPaV	TGW	F0626884966TC	6	27762966	27662966	27862966	13		Dominance	3	Non-Add	T
BPaV	TGW	F0629421209CT	6	30299209	30194488	30399209	5	OsPTR9	Recessive	3	Additive	C	Positive	Positive
BPaV	TGW	R0703854510AG	7	3887661	3782906	3992421	73		OverDominanceinance	2	Homo-superior	T	Positive
BPaV	TGW	R0726262375TC	7	26923526	26784962	27064822	100		Additive	2	Hetero-superior	G
BPaV	TGW	R0800501818CT	8	501818	391828	601818	7		Recessive	2	Homo-superior	G
BPaV	TGW	F0805955004GT	8	5955004	5855004	6066008	10.3333		Dominance	3	Non-Add	G
BPaV	TGW	F0915764354CT	9	16419066	16271127	16524300	21		Recessive	2	Hetero-superior	T	Positive	Positive
BPaV	TGW	F1019296950AG	10	19823680	19723680	19923680	5.33333		Dominance	3	Non-Add	A
BPaV	TGW	R1103497156CT	11	3484464	3376435	3631498	7.66667		Recessive	2	Hetero-superior	A	Positive
BPaV	TGW	R1118858238AC	11	21152350	21052350	21266494	14		Recessive	2	Homo-superior	T
BPaV	TGW	R1124448348CT	11	26757135	26657135	26891379	9		Dominance	3	Non-Add	G	Positive
BPaV	TGW	R1217895824CT	12	18069119	17969119	18169119	13.6667		Dominance	3	Non-Add	A
BPaV	TGW	F1220859339CT	12	20985478	20885478	21085478	10.6667		Recessive	3	Non-Add	C	Positive
BPaV	TGW	F1222685320TC	12	22922567	22822567	23022567	9.66667		Recessive	3	Additive	C
BPaV	TGW	F1223650316CA	12	23887571	23787571	24032153	23.3333		Dominance	2	Homo-superior	A
BPaV	GW	F0141835944TC	1	41835944	41735944	41935944	5		OverDominanceinance	3	Non-Add	T
BPaV	GYPP	F0113981883CT	1	13981883	13880504	14081883	26.6667		Additive	3	Additive	C
BPaV	GYPP	F0124404861CT	1	24404861	24303502	24558990	5.66667	LOG	Additive	3	Additive	C
BPaV	GYPP	F0141115283TG	1	41115283	41015283	41217772	16.3333	EG1	Recessive	3	Non-Add	G
BPaV	GYPP	R0141921864TC	1	41921864	41821864	42021864	38	MSP1	Recessive	3	Non-Add	G
BPaV	GYPP	R0210189161TC	2	10218161	10118161	10318161	5.33333		Additive	2	Hetero-superior	A		Positive
BPaV	GYPP	F0301847259TG	3	1826599	1638991	2052002	10.6667	OsCDPK1	Recessive	3	Non-Add	T
BPaV	GYPP	R0303783015CT	3	3762355	3661835	3870732	14	TIFY11B	Additive	3	Additive	G	Positive	Positive
BPaV	GYPP	R0309685410GA	3	9737137	9536737	10074122	13.6667	OsETOL1	Additive	3	Non-Add	C
BPaV	GYPP	R0311858920TC	3	11910865	11810865	12253014	24	OsNAP	Additive	2	Homo-superior	A
BPaV	GYPP	R0326061698CT	3	26824062	26621247	27116943	13.3333	RGB1	Additive	2	Homo-superior	G	Increased polymorphism
BPaV	GYPP	R0417298023TC	4	17490957	17390957	17598270	5	FON1	Additive	2	Homo-superior	A
BPaV	GYPP	F0619878699GT	6	20756699	20656699	20856699	19.6667		Additive	2	Homo-superior	G
BPaV	GYPP	R0621077799TC	6	21955799	21717164	22180801	55.3333		Recessive	2	Hetero-superior	G
BPaV	GYPP	F0622244420TC	6	23122420	23022420	23293206	6.33333		Additive	3	Additive	C
BPaV	GYPP	R0626832913TC	6	27710913	27610913	27811567	10	OsmiR156h	Additive	3	Additive	A
BPaV	GYPP	F0630939130CA	6	31817130	31717130	31917130	5	FON1	Additive	2	Homo-superior	A
BPaV	GYPP	R0719621881GT	7	20283032	20166617	20462839	7.66667	BRK1	Recessive	2	Homo-superior	C	Positive
BPaV	GYPP	F0728674615GA	7	29335766	29235766	29435766	9	BFL1	Additive	3	Additive	G		Increased polymorphism
BPaV	GYPP	R0919900808CA	9	20554931	20453968	20654931	20	MADS8	Additive	3	Additive	G	Increased polymorphism
BPaV	GYPP	R1022900951CA	10	23427753	23327753	23527753	9.33333	OsJMJ706	Additive	3	Additive	G
BPaV	GYPP	F1124507478CT	11	26816265	26711681	26925647	65.3333	FON3	Additive	3	Additive	T	Positive
BPaV	GYPP	F1126407275CT	11	28721596	28621277	28821596	6		Additive	3	Additive	C
BPaV	GYPP	R1225637411TG	12	25897464	25797464	25997475	7	OMTN3	Recessive	3	Non-Add	C
MPV	HD	R0310249228GA	3	10300975	10200975	10400975	53.3333	OsETOL1	OverDominanceinance	3	non-add	C
MPV	HD	R0502670171GA	5	2648241	2548241	2890586	6	PTB1	OverDominanceinance	3	non-add	C	Increased polymorphism
MPV	HD	F0803109464TG	8	3109464	3009464	3538486	59.3333		OverDominanceinance	3	add	T
MPV	HD	F0804290910GA	8	4290910	4190910	4399754	5.66667	Ghd8	Recessive	3	non-add	G	Positive
MPV	HD	F0919117839AC	9	19771962	19671962	19871962	18.3333		Recessive	3	non-add	A
MPV	PH	R0309685410GA	3	9737137	9536737	10074122	12.3333	OsAPX1	Additive	3	add	C
MPV	PH	F0310553162CT	3	10604909	10422770	11452649	13	SSD1	Additive	3	add	T
MPV	GL	F0315067545GT	3	15619854	15196974	15838854	5	PDHK	OverDominanceinance	3	non-add	T
MPV	GL	R0604721111GA	6	4721111	4621111	4821111	12.6667		Additive	3	non-add	C
MPV	GL	R0605365750GC	6	5365750	5195615	5501649	54.3333		Additive	3	non-add	C
MPV	GL	R0609863420GT	6	9863420	9760836	10099798	8.66667		Additive	3	add	A
MPV	GL	F0629416488CT	6	30294488	30194488	30399209	16.6667	OsPTR9	Additive	3	add	T	Positive	Positive
MPV	GL	F1103700961CT	11	3688269	3488403	3838327	5.66667		Additive	3	non-add	T	Positive
MPV	TGW	F0142264844AG	1	42264844	42164844	42364844	44.6667		Recessive	3	non-add	G
MPV	TGW	F0520528370AG	5	20597739	20497739	20951502	19	SERF1	OverDominanceinance	3	non-add	G
MPV	TGW	R0621572346TA	6	22450346	22320945	23194729	7.33333		OverDominanceinance	3	non-add	A
MPV	TGW	F0623067265CT	6	23945265	23843783	24095142	7.66667		Recessive	3	non-add	C
MPV	TGW	F0626009809TC	6	26887809	26478659	26987809	16.3333		OverDominanceinance	3	non-add	C
MPV	TGW	F1019296950AG	10	19823680	19723680	19923680	7.33333		OverDominanceinance	3	non-add	G
MPV	GW	R0520459240CT	5	20528609	20030956	20633701	8.33333	SERF1	Recessive	3	non-add	A
MPV	GW	F0620902121GA	6	21780121	21680121	21907560	9		Recessive	3	non-add	G
MPV	GW	F1105577484GA	11	5564659	5464659	5665110	23		Additive	2	Homo-superior	A
SCA	HD	F0309776860TG	3	9828587	9536737	10074122	15.3333		OverDominanceinance	3	Non-Add	T
SCA	HD	R0522485274GA	5	22593643	22493643	22693643	46.3333		Additive	3	Additive	C	Positive
SCA	HD	F0628412327TC	6	29290327	29190327	29390327	13.6667		Additive	2	Hetero-superior	C
SCA	HD	F0803837624TC	8	3837624	3700983	4027809	24.3333		Recessive	3	Non-Add	C	Positive
SCA	HD	F0827801212CA	8	27891931	27788525	27991931	18.3333		Recessive	2	Hetero-superior	A
SCA	HD	R1202189698CT	12	2189746	2089746	2303489	25.6667		Additive	3	Additive	A	Positive
SCA	PH	R0101677253AG	1	1677253	1577253	1779557	9	AIP1	OverDominanceinance	2	Hetero-superior	C
SCA	PH	F0127334867AG	1	27334867	26483586	27883548	10.6667	OsYUCCA1	OverDominanceinance	3	Non-Add	G	Positive
SCA	PH	F0216143743GT	2	16928473	16828473	17028473	6		OverDominanceinance	2	Hetero-superior	T		Positive
SCA	PH	F0310396214GA	3	10447961	10333992	10547961	55.3333	SSD1	OverDominanceinance	2	Hetero-superior	G
SCA	PH	F0312175561GA	3	12227506	12089332	12733855	8.66667	GLU1	Additive	2	Hetero-superior	G
SCA	PH	F0313184586TC	3	13237867	13137867	13343536	5.66667		Recessive	3	Non-Add	T
SCA	PH	F0416758961GA	4	16951895	16851895	17051895	63.6667		Additive	2	Hetero-superior	A
SCA	PH	F0417402543GA	4	17595477	17488222	18145511	10.6667		Recessive	3	Non-Add	A
SCA	PH	R0420149146CA	4	20343411	20218786	20549036	8.66667		OverDominanceinance	2	Homo-superior	G
SCA	PH	R0422940387CA	4	23524072	23424072	23643904	5	TDD1	OverDominanceinance	3	Non-Add	T
SCA	PH	R0501513115CT	5	1491175	1378577	1607970	34		OverDominanceinance	3	Non-Add	G	Positive
SCA	PH	F0518048922TG	5	18116248	18016248	18216248	5.33333		Recessive	3	Non-Add	T
SCA	PH	F0520528370AG	5	20597739	20497739	20951502	6		OverDominanceinance	3	Non-Add	A
SCA	PH	F0521396536TC	5	21465905	21247328	21609285	28.3333		Recessive	3	Non-Add	T
SCA	PH	F0604696672GA	6	4696672	4596672	4796672	19		Additive	3	Additive	A
SCA	PH	R0609850305GA	6	9850305	9738431	9950305	11.3333		OverDominanceinance	2	Hetero-superior	T
SCA	PH	F0610684610TC	6	10753610	10653610	10857656	5.33333		Additive	3	Additive	T
SCA	PH	F0626509034AC	6	27387034	27078418	27542599	66.6667	OsmiR156h	OverDominanceinance	3	Non-Add	A
SCA	PH	R0627369910GT	6	28247910	28147910	28347910	30.6667	OsPIN2	Additive	3	Non-Add	C	Positive
SCA	PH	R0707157070CT	7	7190221	6958795	7391690	29		Recessive	3	Non-Add	G	Positive
SCA	PH	F0722196484CT	7	22857635	22465486	22961844	5.33333		Additive	2	Hetero-superior	T
SCA	PH	R0724660260CT	7	25321411	25221411	25431746	35.3333		Additive	3	Non-Add	G
SCA	PH	R0726331669TC	7	26992820	26892820	27092820	68.6667	OsPDK1	Recessive	3	Non-Add	G
SCA	PH	R0800109934CT	8	109934	9934	209934	99.6667		OverDominanceinance	2	Hetero-superior	G
SCA	PH	R0801083260CT	8	1083260	983260	1188525	25		Additive	3	Additive	G
SCA	PH	F0828002070GT	8	28092789	27992789	28260272	31.3333	OsSPY	Additive	2	Homo-superior	G
SCA	PH	R0914660783GA	9	15315495	15215495	15459365	11.3333		Additive	3	Additive	C	Positive
SCA	PH	F0915289280GA	9	15943992	15722300	16089151	23.6667	OsCESA9	Recessive	2	Hetero-superior	A	Positive	Positive
SCA	PH	R0922295103AG	9	23127224	23023371	23227224	5.33333		Additive	3	Additive	C		Increased polymorphism
SCA	PH	F1103751019AG	11	3738327	3488403	3838327	6		OverDominanceinance	2	Homo-superior	A	Positive
SCA	PH	R1105597041CT	11	5584216	5484216	5684216	40		Additive	2	Homo-superior	A	Positive
SCA	PH	R1123099636GA	11	25408305	25308305	25508305	5.66667		Additive	2	Homo-superior	C	Positive
SCA	PH	F1216366117GA	12	16516888	16378952	16705400	5		OverDominanceinance	3	Non-Add	G	Positive
SCA	PH	R1218302730GT	12	18476025	18376025	18576025	6.33333		OverDominanceinance	2	Hetero-superior	C
SCA	GL	R0117890335CT	1	17890335	17790228	18092619	7.33333		Recessive	3	Non-Add	G
SCA	GL	R0131939112GA	1	31939112	31722327	32200018	26.6667		Additive	2	Hetero-superior	C		Positive
SCA	GL	R0142640000CT	1	42640000	42540000	42744761	21.3333		Recessive	3	Non-Add	G
SCA	GL	R0207116535GA	2	7145535	6963217	7261407	12.3333		Additive	2	Homo-superior	C	Positive
SCA	GL	F0234046558TC	2	34939288	34839288	35039288	15.3333		Recessive	3	Non-Add	T	Positive
SCA	GL	F0302200595CT	3	2179935	2033799	2297572	7		Additive	2	Homo-superior	C		Positive
SCA	GL	R0328657938AG	3	29425314	29325314	29525314	11.6667		Recessive	2	Hetero-superior	C
SCA	GL	F0412962784CA	4	13019504	12862113	13138353	5		Additive	2	Homo-superior	C
SCA	GL	R0500660171GA	5	638213	538213	738850	5		Additive	2	Hetero-superior	T
SCA	GL	F0518048922TG	5	18116248	18016248	18216248	6.66667		OverDominanceinance	3	Non-Add	G
SCA	GL	F0626509034AC	6	27387034	27078418	27542599	91.3333		Dominance	3	Non-Add	A
SCA	GL	F0627145310AG	6	28023310	27923310	28123310	79		Additive	2	Hetero-superior	G	Positive
SCA	GL	F0716314407CT	7	16975558	16875558	17075558	77.6667		OverDominanceinance	3	Non-Add	C
SCA	GL	F0728445666CT	7	29106817	28979397	29402766	22		Additive	2	Homo-superior	C		Increased polymorphism
SCA	GL	R0800501818CT	8	501818	391828	601818	76.3333		Additive	2	Homo-superior	G
SCA	GL	R0827423674GA	8	27514393	27381746	27626808	18		Additive	3	Additive	T
SCA	GL	F0902634719CT	9	2582431	2482431	2682431	10.6667		Additive	2	Homo-superior	T
SCA	GL	F0915289280GA	9	15943992	15722300	16089151	11.3333		Additive	2	Hetero-superior	A	Positive	Positive
SCA	GL	F1107774096GA	11	7780279	7599038	7885778	12		Additive	3	Additive	A
SCA	GL	R1116117217CT	11	18408803	18200727	18536924	25.3333		Recessive	3	Non-Add	G		Increased polymorphism
SCA	GL	R1121765791TG	11	24074460	23974460	24174460	90.3333		Recessive	2	Hetero-superior	C	Positive
SCA	GL	F1203625120CT	12	3625173	3525173	3725173	13.3333		Recessive	2	Hetero-superior	T	Positive
SCA	GL	F1209563826GT	12	9565476	9465476	9665476	10.3333		Additive	2	Hetero-superior	T
SCA	GLWR	R0131939112GA	1	31939112	31722327	32200018	14.3333		Additive	2	Hetero-superior	C		Positive
SCA	GLWR	R0142640000CT	1	42640000	42540000	42744761	33.3333		Recessive	3	Non-Add	G
SCA	GLWR	F0302200595CT	3	2179935	2033799	2297572	25		Additive	2	Homo-superior	C		Positive
SCA	GLWR	R0328251752GA	3	29019128	28908410	29171374	27.6667		OverDominanceinance	2	Hetero-superior	C
SCA	GLWR	F0335454846GA	3	36312709	36151992	36432107	15.6667		Additive	3	Additive	G
SCA	GLWR	F0412962784CA	4	13019504	12862113	13138353	5.66667		Additive	2	Homo-superior	C
SCA	GLWR	R0607166449CT	6	7166449	7066449	7266449	8		Additive	2	Homo-superior	G
SCA	GLWR	F0626509034AC	6	27387034	27078418	27542599	87.3333		Dominance	3	Non-Add	C
SCA	GLWR	F0627145310AG	6	28023310	27923310	28123310	66.6667		Additive	2	Hetero-superior	G	Positive
SCA	GLWR	F0706969544GA	7	7002695	6899768	7121416	7.33333		Additive	3	Non-Add	G	Positive
SCA	GLWR	F0716314407CT	7	16975558	16875558	17075558	94.6667		Recessive	3	Non-Add	C
SCA	GLWR	F0728445666CT	7	29106817	28979397	29402766	42.3333		Additive	2	Homo-superior	C		Increased polymorphism
SCA	GLWR	R0800501818CT	8	501818	391828	601818	66		Additive	2	Homo-superior	G
SCA	GLWR	R0827423674GA	8	27514393	27381746	27626808	8		Additive	3	Additive	T
SCA	GLWR	F0902634719CT	9	2582431	2482431	2682431	5		Additive	2	Hetero-superior	C
SCA	GLWR	F0915289280GA	9	15943992	15722300	16089151	7		Additive	2	Hetero-superior	A	Positive	Positive
SCA	GLWR	F1100616667CT	11	616667	516667	716667	20.6667		OverDominanceinance	3	Non-Add	T		Increased polymorphism
SCA	GLWR	F1105577484GA	11	5564659	5464659	5665110	10.3333		Additive	3	Non-Add	A
SCA	GLWR	R1121765791TG	11	24074460	23974460	24174460	86.6667		OverDominanceinance	2	Hetero-superior	C	Positive
SCA	GLWR	F1203625120CT	12	3625173	3525173	3725173	8.33333		Additive	2	Hetero-superior	T	Positive
SCA	SNPP	F0314523882CT	3	15076191	14972559	15218319	6	PDHK	Recessive	3	Additive	C
SCA	SNPP	F0329503557GA	3	30272345	30172345	30372345	5.33333	RIP-3	Recessive	3	Non-Add	G
SCA	SNPP	F0718105104TC	7	18766255	18470636	19070973	9		Recessive	3	Non-Add	T	Positive
SCA	SNPP	R0804556655CA	8	4556655	4456655	4666214	10	Ghd8	Additive	3	Additive	G	Positive
SCA	SNPP	F0827596424AG	8	27687143	27587143	27787143	5.33333		Recessive	3	Non-Add	A
SCA	TGW	F0128125264GA	1	28125264	28025264	29230137	7.33333		Additive	3	Non-Add	A	Positive	Increased polymorphism
SCA	TGW	F0142798839TC	1	42798839	42596159	42956753	18		OverDominanceinance	3	Non-Add	C
SCA	TGW	R0203511697TG	2	3511697	3411697	3617707	49		Additive	2	Homo-superior	A
SCA	TGW	F0235210605CT	2	36103335	35976617	36206640	5.66667	DH1	Recessive	3	Non-Add	C
SCA	TGW	F0310119447AC	3	10171174	10066022	10298069	7.33333		Additive	2	Hetero-superior	C
SCA	TGW	F0311179039AC	3	11230984	10422770	11452649	23.3333		OverDominanceinance	3	Non-Add	C
SCA	TGW	R0328251752GA	3	29019128	28908410	29171374	41		Additive	2	Hetero-superior	C
SCA	TGW	R0329413445TC	3	30182233	29974592	30288687	9.33333		Additive	2	Homo-superior	A
SCA	TGW	F0416758961GA	4	16951895	16851895	17051895	11.3333	AN-1	Additive	2	Hetero-superior	A
SCA	TGW	F0433401538AG	4	33985184	33885184	34189131	70.6667	OsLG1	Additive	2	Homo-superior	A	Positive
SCA	TGW	F0528276618TG	5	28420843	28243746	28727302	6		Additive	3	Non-Add	G
SCA	TGW	R0529177891GC	5	29322116	29222116	29423529	10.6667		Additive	3	Additive	G
SCA	TGW	F0626509034AC	6	27387034	27078418	27542599	9.66667		OverDominanceinance	3	Non-Add	C
SCA	TGW	R0627383198AG	6	28261198	28161198	28361198	69.3333		Additive	3	Additive	C	Positive
SCA	TGW	F0716314407CT	7	16975558	16875558	17075558	55		OverDominanceinance	3	Non-Add	C
SCA	TGW	R0800501818CT	8	501818	391828	601818	19.3333		Additive	2	Homo-superior	G
SCA	TGW	F0827507795GA	8	27598514	27430348	27710081	32.3333		Additive	3	Additive	G
SCA	TGW	F0915289280GA	9	15943992	15722300	16089151	19		Additive	2	Hetero-superior	A	Positive	Positive
SCA	TGW	F1100412522AG	11	412522	263914	584715	10.6667	NAL2	Additive	3	Non-Add	A
SCA	TGW	R1121765791TG	11	24074460	23974460	24174460	14		OverDominanceinance	2	Hetero-superior	C	Positive
SCA	TGW	R1212979493TC	12	13130215	13030215	13230215	13		Additive	2	Hetero-superior	G
SCA	GW	F0101319621GA	1	1319621	1219621	1419621	12		Dominance	3	Non-Add	G
SCA	GW	R0120984836CA	1	20984836	20844709	21483690	5		Dominance	3	Non-Add	G
SCA	GW	R0142640000CT	1	42640000	42540000	42744761	93.6667		Recessive	3	Non-Add	G
SCA	GW	R0203511697TG	2	3511697	3411697	3617707	5.33333		Additive	2	Homo-superior	A
SCA	GW	F0204599349CA	2	4599349	4498972	4701872	17.3333		Dominance	3	Non-Add	A
SCA	GW	R0218739582AC	2	19524312	19395991	19818512	11.6667		Additive	2	Hetero-superior	G
SCA	GW	F0234046558TC	2	34939288	34839288	35039288	26		Recessive	3	Non-Add	T	Positive
SCA	GW	F0302200595CT	3	2179935	2033799	2297572	20.3333		Additive	2	Homo-superior	C		Positive
SCA	GW	R0328251752GA	3	29019128	28908410	29171374	45.3333		OverDominanceinance	2	Hetero-superior	C
SCA	GW	R0408358949CA	4	8356067	8256067	8456067	24		Dominance	3	Non-Add	T		Positive
SCA	GW	F0416557414GA	4	16750348	16530283	16926382	13.3333	AN-1	Dominance	3	Non-Add	G
SCA	GW	R0420343360AC	4	20537625	20414514	20683164	6	GIF1	Dominance	3	Non-Add	G
SCA	GW	F0503188757GA	5	3166827	3005478	3275131	5.66667	GS5	Additive	3	Additive	G
SCA	GW	R0505478916CT	5	5460993	5348319	5594001	5	GW5	Recessive	3	Non-Add	A
SCA	GW	F0518048922TG	5	18116248	18016248	18216248	65.3333		OverDominanceinance	3	Non-Add	G
SCA	GW	F0528276618TG	5	28420843	28243746	28727302	19		Dominance	3	Non-Add	G
SCA	GW	R0620922548CG	6	21800548	21680121	21907560	14		Dominance	3	Non-Add	G
SCA	GW	R0624876450GA	6	25754450	25647313	25854518	8.33333	TGW6	OverDominanceinance	3	Non-Add	C
SCA	GW	F0626509034AC	6	27387034	27078418	27542599	16		Dominance	3	Non-Add	A
SCA	GW	F0627145310AG	6	28023310	27923310	28123310	84.3333		Additive	2	Hetero-superior	G	Positive
SCA	GW	F0703849755TC	7	3882906	3782906	3992421	5		Dominance	3	Non-Add	T	Positive
SCA	GW	F0716314407CT	7	16975558	16875558	17075558	51		Recessive	3	Non-Add	C
SCA	GW	F0728445666CT	7	29106817	28979397	29402766	51		Additive	2	Homo-superior	C		Increased polymorphism
SCA	GW	R0800501818CT	8	501818	391828	601818	64.3333		Additive	2	Homo-superior	G
SCA	GW	F0902634719CT	9	2582431	2482431	2682431	7.33333		Dominance	2	Homo-superior	T
SCA	GW	F0914948713GA	9	15603425	15503425	15703425	25.3333		Dominance	2	Homo-superior	A	Increased polymorphism
SCA	GW	R1017885581AG	10	18414020	17967919	18539683	7.33333		Recessive	3	Non-Add	C	Positive	Positive
SCA	GW	F1105562938TC	11	5550113	5449462	5650113	6.33333		Additive	3	Additive	T
SCA	GW	R1116117217CT	11	18408803	18200727	18536924	22.3333		Recessive	3	Non-Add	G		Increased polymorphism
SCA	GW	R1121765791TG	11	24074460	23974460	24174460	96.3333		OverDominanceinance	2	Hetero-superior	C	Positive
SCA	GW	F1203625120CT	12	3625173	3525173	3725173	45.3333		Recessive	2	Hetero-superior	T	Positive
SCA	GW	F1204553091GA	12	4553157	4436810	4657026	5.33333		Dominance	3	Non-Add	A
SCA	GW	F1218822612TC	12	18995907	18891853	19168258	5.66667		Additive	3	Additive	C
